# Supplementary material for: Differential responses of the rhizosphere microbiome structure and soil metabolites in tea (Camellia sinensis) upon application of cow manure
Source: BMC Microbiol. 2022 Feb 14;22:55. doi: 10.1186/s12866-022-02470-9 (PMC8842532; doi:10.1186/s12866-022-02470-9)
Supplement: Supplementary file 1 — Addditional file 1: Figure S1. Relative abundance (%) of the major bacterial phyla present in the soil microbial community upon different treatments. Major contributing phyla are displayed in different colors. Figure S2. PLS-DA score plots derived from metabolites (a) at spring, (b) early summer and (c) late summer. Each season corresponds to a soil sample and different colors indicate the field treatments. The score of variation explained by each principal component is indicated on the axes. R2X[1] and R2X[2], the degree of explanation in first component axes and the degree of explanation in second principal component axes, respectively. The t[1] and t[2], first and second principal component axes, respectively. Ellipses represent the 95% confidence regions for each sub-class of observations, assuming normal distributions. Figure S3. Map of significant soil metabolite-metabolite correlations (A, Spring; B, Early summer; C, Late summer). Table S1. The metabolic and microbial profiling of the applied cow manure. Table S2. OTUs of samples obtained in at the different seasons. Table S3. The relative abundance of the dominant phyla in soil bacterial communities. Table S4. The Permutational multivariate analysis of variance (PERMANOVA) among different treatments and sampling time on bacterial presence in the rhizosphere soils. Table S5. The abundance of Genus grouped as the phyla of Proteobacteria and Actinobacteria. Table S6. The soil metabolite compounds in the rhizosphere soils with three different treatments in different sampling time. Table S7. Variance Inflation Factor (VIF) value of organic acids and fatty acids in the rhizosphere soils in different sampling time. [file 12866_2022_2470_MOESM1_ESM.zip › Table S1.The metabolic and microbial profilings .xlsx]

## Sheet: A
ID	name	mz	rt	exact_mass	formula	KEGG	ppm	precursor_type	F.1	F.2	F.3	F.4	F.5	F.6	F.QC1	F.QC2	F.QC3	F.QC4	F.QC5	F.QC6	F.QC7
M104T92	Choline	104.107	91.7336	104.108	C5H14NO	C00114	0.12696	[M+H]+	4.22559e+06	1.87247e+06	2.10498e+06	4.35846e+06	350862	568594	1.92804e+06	2.12641e+06	1.96636e+06	2.31515e+06	1.86698e+06	1.69614e+06	1.82713e+06
M113T194	Uracil	113.034	193.858	112.027	C4H4N2O2	C00106	2.79848	[M+H]+	915012	226486	354274	1.09379e+06	1.69944e+06	287119	600347	591588	731555	688220	731558	743047	562787
M115T165	4-Heptanone	115.111	164.68	114.104	C7H14O	NA	1.98851	[M+H]+	3.00433e+06	3.92159e+06	3.98308e+06	5.10788e+06	3.36587e+06	2.78943e+06	3.90846e+06	4.365e+06	3.20576e+06	2.91474e+06	3.67849e+06	3.55413e+06	3.17641e+06
M116T226	L-Proline	116.07	226.409	115.063	C5H9NO2	C00148	1.1119	[M+H]+	5.20551e+06	4.89471e+06	1.0593e+07	1.58386e+06	1.42924e+07	5.16485e+06	3.01621e+06	5.36975e+06	5.76013e+06	7.90898e+06	6.01989e+06	6.17114e+06	5.6399e+06
M118T185	5-Aminopentanoic acid	118.086	184.668	117.079	C5H11NO2	C00431	2.05792	[M+H]+	1.50172e+07	1.03753e+07	9.44257e+06	3.80154e+06	3.65933e+06	1.37672e+07	4.14608e+06	1.07294e+07	1.12077e+07	1.48302e+07	6.04243e+06	1.1506e+07	36884.3
M118T253	Succinic acid	118.123	253.137	118.027	C4H6O4	C00042	3.24	[M]+	101804	84910.7	72098	92572.4	2.46519e+06	60925.4	771286	981949	1.26802e+06	1.25193e+06	80658.8	78567.6	1.46869e+06
M129T400	Ketoleucine	129.056	399.904	130.063	C6H10O3	C00233	4.27798	[M-H]-	1.19759e+06	1.39113e+06	483048	444743	2.79264e+06	203123	834869	887046	765370	876496	998087	750696	766908
M129T136	Pyrrolidonecarboxylic acid	129.127	136.178	129.043	C5H7NO3	C02237	1.22251	[M]+	1.95843e+06	1.53068e+06	1.76241e+06	1.6406e+06	1.22413e+06	2.06613e+06	1.94198e+06	2.15649e+06	2.0062e+06	1.9243e+06	1.98396e+06	1.21144e+06	1.24279e+06
M129T63_2	Pipecolic acid	129.127	63.1368	129.079	C6H11NO2	C00408	1.53365	[M]+	2.74451e+06	4.00068e+06	2.23797e+06	1.52894e+06	1.69054e+06	2.69099e+06	6.94485e+06	3.93521e+06	3.32293e+06	2.41378e+06	2.30665e+06	2.41579e+06	1.71531e+06
M130T134	4-Hydroxyproline	129.976	133.884	131.058	C5H9NO3	C01157	2.11364	[M-H]-	2.11657e+06	2.44854e+06	2.42412e+06	3.04639e+06	638900	1.95888e+06	1.93468e+06	2.52798e+06	2.48562e+06	2.04635e+06	1.67336e+06	2.5082e+06	239328
M130T516	Creatine	129.976	516.297	131.07	C4H9N3O2	C00300	0.259189	[M-H]-	2.86191e+06	1.83386e+06	4.30368e+06	4.77836e+06	3.15699e+06	2.04938e+06	3.20851e+06	4.05831e+06	3.58724e+06	6.17096e+06	4.53364e+06	2.65599e+06	5.32554e+06
M130T622	L-Leucine	129.976	622.071	131.095	C6H13NO2	C00123	1.73687	[M-H]-	4.53452e+06	3.44944e+06	2.71723e+06	3.79699e+06	3.651e+06	2.59771e+06	4.01167e+06	3.32505e+06	2.78495e+06	3.62789e+06	6.2726e+06	2.46064e+06	3.97385e+06
M130T146_1	Pyroglutamic acid	130.05	145.977	129.043	C5H7NO3	C01879	2.55738	[M+H]+	187548	164101	211903	106376	144657	143004	128826	120754	147324	143240	194250	164150	196013
M132T214	cis-4-Hydroxy-D-Proline	132.065	213.939	131.058	C5H9NO3	C03440	0.698009	[M+H]+	274883	423916	255053	2.34532e+07	4.34519e+07	513682	2.97981e+07	279106	3.14853e+07	3.09055e+07	395642	403914	2.5759e+07
M132T168	L-Isoleucine	132.102	168.157	131.095	C6H13NO2	C00407	2.28082	[M+H]+	1.57088e+06	1.15993e+06	914281	713755	1.56835e+06	949562	2.06951e+06	2.05081e+06	1.11506e+06	1.252e+06	825011	953688	840404
M133T66	6-Hydroxyhexanoic acid	133.086	65.7946	132.079	C6H12O3	C06103	1.82138	[M+H]+	2.51592e+06	2.69076e+06	3.04498e+06	1.82879e+06	3.22626e+06	1.33297e+06	2.91098e+06	2.31477e+06	2.10809e+06	4.24297e+06	3.31638e+06	1.3271e+06	1.06745e+06
M134T145_1	Adenine	134.048	145.352	135.054	C5H5N5	C00147	17.1364	[M-H]-	4.15427e+06	2.16576e+06	3.30776e+06	3.82284e+06	7.86416e+06	3.8575e+06	3.27972e+06	3.3545e+06	3.85326e+06	4.01722e+06	4.32673e+06	4.02763e+06	3.6967e+06
M137T244	Hypoxanthine	137.046	243.845	136.038	C5H4N4O	C00262	2.90261	[M+H]+	1.47988e+06	889672	1.52259e+06	5.09407e+06	1.2952e+06	163717	1.67198e+06	1.54449e+06	1.47883e+06	1.67983e+06	1.66105e+06	1.64366e+06	1.60034e+06
M138T232	Tyramine	138.091	231.917	137.084	C8H11NO	C00483	0.617027	[M+H]+	3.03948e+06	1.22608e+06	970975	443835	941155	5.41723e+06	1.95453e+06	2.01606e+06	2.08365e+06	2.03066e+06	1.79284e+06	1.80544e+06	1.69561e+06
M140T165	6-Hydroxynicotinic acid	140.034	165.433	139.027	C6H5NO3	C01020	2.06819	[M+H]+	700409	283601	301948	86549.2	180049	738880	354386	441633	317635	355676	380288	305682	312676
M142T165	5-Hydroxymethyluracil	141.958	164.667	142.038	C5H6N2O3	C03088	3.08229	[M]+	2.77717e+06	2.18872e+06	3.33829e+06	4.72502e+06	2.57678e+06	2.6109e+06	5.23599e+06	2.31518e+06	3.11361e+06	3.48676e+06	2.11661e+06	3.80493e+06	894129
M145T317	Adipic acid	145.051	317.218	146.058	C6H10O4	C06104	1.59737	[M-H]-	1.9244e+06	843561	333376	67046.7	134029	4.60657e+06	1.02354e+06	1.01399e+06	1.07073e+06	1.36351e+06	1.05467e+06	911970	1.02872e+06
M146T82	Spermidine	146.165	81.5358	145.158	C7H19N3	C00315	4.82478	[M+H]+	1.08735e+06	1.14881e+06	765985	938649	3.65159e+06	950567	3.86903e+06	3.4466e+06	2.84101e+06	3.00147e+06	1.53397e+06	1.45186e+06	1.48244e+06
M147T478	trans-Cinnamic acid	146.966	478.005	148.052	C9H8O2	C00423	7.89836	[M-H]-	1.57809e+06	1.41507e+06	3.87078e+06	2.62309e+06	1.52807e+06	2.11746e+06	1.51479e+06	2.64667e+06	1.95984e+06	1.74214e+06	1.34293e+06	1.54487e+06	1.98144e+06
M148T94	L-Glutamic acid	148.06	94.3587	147.053	C5H9NO4	C00025	2.60287	[M+H]+	3.63243e+06	3.13622e+06	4.02025e+06	6.10368e+06	6.68262e+06	1.49972e+06	4.89988e+06	4.68833e+06	5.5994e+06	4.05387e+06	3.72881e+06	3.99103e+06	4.20546e+06
M149T21	L-2-Hydroxyglutaric acid	149.023	20.6837	148.037	C5H8O5	C03196	2.64093	[M+H]+	1.71462e+06	2.82834e+06	1.59051e+06	2.1671e+06	1.60435e+06	2.39372e+06	1.66725e+06	1.59654e+06	1.73521e+06	1.95553e+06	2.42672e+06	2.66406e+06	2.9756e+06
M151T180	Xanthine	151.026	179.739	152.033	C5H4N4O2	C00385	0.268239	[M-H]-	70571.5	43095.3	21278.7	112221	191080	39991.1	59510	53457.1	50552.6	43807.2	60975.6	55823.8	64043.1
M151T389	3-Hydroxyphenylacetic acid	151.04	389.045	152.047	C8H8O3	C05593	0.557468	[M-H]-	277271	140818	107811	213962	132436	611904	203039	148886	230442	223930	278994	245133	224946
M151T341	p-Hydroxyphenylacetic acid	151.04	341.44	152.047	C8H8O3	C00642	5.42769	[M-H]-	358651	175637	231646	82508	214872	646693	225297	250898	276301	306683	299983	274597	236036
M153T314	2-Pyrocatechuic acid	153.019	314.067	154.027	C7H6O4	C00196	6.28352	[M-H]-	205214	24121.5	69250.2	81798.1	5249.52	171664	113064	82298.8	114315	91369.3	107510	143773	91807.8
M154T177	3,4-AHBA	154.048	177.415	153.043	C7H7NO3	C12115	8.50934	[M+H]+	819704	879017	611385	395596	6.66299e+06	175667	878662	1.16352e+06	1.07143e+06	1.17572e+06	1.24518e+06	1.14547e+06	1.16689e+06
M155T63	Protocatechuic acid	155.106	62.8999	154.027	C7H6O4	C00230	8.35641	[M+H]+	4.21458e+06	1.91559e+06	2.69058e+06	1.88806e+06	2.20237e+06	911903	2.74234e+06	1.36247e+06	4.2981e+06	1.39921e+06	3.50223e+06	1.97611e+06	975263
M158T284	N-Acetylvaline	158.082	284.277	159.09	C7H13NO3	NA	0.726836	[M-H]-	957955	761835	571740	491318	4.95592e+06	1.68524e+06	1.11874e+06	1.03426e+06	1.07916e+06	1.1103e+06	1.2806e+06	1.3721e+06	1.19297e+06
M159T421	Pimelic acid	159.066	421.104	160.074	C7H12O4	C02656	11.2293	[M-H]-	4.36299e+06	4.66927e+06	1.9249e+06	620918	794567	7.36999e+06	3.02771e+06	2.94342e+06	3.17325e+06	2.88652e+06	3.28793e+06	3.3729e+06	3.34672e+06
M161T364	Tryptamine	161.107	363.729	160.1	C10H12N2	C00398	1.12812	[M+H]+	2.6637e+06	1.6628e+06	1.26999e+06	1.28727e+06	962299	2.49549e+06	1.81007e+06	1.88041e+06	1.98588e+06	1.8442e+06	1.41576e+06	1.45385e+06	1.45309e+06
M162T470	Indole-3-Carboxylic acid	162.055	470.348	161.048	C9H7NO2	C19837	0.951308	[M+H]+	1.68543e+06	1.49686e+06	1.092e+06	599849	846909	1.80504e+06	65066.1	1.27889e+06	1.21015e+06	1.36276e+06	1.06014e+06	874548	924638
M163T490	4-Hydroxycinnamic acid	163.04	489.921	164.158	C9H8O3	NA	4.66475	[M-H]-	210157	123901	111253	183892	231856	343251	122003	154241	130712	192271	182449	150409	233507
M164T277	Formylanthranilate	164.035	277.435	165.043	C8H7NO3	C05653	0.203005	[M-H]-	427597	857605	213813	105323	51484	230661	210519	256747	310594	286962	257417	255652	284395
M165T456	3-(3-Hydroxyphenyl)Propanoic acid	165.056	455.863	166.063	C9H10O3	C11457	5.52722	[M-H]-	4.05805e+06	995864	388330	547697	105448	4.05696e+06	1.64586e+06	1.34218e+06	1.68901e+06	1.16563e+06	1.64479e+06	1.38332e+06	1.5891e+06
M167T482	Homogentisic acid	167.035	482.013	168.042	C8H8O4	C00544	4.82594	[M-H]-	197667	372179	222907	210938	278787	317226	273358	242882	296848	318471	194426	244145	358307
M170T331	Pyridoxine	170.081	330.914	169.074	C8H11NO3	C00314	4.03599	[M+H]+	539005	860197	725763	310685	129388	261748	448939	394295	345874	506605	449522	370471	412975
M171T555	3-Dehydroshikimate	171.464	554.543	172.037	C7H8O5	C02637	19.0239	[M-H]-	2.48952e+06	636510	257066	420072	463709	40415.3	1.28867e+06	1.32491e+06	2.25799e+06	1.02211e+06	0	16539.4	13215.5
M175T359	2-Isopropylmalic acid	175.061	358.572	176.069	C7H12O5	C02504	2.77217	[M-H]-	324096	207602	153674	71100	230732	255564	199440	196310	189700	233772	194972	216332	215707
M176T147	N-Acetyl-L-Aspartic acid	176.055	146.541	175.048	C6H9NO5	C01042	1.70571	[M+H]+	1.66222e+06	859123	1.05534e+06	2.27329e+06	2.01261e+06	1.75313e+06	1.68486e+06	1.69477e+06	1.6411e+06	1.669e+06	1.6209e+06	1.55137e+06	1.54003e+06
M176T526	Indoleacetic acid	176.07	525.965	175.063	C10H9NO2	C00954	4.00635	[M+H]+	4.97889e+06	1.82636e+06	1.34829e+06	266458	502121	8.74114e+06	3.22823e+06	3.74097e+06	2.91065e+06	3.60545e+06	2.81674e+06	2.67029e+06	3.14452e+06
M177T602	L-Gulonolactone	177.056	602.191	178.048	C6H10O6	C01040	3.87379	[M-H]-	287860	1.31086e+06	319089	226403	785195	239922	260524	222205	194989	265381	322190	302954	226495
M180T284	N-Methylphenylalanine	180.102	283.688	179.095	C10H13NO2	NA	0.332034	[M+H]+	1.32089e+06	519552	460377	406648	396738	1.6533e+06	522062	432820	758626	430551	436593	448264	374037
M181T555	Rhamnose	180.973	554.655	164.069	C6H12O5	C00507	3.57557	[M-H]-	3.86554e+06	2.68047e+06	5.56551e+06	9.17797e+06	2.50221e+06	2.00189e+06	5.41989e+06	4.28177e+06	6.55571e+06	4.1882e+06	3.47591e+06	2.49997e+06	2.5302e+06
M181T35	Galactitol	180.973	35.2773	182.079	C6H14O6	C01697	0.0764271	[M-H]-	1.14742e+07	76380.6	1.19412e+07	1.47298e+07	1.01728e+07	9.12059e+06	9.09375e+06	1.0561e+07	1.35959e+07	9.16201e+06	9.13748e+06	1.29296e+07	8.5646e+06
M182T212	L-Tyrosine	182.08	212.285	181.074	C9H11NO3	C00082	4.16189	[M+H]+	3.62418e+06	2.03762e+06	2.0329e+06	3.80491e+06	5.17207e+06	1.54042e+06	4.27006e+06	3.20446e+06	2.87622e+06	3.09006e+06	2.60465e+06	2.60657e+06	4.34767e+06
M183T213	Sorbitol	183.084	212.597	182.079	C6H14O6	C00794	9.35579	[M+H]+	75281.6	31723.4	72780.2	43361.1	125335	50970	48177.7	90642.1	64662.2	33138.4	78767.2	63159.6	64756.9
M184T244	4-Pyridoxic acid	184.06	243.845	183.053	C8H9NO4	C00847	0.329713	[M+H]+	1.41594e+06	768207	443862	79654.8	115360	3.10336e+06	887867	932719	917659	944756	844440	833709	868647
M184T365	Epinephrine	184.097	365.126	183.089	C9H13NO3	C00788	0.165131	[M+H]+	1.3554e+06	1.79783e+06	1.34464e+06	677297	429039	780253	1.09742e+06	979078	1.22252e+06	1.04946e+06	972782	916791	909032
M187T145_1	N-Acetylglutamine	187.072	145.107	188.08	C7H12N2O4	NA	0.283313	[M-H]-	2.46877e+06	3.11353e+06	2.86007e+06	406453	3.05595e+06	1.71017e+06	1.89828e+06	1.9254e+06	2.06795e+06	50934.7	1.99024e+06	1.97286e+06	47164
M187T621	10-Hydroxydecanoate	187.134	620.653	188.141	C10H20O3	C02774	3.97897	[M-H]-	471091	330474	186739	129462	116854	1.17326e+06	232172	303162	310393	361178	424629	365143	336124
M189T500	Azelaic acid	189.112	500.309	188.105	C9H16O4	C08261	10.5893	[M+H]+	7.97396e+06	5.07534e+06	2.94449e+06	345159	1.26188e+06	1.44835e+07	6.15265e+06	5.18632e+06	5.91188e+06	5.58004e+06	4.72728e+06	5.51953e+06	4.58267e+06
M190T186	N-Acetylglutamic acid	190.071	186.214	189.064	C7H11NO5	C00624	1.64093	[M+H]+	944352	679634	921511	841820	2.24223e+06	1.03854e+06	1.38012e+06	1.32818e+06	1.22922e+06	1.17944e+06	1.25568e+06	1.11562e+06	1.18397e+06
M190T584	Indole-3-Propionic acid	190.086	584.09	189.079	C11H11NO2	NA	0.633923	[M+H]+	4.63958e+06	2.70937e+06	2.40333e+06	279142	1.74001e+06	9.03896e+06	3.79553e+06	3.56293e+06	3.49924e+06	3.77229e+06	3.90517e+06	3.24388e+06	3.43913e+06
M192T410	5-Hydroxyindoleacetic acid	192.065	409.635	191.058	C10H9NO3	C05635	9.4545	[M+H]+	1.65848e+06	1.30924e+06	1.06435e+06	316450	722721	3.05062e+06	1.20392e+06	1.43184e+06	1.41384e+06	1.4385e+06	1.10696e+06	1.26052e+06	1.31767e+06
M196T261	O-Benzyl-L-Serine	196.097	261.236	195.09	C10H13NO3	NA	0.712404	[M+H]+	1.78466e+06	1.06632e+06	1.09074e+06	500172	952328	1.80423e+06	1.17295e+06	1.16233e+06	1.15409e+06	1.29418e+06	982742	1.04732e+06	979260
M199T63	1-Methylhistamine	199.169	62.9448	125.095	C6H11N3	C05127	1.48195	[M+H]+	883693	1.9916e+06	1.25058e+06	3.44283e+06	2.44393e+06	1.12307e+06	2.48291e+06	1.32551e+06	1.57414e+06	1.32386e+06	2.39639e+06	1.87027e+06	3.14744e+06
M199T21	Vanillylmandelic acid	199.169	21.3767	198.053	C9H10O5	C05584	10.1634	[M+H]+	1.01749e+06	1.06111e+06	875620	1.11454e+06	1.00981e+06	703944	1.25106e+06	1.12427e+06	2.1325e+06	1.19141e+06	775827	954187	1.03014e+06
M201T396	Spermine	201.113	395.902	202.216	C10H26N4	C00750	13.4298	[M-H]-	1.19521e+06	938110	785773	240213	713931	2.75483e+06	857609	874712	901680	932384	964975	893390	1.04812e+06
M201T556	Sebacic acid	201.113	555.837	202.12	C10H18O4	C08277	0.52657	[M-H]-	2.08788e+07	1.66968e+07	9.71192e+06	1.6949e+06	4.36706e+06	4.08758e+07	1.62163e+07	1.55918e+07	1.55003e+07	1.57651e+07	1.60202e+07	1.50191e+07	1.51733e+07
M204T150	L-Acetylcarnitine	204.123	149.951	204.124	C9H18NO4	C02571	2.98694	[M+H]+	1.2561e+06	909090	1.61004e+06	1.11656e+06	677203	731110	1.02251e+06	1.14284e+06	1.06326e+06	1.04952e+06	776444	823973	757968
M205T330	L-Tryptophan	205.097	329.726	204.09	C11H12N2O2	C00078	0.53102	[M+H]+	1.55011e+06	1.03597e+06	936570	1.20486e+06	2.64166e+06	412760	1.33968e+06	1.4059e+06	1.24065e+06	1.35073e+06	1.17807e+06	1.07034e+06	1.19654e+06
M206T365	Indolelactic acid	206.079	365.151	205.074	C11H11NO3	C02043	0.185366	[M+H]+	302083	605420	139444	225123	111015	658135	329585	436057	234747	405585	419161	348583	326356
M211T570	Dihydrojasmonic acid	211.133	570.203	212.141	C12H20O3	NA	3.49926	[M-H]-	360587	836249	419398	134208	128366	118728	229900	211289	195241	228872	305704	307467	334755
M215T760	12-Hydroxydodecanoic acid	215.165	759.86	216.173	C12H24O3	C08317	3.42343	[M-H]-	335943	169361	140835	69589.6	184246	815817	231309	245855	289649	248063	274842	217535	302150
M217T413	3-Hydroxysebacic acid	217.107	413.154	218.115	C10H18O5	NA	4.66635	[M-H]-	610982	629417	468633	213341	328796	910266	433933	447317	454542	427533	447148	367306	498822
M219T758	Tubaic acid	219.066	757.506	220.074	C12H12O4	NA	3.49576	[M-H]-	289739	322482	252975	126586	245849	235602	232145	252653	257538	265142	270122	259973	253741
M220T289	Pantothenic acid	220.118	288.772	219.111	C9H17NO5	C00864	1.39865	[M+H]+	699429	522539	1.00066e+06	1.21025e+06	1.13021e+07	204353	2.56543e+06	2.5917e+06	2.49728e+06	2.46855e+06	2.46054e+06	2.32675e+06	2.12503e+06
M225T529	Sinapic acid	225.076	529.196	224.069	C11H12O5	C00482	0.601575	[M+H]+	140887	659032	132446	118517	133593	161637	122354	165975	544737	130335	451889	124437	131673
M229T389	Traumatic acid	229.143	388.698	228.136	C12H20O4	C16308	0.239152	[M+H]+	765014	504845	465491	136601	432664	1.19547e+06	524657	493156	610832	598300	615044	497229	506794
M231T670	Dodecanedioic acid	231.159	669.769	230.152	C12H22O4	C02678	0.775657	[M+H]+	7.1225e+06	3.77644e+06	2.11817e+06	256223	893272	1.26921e+07	3.97004e+06	4.85998e+06	5.29555e+06	4.56716e+06	4.75994e+06	4.33711e+06	4.73653e+06
M233T487	Anhydrobrazilic acid	233.045	487.243	234.053	C12H10O5	NA	2.64627	[M-H]-	822204	481087	917744	3.45983e+06	6.11429e+06	250491	1.56484e+06	1.43913e+06	1.75218e+06	1.51643e+06	1.61455e+06	1.62593e+06	1.49039e+06
M239T379	3,4,5-Trimethoxycinnamic acid	239.089	378.899	238.084	C12H14O5	NA	10.4599	[M+H]+	1.19707e+06	1.20926e+06	1.06533e+06	915329	989517	4.09268e+06	1.30659e+06	1.45448e+06	1.41006e+06	1.4543e+06	685733	986164	995535
M239T781	L-Cystine	239.128	781.395	240.024	C6H12N2O4S2	C00491	0.120484	[M-H]-	974830	878179	1.06556e+06	1.12455e+06	897104	947949	651038	922114	781035	926235	835308	1.08386e+06	1.06232e+06
M241T270	Thymidine	241.082	269.533	242.09	C10H14N2O5	C00214	0.904999	[M-H]-	745934	404345	647066	2.13765e+06	549387	232698	710716	577775	533758	508667	52317.2	690451	769017
M241T313	CMPF	241.105	312.652	240.1	C12H16O5	NA	10.1338	[M+H]+	1.22322e+06	1.0807e+06	738856	200876	1.54328e+06	2.19757e+06	1.23503e+06	1.07101e+06	1.09491e+06	1.05974e+06	857243	996539	978268
M243T193	Uridine	243.061	193.148	244.07	C9H12N2O6	C00299	4.6873	[M-H]-	339930	286603	232195	1.43433e+06	835597	90712.7	466008	366437	407043	401776	521106	459524	485519
M243T714	1,11-Undecanedicarboxylic acid	243.159	713.875	244.167	C13H24O4	NA	4.6558	[M-H]-	965421	605810	404191	64688.7	317777	2.52464e+06	576091	652846	631756	721233	739645	662408	584393
M245T390	Biotin	245.095	390.051	244.088	C10H16N2O3S	C00120	12.1308	[M+H]+	450485	260036	300368	73274.1	202773	589941	341016	329080	319035	339631	302282	278063	336369
M245T414	4-Oxododecanedioic acid	245.138	413.593	244.131	C12H20O5	NA	0.766507	[M+H]+	995558	610794	590196	171663	229999	2.11001e+06	837887	741841	751722	781389	653296	590720	541506
M247T323	N-Acetyltryptophan	247.107	323.239	246.1	C13H14N2O3	NA	3.24704	[M+H]+	1.93212e+06	1.36517e+06	1.59774e+06	2.77508e+06	2.69683e+06	2.04084e+06	2.27958e+06	2.25801e+06	2.18469e+06	2.28102e+06	2.13628e+06	1.97073e+06	1.83036e+06
M249T618	Gamma-Glutamylcysteine	248.96	618.141	250.062	C8H14N2O5S	C00669	2.23734	[M-H]-	2.39749e+06	7.08753e+06	4.63798e+06	6.83996e+06	5.66214e+06	3.76354e+06	7.0053e+06	6.5609e+06	4.03017e+06	9.09751e+06	8.41979e+06	3.41511e+06	3.55029e+06
M251T629	Deoxyadenosine	251.125	628.607	251.102	C10H13N5O3	C00559	9.66117	[M]+	617291	749455	626318	250884	339715	585287	580081	546528	577120	544487	530969	718100	554730
M252T237	5'-Deoxyadenosine	252.109	237.194	251.102	C10H13N5O3	C05198	3.05109	[M+H]+	6.27086e+06	3.02076e+06	3.8662e+06	9.88373e+06	3.5779e+06	2.00357e+06	4.75229e+06	4.91233e+06	5.04626e+06	4.95877e+06	4.35648e+06	4.33326e+06	4.27923e+06
M253T381	5,7-Dihydroxyisoflavone	253.107	381.173	254.058	C15H10O4	NA	12.7255	[M-H]-	192326	216474	260055	205167	135846	132051	140881	206244	131971	194106	202542	158238	109684
M257T738	Tetradecanedioic acid	257.175	737.636	258.183	C14H26O4	NA	4.06377	[M-H]-	6.35485e+06	4.71178e+06	2.9932e+06	712394	2.26104e+06	1.32533e+07	4.52095e+06	5.08026e+06	4.71009e+06	4.91196e+06	4.42566e+06	4.98435e+06	5.07355e+06
M259T330	Gamma-Glutamyl-Leucine	259.129	330.328	259.153	C11H21N3O4	NA	4.13154	[M-H]-	654117	852970	1.03594e+06	1.59504e+06	829979	868580	398221	1.70584e+06	1.95868e+06	1.61385e+06	1.83862e+06	770730	1.87319e+06
M261T397	2,4-Dideoxy-2-Octylpentaric acid	261.17	396.623	260.162	C13H24O5	NA	0.181491	[M+H]+	264463	259000	164339	47155.4	118147	494973	249170	221324	320529	218142	218752	184014	191722
M266T35	Adenosine	265.949	35.3237	267.097	C10H13N5O4	C00212	2.66201	[M-H]-	2.54795e+06	3.17598e+06	2.68762e+06	2.31609e+06	3.30424e+06	1.68639e+06	2.76483e+06	2.95095e+06	3.66442e+06	2.13023e+06	2.50453e+06	5.52943e+06	2.56371e+06
M277T270	Gamma-Glutamyl-Methionine	277.085	269.846	277.11	C10H19N3O4S	NA	5.16664	[M-H]-	660082	408769	982601	489132	6.48432e+06	282751	1.42931e+06	1.35006e+06	1.2796e+06	1.25631e+06	1.26671e+06	1.26411e+06	1.21963e+06
M279T893	Pinolenic acid	279.232	893.177	278.225	C18H30O2	NA	0.235647	[M+H]+	3.21598e+06	2.16521e+06	2.46718e+06	1.55831e+06	3.60951e+06	4.45453e+06	3.49056e+06	3.19523e+06	2.97367e+06	2.87201e+06	3.5205e+06	3.08384e+06	3.3233e+06
M281T879	Linoleic acid	281.247	878.775	280.24	C18H32O2	C01595	7.26838	[M+H]+	3.29414e+06	2.13112e+06	1.80453e+06	3.1203e+06	1.68662e+06	4.95846e+06	3.42713e+06	2.80284e+06	2.78544e+06	3.12139e+06	2.56317e+06	2.33961e+06	2.59615e+06
M283T637	Glycitein	283.06	636.539	284.068	C16H12O5	C14536	4.47926	[M-H]-	350227	420630	446581	258216	1.24632e+06	606834	530190	446727	392809	460629	537145	589454	495209
M284T237	Guanosine	284.099	237.057	283.092	C10H13N5O5	C00387	3.31361	[M+H]+	765499	518423	436566	2.82765e+06	1.49059e+06	89304.7	922477	959660	907259	995966	892912	781351	865947
M295T856	Alpha-Dimorphecolic acid	295.226	856.423	296.235	C18H32O3	C14767	5.11417	[M-H]-	937972	732041	493706	839958	978659	1.35487e+06	1.06182e+06	1.00539e+06	866584	1.06101e+06	890675	964349	809723
M298T317	5'-Methylthioadenosine	298.096	316.715	297.09	C11H15N5O3S	C00170	1.87574	[M+H]+	139961	158804	154026	144752	390837	41512.3	132672	166768	192021	163170	139803	133640	167670
M299T528	Enterolactone	299.128	528.351	298.12	C18H18O4	C18165	1.63943	[M+H]+	607594	450855	335250	482559	399992	2.24409e+06	764023	648726	713516	710706	703567	792035	712843
M305T614	9,10,16-Trihydroxy Palmitic acid	305.232	614.196	304.225	C16H32O5	NA	0.107132	[M+H]+	681796	460039	281350	53787.5	204309	1.53907e+06	627033	675943	658262	711833	382909	475000	446512
M327T12	Tris(1-Chloro-2-Propyl)Phosphate	327.008	12.4419	326.001	C9H18Cl3O4P	NA	1.47978	[M+H]+	1.01357e+06	932430	1.21857e+06	1.04278e+06	1.10115e+06	996464	1.38702e+06	606741	875736	928264	706178	969516	1.13687e+06
M334T19	Nicotinamide Ribotide	333.937	19.096	334.057	C11H15N2O8P	C00455	3.34207	[M]-	3.31618e+06	3.65222e+06	2.63445e+06	2.49527e+06	5.48214e+06	3.72668e+06	5.09852e+06	4.48579e+06	5.09396e+06	3.30745e+06	4.57286e+06	3.59029e+06	2.72674e+06
M391T830	Adenosine 5'-Phosphate Disodium	391.284	829.989	391.027	C10H12N5O7P. 2Na	C18344	0.574157	[M]+	2.356e+06	3.6936e+06	1.6173e+06	2.91361e+06	1.54197e+06	1.64927e+06	2.00199e+06	1.91408e+06	2.21983e+06	2.10643e+06	1.46985e+06	1.6751e+06	4.52367e+06
M391T828	Deoxycholic acid	391.285	828.144	392.293	C24H40O4	C04483	5.84174	[M-H]-	3.62664e+06	3.49196e+06	2.69916e+06	4.46592e+06	2.2537e+06	8.54763e+06	3.82539e+06	4.35199e+06	4.22137e+06	4.14342e+06	4.65556e+06	4.40055e+06	4.45614e+06
M405T554	Asp-Tyr-OH	405.096	554.063	404.086	C18H16N2O9	NA	8.68731	[M+H]+	228666	144907	89751.8	213849	225191	217839	170367	237400	257030	196317	163501	153095	167454
M407T730	Cholic acid	407.279	729.634	408.288	C24H40O5	C00695	1.2888	[M-H]-	818274	690435	675192	264049	785251	1.15864e+06	728899	650562	487526	830392	630954	798334	739853
M464T654	Glycocholic acid	464.301	653.992	465.309	C26H43NO6	C01921	0.243377	[M-H]-	2.32127e+06	1.881e+06	1.64521e+06	1.92921e+06	3.85851e+06	2.53645e+06	2.35366e+06	2.51627e+06	2.04903e+06	2.14901e+06	1.85536e+06	2.49087e+06	1.88572e+06
M480T869	PE(18:1(9Z)/0:0)	480.308	869.46	479.301	C23H46NO7P	NA	1.21797	[M+H]+	1.53687e+06	892626	819540	8.23035e+06	1.99945e+06	324449	2.5812e+06	2.34567e+06	2.37881e+06	2.37953e+06	1.92247e+06	1.50403e+06	1.60289e+06
M485T856	PG(16:0/0:0)[U]	485.287	856.438	484.28	C22H45O9P	NA	1.3118	[M+H]+	1.57598e+06	1.83241e+06	923432	4.62926e+06	1.08003e+06	2.86881e+06	2.04591e+06	1.48149e+06	1.68807e+06	1.44137e+06	2.7361e+06	1.82481e+06	1.37514e+06
M514T580	Taurocholic acid	514.283	579.57	515.292	C26H45NO7S	C05122	3.11676	[M-H]-	1.93064e+06	1.24287e+06	1.29706e+06	1.13561e+06	3.1523e+06	2.28131e+06	1.71724e+06	1.7877e+06	1.76146e+06	1.89496e+06	1.70065e+06	1.613e+06	1.58976e+06

## Sheet: B
annotation	RI	mz	rt	rtmins	TO-1	TO-2	TO-3	TO-4	TO-5	TO-6
Pyruvic acid	1017.5	174.051	353.411	5.89019	29656.2	8097.96	34239	40889.4	13801.7	17358.7
Lactic acid	1029.1	117.093	364.324	6.07207	159485	59177.4	172440	134078	67613.5	94762.7
Glycolic acid	1043.2	177.048	377.425	6.29042	4882.11	1885.86	5482.47	5685.08	3450.4	3507.19
Alanine	1071	116.1	403.155	6.71925	1.44112e+06	417762	1.30169e+06	1.58704e+06	705378	482031
Oxalic acid	1109.7	133.078	438.937	7.31562	7.05329e+06	2.36515e+06	6.31942e+06	7.08143e+06	4.5386e+06	3.92817e+06
Heptanoic acid	1139	144.1	466.053	7.76756	30217	11917.3	33006.5	39162.3	25652.4	18962.7
Monomethylphosphate	1147.4	241.02	473.755	7.89593	18192.4	5118.28	14781.4	16466.3	9280.72	6741.16
Malonic acid	1170.8	227.1	495.402	8.25671	449.338	983.185	217.455	397.736	766.62	585.781
Valine	1183.7	144.1	506.81	8.44684	455103	126154	478681	533117	284935	176510
Urea	1200.7	189.097	522.495	8.70824	39009.5	13741.7	41466.6	38291.7	20949	20934.7
Benzoic acid	1209.4	179.04	529.873	8.83122	69471	15314.6	57261.1	86070.6	51033.9	243647
1,3-Di-Tert-Butylbenzene	1217.7	175.11	536.898	8.9483	75605.5	22848.2	89773.4	89917.2	40507.3	50052.3
Leucine	1239.4	158.1	555.592	9.25987	311570	88619.1	340287	448016	141239	127754
Phosphoric acid	1243.3	299.1	559.12	9.31866	1.21107e+06	303114	1.27374e+06	1.41179e+06	655050	729208
Glycerol	1243.9	205.1	559.441	9.32401	168273	52592.1	164574	221151	97278.1	83675.9
Nicotinic acid	1254.9	180.031	569.066	9.48442	25228.8	10520.6	28421.2	25840.1	25138.2	11847.5
Isoleucine	1261	158.1	574.202	9.57004	155375	50319	183892	227496	97188.9	67740.2
Proline	1263.2	142.1	576.125	9.60209	2.84444e+06	548393	2.90461e+06	1.79875e+06	1.70908e+06	1.2799e+06
Maleic acid	1269.1	245.038	581.26	9.68768	9654.91	1662.67	10634.2	8964.11	3174.59	3874.92
Succinic acid	1288.7	251.85	599.072	9.98454	930.039	1153.26	1020.82	809.437	1246.34	758.263
Glyceric acid	1299.3	189.048	607.255	10.1209	18089.3	5466.75	24900.3	21633.2	12204.5	12725.6
Uracil	1303.8	241.099	610.945	10.1824	135398	43991.1	218135	201863	129902	87134.6
Fumaric acid	1307.5	245.082	613.995	10.2333	158130	51286.1	222888	220450	149559	96135.8
Nonanoic acid	1318.6	117.052	623.303	10.3884	20732.7	8978.24	23927.3	25284.5	14654.7	20732.7
Serine	1328.9	204.1	631.326	10.5221	33905.9	10110.5	39131.2	55495.3	19883.5	17347.1
Threonine	1355.8	218.1	653.467	10.8911	32063.2	9426.57	34717.8	43135.8	18570	13495
Glutaric acid	1364.6	261.1	660.21	11.0035	58628	13540.3	51950.9	79721.7	37772.4	63735.8
Thymine	1367.1	255.1	662.136	11.0356	174256	36496.9	205779	160429	90422.6	91975.3
Beta-Alanine	1390.9	174.103	681.388	11.3565	6965.38	2389.81	7470.63	7658.18	4186.6	NA
Homoserine	1415.8	218.1	701.125	11.6854	17340.7	5966.61	20122.8	22059.9	16829.8	9291.03
Methionine	1481.8	176.098	751.351	12.5225	45889.3	12196.1	50664.6	52700.5	20794	19535.8
Pyroglutamic acid	1485	156.1	753.598	12.56	591036	213917	635698	752719	653864	425595
Aspartic acid	1485.3	232.1	754.239	12.5707	365271	95325.8	384655	322107	273791	129086
4-Aminobutyric acid	1492.3	174.091	757.615	12.6269	51368.5	19440.7	66188.5	53610.9	70374.4	29597.5
2-Ketoglutaric acid	1538.7	89.0529	793.071	13.2179	6866.89	2887.23	7399.14	7178.64	4747.27	3551.46
Glutamic acid	1582.1	246.1	824.518	13.742	3.66843e+06	982481	3.55427e+06	2.48529e+06	2.29668e+06	1.07068e+06
5-Aminovaleric acid	1587.5	174.1	828.37	13.8062	520606	196988	764322	635230	449670	917439
Phenylalanine	1588.7	218.1	829.332	13.8222	113834	33755.1	135686	148911	66284.9	55553.5
Dodecanoic acid	1602.5	117.032	838.961	13.9827	67583.3	24098.4	89679.7	152945	43905.6	63811.4
Xylose	1631.6	103.078	858.855	14.3142	40798.5	7379.8	39188.3	42732.8	12178.5	19735.3
Ribose	1652.8	103.094	872.979	14.5496	118828	37991.7	317348	449186	79757	144763
2-Aminoadipic acid	1676.8	260.122	889.664	14.8277	20484	8337.23	21587	20214.3	14812.3	6934.04
4-Hydroxy-3-Methoxybenzoic acid	1721	297.075	918.869	15.3145	5490.51	2347.9	6023.14	7340.41	4042.16	4849.96
Glycerol-3-Phosphate	1732	103.057	926.088	15.4348	22833.7	7625.35	23473.4	32400.8	14750.9	16412.4
Glutamine	1733.9	156.1	927.213	15.4536	48017.2	11535.5	48658.3	42677.5	23738.7	19716.1
Azelaic acid	1748.4	129.049	936.52	15.6087	39067.3	14106.5	38997.6	45581.5	24031	46518.5
Hypoxanthine	1764.2	265.088	947.111	15.7852	18438.8	3124.03	23799.3	39874.3	16390.5	7148.05
Citric acid	1786.6	273.1	961.711	16.0285	109323	21237	111064	70426	81209.8	39231.3
Tetradecanoic acid	1793.8	117.016	966.362	16.106	140722	47917.2	225403	498846	97503.1	126466
Adenine	1824.8	264.1	985.62	16.427	183755	47975.4	258990	266207	125756	115393
Fructose	1859	103.087	1006.48	16.7747	18675.2	18826.9	82537.3	63480.3	67248.1	19749.2
Lysine	1880.9	156.1	1019.63	16.9939	26172.8	4357.08	13338.9	14036.4	6750.51	8225.53
Pentadecanoic acid	1889.8	117.012	1025.73	17.0956	330535	101087	500565	515952	255603	308861
Tyrosine	1898.2	218.1	1030.87	17.1811	134723	38701.8	151958	169134	63259.9	58903.9
Mannitol	1907	103.052	1035.36	17.2561	11244.3	8120.15	26407.1	29460.5	18262.2	21081.8
9-(Z)-Hexadecenoic acid	1967.4	117.057	1071.63	17.8604	50522.4	18646.6	48513.6	73371.4	34134.2	31260.9
Hexadecanoic acid	1986.7	313.211	1082.86	18.0476	2.10741e+06	659717	2.94728e+06	4.773e+06	1.67689e+06	1.77572e+06
trans-Ferulic acid	2041.7	338.103	1114.15	18.5691	19136.3	6455.92	14677.3	28859.6	10271.4	11641.3
myo- Inositol	2087.8	217.1	1127.14	18.7858	23743.8	13523.1	53262	29019.6	17220.7	15782.6
Heptadecanoic acid（internal standard）	2105.9	117.001	1137.09	18.9516	881502	255307	1.05529e+06	1.04373e+06	572450	640957
9, 12-(Z,Z)Octadecanoic acid	2150.4	81.1	1176.56	19.6094	134088	78812.1	149324	183984	101229	104524
9-(Z)-Octadecenoic acid	2155.3	117.002	1176.56	19.6094	493559	287829	563401	669716	360338	382195
Octadecanoic acid	2179.6	117	1189.4	19.8234	2.28506e+06	817988	2.68217e+06	3.00598e+06	1.87064e+06	1.82646e+06
Nonadecanoic acid	2276.1	355.266	1239.78	20.663	10806.5	4156.55	12945.1	15939.3	7940.34	8575.47
Glucose-6-Phosphate	2303.1	387.085	1253.91	20.8985	7306.4	1185.92	6421.35	6050.57	2082.07	2848.11
Eicosanoic acid	2372.7	117.057	1287.93	21.4654	64992.9	31123.8	73558.3	86142.1	47900.9	48900.8
Uridine	2407.1	217.1	1304.61	21.7435	75032.5	27191.6	79254.4	123401	51399.4	39656.3
1-Monohexadecanoylglycerol	2527.1	371.3	1361.42	22.6903	135744	44818.7	169277	159606	89107.5	94090.2
Docosanoic acid	2566.5	117.084	1380.34	23.0057	51742.7	29382.8	66248.2	88339	70595.8	44712.6
Adenosine	2593.5	230.1	1391.9	23.1984	64837.2	21977.7	60380.4	83540.6	41684.6	26721.8
Sucrose	2628	361.196	1407.15	23.4524	110027	101822	286215	74822.5	53813.4	36554.7
Lactose	2713.8	361.176	1444.53	24.0756	51453.9	11906.2	40280.4	86834.9	24946.2	28016.2
1-Monooctadecanoylglycerol	2716.6	399.3	1445.82	24.0969	62316.2	22473.8	77325.1	80236.7	43612	46194.8
Maltose	2734	204.1	1453.2	24.22	932524	164160	543796	1.18044e+06	208628	347445
Trehalose	2734.3	361.2	1453.2	24.22	6.80941e+06	1.08864e+06	3.75636e+06	8.71125e+06	1.36569e+06	2.3816e+06
Alpha-Tocopherol	3081.7	237.1	1611.41	26.8569	41880.2	13224.2	47683.4	43827.1	18750.5	31598.8
Cholesterol	3102.2	129.096	1622.32	27.0387	68165.1	43694.6	65962.9	82155.3	52538.2	54228.9
Beta-Sitosterol	3294.4	129.08	1748.12	29.1353	64813.1	17067	63911.9	76037.5	50545.2	55449.9

## Sheet: C
OTUId	T0-1	T0-2	T0-3	T0-4	T0-5	T0-6	OTUsize	Taxonomy	superkingdom	phylum	class	order	family	genus	species
OTU1	2754	3858	6771	1691	1578	2013	18665	Bacteria{superkingdom}(100);Actinobacteria{phylum}(100);Actinobacteria{class}(100);Actinomycetales{order}(100);Corynebacteriaceae{family}(100);Corynebacterium{genus}(100);Unassigned{species}(35)	Bacteria	Actinobacteria	Actinobacteria	Actinomycetales	Corynebacteriaceae	Corynebacterium	Unassigned
OTU2	8964	14658	5913	9704	7094	11670	58003	Bacteria{superkingdom}(100);Bacteroidetes{phylum}(100);Bacteroidia{class}(100);Bacteroidales{order}(100);Porphyromonadaceae{family}(100);Petrimonas{genus}(100);uncultured_prokaryote{species}(100)	Bacteria	Bacteroidetes	Bacteroidia	Bacteroidales	Porphyromonadaceae	Petrimonas	uncultured_prokaryote
OTU3	3001	1667	2206	3973	1567	3278	15692	Bacteria{superkingdom}(100);Bacteroidetes{phylum}(100);Bacteroidia{class}(100);Bacteroidales{order}(100);Porphyromonadaceae{family}(100);Proteiniphilum{genus}(98);uncultured_Porphyromonadaceae_bacterium{species}(97)	Bacteria	Bacteroidetes	Bacteroidia	Bacteroidales	Porphyromonadaceae	Proteiniphilum	uncultured_Porphyromonadaceae_bacterium
OTU4	853	702	749	658	490	791	4243	Bacteria{superkingdom}(100);Bacteroidetes{phylum}(100);Bacteroidia{class}(100);Bacteroidales{order}(100);Porphyromonadaceae{family}(100);Petrimonas{genus}(98);uncultured_prokaryote{species}(98)	Bacteria	Bacteroidetes	Bacteroidia	Bacteroidales	Porphyromonadaceae	Petrimonas	uncultured_prokaryote
OTU5	130	8	51	115	15	101	420	Bacteria{superkingdom}(100);Proteobacteria{phylum}(100);{class}(93);{order}(93);{family}(93);{genus}(93);Unassigned{species}(76)	Bacteria	Proteobacteria					Unassigned
OTU6	2	0	0	0	1	2	5	Bacteria{superkingdom}(100);Firmicutes{phylum}(100);Bacilli{class}(100);Bacillales{order}(100);Bacillaceae_1{family}(99);Bacillus{genus}(99);Unassigned{species}(18)	Bacteria	Firmicutes	Bacilli	Bacillales	Bacillaceae_1	Bacillus	Unassigned
OTU7	2081	3273	1497	1862	676	2278	11667	Bacteria{superkingdom}(100);Bacteroidetes{phylum}(100);Bacteroidia{class}(100);Bacteroidales{order}(100);Porphyromonadaceae{family}(100);Proteiniphilum{genus}(98);uncultured_Porphyromonadaceae_bacterium{species}(98)	Bacteria	Bacteroidetes	Bacteroidia	Bacteroidales	Porphyromonadaceae	Proteiniphilum	uncultured_Porphyromonadaceae_bacterium
OTU8	5190	5673	6621	1945	8142	4019	31590	Bacteria{superkingdom}(100);Proteobacteria{phylum}(100);Gammaproteobacteria{class}(100);Pseudomonadales{order}(100);Pseudomonadaceae{family}(100);{genus}(100);Pseudomonas_sp._108Z1{species}(100)	Bacteria	Proteobacteria	Gammaproteobacteria	Pseudomonadales	Pseudomonadaceae		Pseudomonas_sp._108Z1
OTU9	1017	38	1450	6031	187	1873	10596	Bacteria{superkingdom}(100);Spirochaetes{phylum}(100);Spirochaetia{class}(100);Spirochaetales{order}(100);Spirochaetaceae{family}(100);Treponema{genus}(100);Unassigned{species}(71)	Bacteria	Spirochaetes	Spirochaetia	Spirochaetales	Spirochaetaceae	Treponema	Unassigned
OTU10	561	687	1128	371	635	393	3775	Bacteria{superkingdom}(100);Proteobacteria{phylum}(100);Gammaproteobacteria{class}(100);Pseudomonadales{order}(100);Moraxellaceae{family}(100);Psychrobacter{genus}(100);Psychrobacter_fulvigenes{species}(92)	Bacteria	Proteobacteria	Gammaproteobacteria	Pseudomonadales	Moraxellaceae	Psychrobacter	Psychrobacter_fulvigenes
OTU11	81	16	51	639	48	83	918	Bacteria{superkingdom}(100);Bacteroidetes{phylum}(100);Bacteroidia{class}(100);Bacteroidales{order}(100);Porphyromonadaceae{family}(100);{genus}(100);uncultured_soil_bacterium{species}(100)	Bacteria	Bacteroidetes	Bacteroidia	Bacteroidales	Porphyromonadaceae		uncultured_soil_bacterium
OTU12	2451	242	1745	4560	1326	2122	12446	Bacteria{superkingdom}(100);Bacteroidetes{phylum}(100);Bacteroidia{class}(100);Bacteroidales{order}(100);Marinilabiliaceae{family}(100);{genus}(98);uncultured_prokaryote{species}(98)	Bacteria	Bacteroidetes	Bacteroidia	Bacteroidales	Marinilabiliaceae		uncultured_prokaryote
OTU13	34	20	44	21	23	41	183	Bacteria{superkingdom}(100);Actinobacteria{phylum}(100);Actinobacteria{class}(100);Actinomycetales{order}(100);Microbacteriaceae{family}(100);Unassigned{genus}(47);Unassigned{species}(45)	Bacteria	Actinobacteria	Actinobacteria	Actinomycetales	Microbacteriaceae	Unassigned	Unassigned
OTU14	275	25	68	178	122	153	821	Bacteria{superkingdom}(100);Firmicutes{phylum}(100);Clostridia{class}(100);Clostridiales{order}(100);Heliobacteriaceae{family}(99);Hydrogenispora{genus}(99);Unassigned{species}(57)	Bacteria	Firmicutes	Clostridia	Clostridiales	Heliobacteriaceae	Hydrogenispora	Unassigned
OTU15	46	26	30	14	78	40	234	Bacteria{superkingdom}(100);Firmicutes{phylum}(100);Clostridia{class}(100);Clostridiales{order}(100);Lachnospiraceae{family}(100);Lachnospiracea_incertae_sedis{genus}(88);Unassigned{species}(35)	Bacteria	Firmicutes	Clostridia	Clostridiales	Lachnospiraceae	Lachnospiracea_incertae_sedis	Unassigned
OTU16	18	43	15	5	12	20	113	Archaea{superkingdom}(100);Euryarchaeota{phylum}(100);Methanobacteria{class}(100);Methanobacteriales{order}(100);Methanobacteriaceae{family}(100);Methanobrevibacter{genus}(100);uncultured_Methanobacteriaceae_archaeon{species}(100)	Archaea	Euryarchaeota	Methanobacteria	Methanobacteriales	Methanobacteriaceae	Methanobrevibacter	uncultured_Methanobacteriaceae_archaeon
OTU17	369	310	229	85	461	381	1835	Bacteria{superkingdom}(100);Firmicutes{phylum}(100);Clostridia{class}(100);Clostridiales{order}(100);Unassigned{family}(66);Unassigned{genus}(39);Unassigned{species}(24)	Bacteria	Firmicutes	Clostridia	Clostridiales	Unassigned	Unassigned	Unassigned
OTU18	22	10	13	3	32	11	91	Bacteria{superkingdom}(100);Firmicutes{phylum}(100);Clostridia{class}(100);Clostridiales{order}(100);Ruminococcaceae{family}(100);{genus}(95);Unassigned{species}(14)	Bacteria	Firmicutes	Clostridia	Clostridiales	Ruminococcaceae		Unassigned
OTU19	144	152	267	83	79	119	844	Bacteria{superkingdom}(100);Firmicutes{phylum}(100);Bacilli{class}(100);Bacillales{order}(100);Planococcaceae{family}(100);Unassigned{genus}(58);Unassigned{species}(55)	Bacteria	Firmicutes	Bacilli	Bacillales	Planococcaceae	Unassigned	Unassigned
OTU20	540	3015	1339	270	385	391	5940	Bacteria{superkingdom}(100);Proteobacteria{phylum}(100);Gammaproteobacteria{class}(100);Pseudomonadales{order}(100);Pseudomonadaceae{family}(100);Pseudomonas{genus}(100);Unassigned{species}(73)	Bacteria	Proteobacteria	Gammaproteobacteria	Pseudomonadales	Pseudomonadaceae	Pseudomonas	Unassigned
OTU21	69	94	134	23	50	51	421	Bacteria{superkingdom}(100);Firmicutes{phylum}(100);Bacilli{class}(100);Lactobacillales{order}(99);Carnobacteriaceae{family}(98);{genus}(97);uncultured_bacterium{species}(88)	Bacteria	Firmicutes	Bacilli	Lactobacillales	Carnobacteriaceae		uncultured_bacterium
OTU22	43	5	22	38	147	21	276	Bacteria{superkingdom}(100);Firmicutes{phylum}(100);Clostridia{class}(100);Clostridiales{order}(100);Syntrophomonadaceae{family}(100);Syntrophothermus{genus}(100);Unassigned{species}(77)	Bacteria	Firmicutes	Clostridia	Clostridiales	Syntrophomonadaceae	Syntrophothermus	Unassigned
OTU23	320	354	253	227	458	284	1896	Bacteria{superkingdom}(100);Firmicutes{phylum}(100);Erysipelotrichia{class}(100);Erysipelotrichales{order}(100);Erysipelotrichaceae{family}(100);Turicibacter{genus}(100);Unassigned{species}(78)	Bacteria	Firmicutes	Erysipelotrichia	Erysipelotrichales	Erysipelotrichaceae	Turicibacter	Unassigned
OTU24	1150	118	941	3974	390	1308	7881	Bacteria{superkingdom}(100);{phylum}(100);{class}(100);{order}(100);{family}(100);{genus}(100);bacterium_enrichment_culture_clone_BBMC-4{species}(100)	Bacteria						bacterium_enrichment_culture_clone_BBMC-4
OTU25	26	16	13	5	42	22	124	Bacteria{superkingdom}(100);Bacteroidetes{phylum}(100);Bacteroidia{class}(100);Bacteroidales{order}(100);Unassigned{family}(42);Unassigned{genus}(42);Unassigned{species}(31)	Bacteria	Bacteroidetes	Bacteroidia	Bacteroidales	Unassigned	Unassigned	Unassigned
OTU26	194	9	75	154	44	128	604	Bacteria{superkingdom}(100);Firmicutes{phylum}(100);Clostridia{class}(100);Clostridiales{order}(100);Ruminococcaceae{family}(100);Ercella{genus}(100);Ruminococcaceae_bacterium_ZWB{species}(100)	Bacteria	Firmicutes	Clostridia	Clostridiales	Ruminococcaceae	Ercella	Ruminococcaceae_bacterium_ZWB
OTU27	10	6	12	2	20	6	56	Bacteria{superkingdom}(100);Firmicutes{phylum}(100);Clostridia{class}(100);Clostridiales{order}(100);Ruminococcaceae{family}(100);{genus}(100);Unassigned{species}(35)	Bacteria	Firmicutes	Clostridia	Clostridiales	Ruminococcaceae		Unassigned
OTU28	602	692	493	564	474	489	3314	Bacteria{superkingdom}(100);Firmicutes{phylum}(100);Clostridia{class}(100);Clostridiales{order}(100);Peptostreptococcaceae{family}(100);Clostridium_XI{genus}(100);Unassigned{species}(55)	Bacteria	Firmicutes	Clostridia	Clostridiales	Peptostreptococcaceae	Clostridium_XI	Unassigned
OTU29	79	102	62	29	98	93	463	Bacteria{superkingdom}(100);Firmicutes{phylum}(100);Bacilli{class}(100);Bacillales{order}(100);Bacillaceae_2{family}(100);Amphibacillus{genus}(100);uncultured_Amphibacillus_sp.{species}(85)	Bacteria	Firmicutes	Bacilli	Bacillales	Bacillaceae_2	Amphibacillus	uncultured_Amphibacillus_sp.
OTU30	10	14	7	2	10	13	56	Bacteria{superkingdom}(100);Firmicutes{phylum}(100);Clostridia{class}(100);Clostridiales{order}(100);Lachnospiraceae{family}(100);Murimonas{genus}(84);Unassigned{species}(61)	Bacteria	Firmicutes	Clostridia	Clostridiales	Lachnospiraceae	Murimonas	Unassigned
OTU31	4	10	3	0	6	3	26	Bacteria{superkingdom}(100);Firmicutes{phylum}(100);Clostridia{class}(100);Clostridiales{order}(100);Ruminococcaceae{family}(100);Unassigned{genus}(74);Unassigned{species}(39)	Bacteria	Firmicutes	Clostridia	Clostridiales	Ruminococcaceae	Unassigned	Unassigned
OTU32	1292	1686	1196	378	890	1129	6571	Bacteria{superkingdom}(100);Firmicutes{phylum}(100);Bacilli{class}(100);Lactobacillales{order}(100);Carnobacteriaceae{family}(100);Atopostipes{genus}(100);Unassigned{species}(52)	Bacteria	Firmicutes	Bacilli	Lactobacillales	Carnobacteriaceae	Atopostipes	Unassigned
OTU33	1454	1876	1907	381	1876	1149	8643	Bacteria{superkingdom}(100);Firmicutes{phylum}(100);Clostridia{class}(100);Clostridiales{order}(100);Clostridiales_Incertae_Sedis_XI{family}(100);Tissierella{genus}(100);Unassigned{species}(73)	Bacteria	Firmicutes	Clostridia	Clostridiales	Clostridiales_Incertae_Sedis_XI	Tissierella	Unassigned
OTU34	117	93	73	28	173	111	595	Bacteria{superkingdom}(100);Bacteroidetes{phylum}(100);Bacteroidia{class}(97);Bacteroidales{order}(97);{family}(90);{genus}(90);Unassigned{species}(48)	Bacteria	Bacteroidetes	Bacteroidia	Bacteroidales			Unassigned
OTU35	289	287	411	219	210	235	1651	Bacteria{superkingdom}(100);Bacteroidetes{phylum}(100);Flavobacteriia{class}(100);Flavobacteriales{order}(100);Flavobacteriaceae{family}(100);Unassigned{genus}(67);Unassigned{species}(63)	Bacteria	Bacteroidetes	Flavobacteriia	Flavobacteriales	Flavobacteriaceae	Unassigned	Unassigned
OTU36	31	59	55	16	36	37	234	Bacteria{superkingdom}(100);Firmicutes{phylum}(100);Bacilli{class}(100);Bacillales{order}(100);Sporolactobacillaceae{family}(95);Sporolactobacillaceae_incertae_sedis{genus}(95);Bacillus_cellulosilyticus{species}(90)	Bacteria	Firmicutes	Bacilli	Bacillales	Sporolactobacillaceae	Sporolactobacillaceae_incertae_sedis	Bacillus_cellulosilyticus
OTU37	657	823	726	235	905	470	3816	Bacteria{superkingdom}(100);Firmicutes{phylum}(100);Clostridia{class}(100);Clostridiales{order}(100);Clostridiales_Incertae_Sedis_XI{family}(100);Tissierella{genus}(100);uncultured_bacterium{species}(96)	Bacteria	Firmicutes	Clostridia	Clostridiales	Clostridiales_Incertae_Sedis_XI	Tissierella	uncultured_bacterium
OTU38	96	13	39	73	14	112	347	Bacteria{superkingdom}(100);Firmicutes{phylum}(100);Clostridia{class}(100);Clostridiales{order}(100);Clostridiaceae_1{family}(100);Unassigned{genus}(74);Unassigned{species}(57)	Bacteria	Firmicutes	Clostridia	Clostridiales	Clostridiaceae_1	Unassigned	Unassigned
OTU39	695	743	514	293	1347	534	4126	Bacteria{superkingdom}(100);Tenericutes{phylum}(100);Mollicutes{class}(100);Acholeplasmatales{order}(100);Acholeplasmataceae{family}(100);Acholeplasma{genus}(100);Unassigned{species}(66)	Bacteria	Tenericutes	Mollicutes	Acholeplasmatales	Acholeplasmataceae	Acholeplasma	Unassigned
OTU40	36	12	46	8	312	26	440	Bacteria{superkingdom}(100);Firmicutes{phylum}(100);Clostridia{class}(100);Clostridiales{order}(100);Clostridiales_Incertae_Sedis_XI{family}(100);Unassigned{genus}(44);Unassigned{species}(42)	Bacteria	Firmicutes	Clostridia	Clostridiales	Clostridiales_Incertae_Sedis_XI	Unassigned	Unassigned
OTU41	203	272	623	93	66	130	1387	Bacteria{superkingdom}(100);Actinobacteria{phylum}(100);Actinobacteria{class}(100);Actinomycetales{order}(100);Corynebacteriaceae{family}(100);Corynebacterium{genus}(100);Unassigned{species}(54)	Bacteria	Actinobacteria	Actinobacteria	Actinomycetales	Corynebacteriaceae	Corynebacterium	Unassigned
OTU42	700	52	676	1735	123	1049	4335	Bacteria{superkingdom}(100);Firmicutes{phylum}(100);Clostridia{class}(100);Clostridiales{order}(100);Ruminococcaceae{family}(100);{genus}(89);uncultured_feedlot_manure_bacterium_B4{species}(89)	Bacteria	Firmicutes	Clostridia	Clostridiales	Ruminococcaceae		uncultured_feedlot_manure_bacterium_B4
OTU43	1143	1710	1066	327	549	804	5599	Bacteria{superkingdom}(100);Firmicutes{phylum}(100);Bacilli{class}(100);Lactobacillales{order}(100);Carnobacteriaceae{family}(100);Atopostipes{genus}(100);uncultured_prokaryote{species}(100)	Bacteria	Firmicutes	Bacilli	Lactobacillales	Carnobacteriaceae	Atopostipes	uncultured_prokaryote
OTU44	744	972	540	199	1384	632	4471	Bacteria{superkingdom}(100);Firmicutes{phylum}(100);Clostridia{class}(100);Clostridiales{order}(100);Ruminococcaceae{family}(100);{genus}(100);uncultured_feedlot_manure_bacterium_B54{species}(80)	Bacteria	Firmicutes	Clostridia	Clostridiales	Ruminococcaceae		uncultured_feedlot_manure_bacterium_B54
OTU45	13	1	8	21	8	15	66	Bacteria{superkingdom}(100);Firmicutes{phylum}(100);Clostridia{class}(100);Clostridiales{order}(100);Clostridiales_Incertae_Sedis_XI{family}(100);Tissierella{genus}(97);Unassigned{species}(47)	Bacteria	Firmicutes	Clostridia	Clostridiales	Clostridiales_Incertae_Sedis_XI	Tissierella	Unassigned
OTU46	803	1103	1953	525	713	1053	6150	Bacteria{superkingdom}(100);Proteobacteria{phylum}(100);Gammaproteobacteria{class}(100);Pseudomonadales{order}(100);Pseudomonadaceae{family}(100);Pseudomonas{genus}(100);Pseudomonas_pertucinogena{species}(91)	Bacteria	Proteobacteria	Gammaproteobacteria	Pseudomonadales	Pseudomonadaceae	Pseudomonas	Pseudomonas_pertucinogena
OTU47	119	10	35	152	52	71	439	Bacteria{superkingdom}(100);Firmicutes{phylum}(100);Clostridia{class}(100);Halanaerobiales{order}(100);Halanaerobiaceae{family}(100);Halocella{genus}(100);uncultured_Firmicutes_bacterium{species}(87)	Bacteria	Firmicutes	Clostridia	Halanaerobiales	Halanaerobiaceae	Halocella	uncultured_Firmicutes_bacterium
OTU48	276	72	150	496	114	259	1367	Bacteria{superkingdom}(100);Bacteroidetes{phylum}(100);Bacteroidia{class}(100);Bacteroidales{order}(100);Porphyromonadaceae{family}(100);Proteiniphilum{genus}(96);Unassigned{species}(42)	Bacteria	Bacteroidetes	Bacteroidia	Bacteroidales	Porphyromonadaceae	Proteiniphilum	Unassigned
OTU49	28	30	27	14	99	25	223	Bacteria{superkingdom}(100);Firmicutes{phylum}(100);Clostridia{class}(100);Clostridiales{order}(100);Ruminococcaceae{family}(100);Unassigned{genus}(59);Unassigned{species}(34)	Bacteria	Firmicutes	Clostridia	Clostridiales	Ruminococcaceae	Unassigned	Unassigned
OTU50	831	155	315	585	563	599	3048	Bacteria{superkingdom}(100);Firmicutes{phylum}(99);Clostridia{class}(99);Clostridiales{order}(97);Heliobacteriaceae{family}(94);Hydrogenispora{genus}(94);Unassigned{species}(77)	Bacteria	Firmicutes	Clostridia	Clostridiales	Heliobacteriaceae	Hydrogenispora	Unassigned
OTU51	50	5	41	67	11	73	247	Bacteria{superkingdom}(100);Firmicutes{phylum}(100);Clostridia{class}(100);Clostridiales{order}(100);Ruminococcaceae{family}(100);Ercella{genus}(81);Unassigned{species}(46)	Bacteria	Firmicutes	Clostridia	Clostridiales	Ruminococcaceae	Ercella	Unassigned
OTU52	238	275	380	84	250	185	1412	Bacteria{superkingdom}(100);Firmicutes{phylum}(100);Bacilli{class}(100);Lactobacillales{order}(100);Unassigned{family}(63);Unassigned{genus}(61);Unassigned{species}(61)	Bacteria	Firmicutes	Bacilli	Lactobacillales	Unassigned	Unassigned	Unassigned
OTU53	89	86	134	31	46	71	457	Bacteria{superkingdom}(100);Actinobacteria{phylum}(100);Actinobacteria{class}(100);Actinomycetales{order}(100);Actinomycetaceae{family}(100);Flaviflexus{genus}(100);Unassigned{species}(58)	Bacteria	Actinobacteria	Actinobacteria	Actinomycetales	Actinomycetaceae	Flaviflexus	Unassigned
OTU54	843	68	277	862	287	794	3131	Bacteria{superkingdom}(100);Firmicutes{phylum}(100);Clostridia{class}(100);Halanaerobiales{order}(100);Halanaerobiaceae{family}(100);Halocella{genus}(100);uncultured_Firmicutes_bacterium{species}(100)	Bacteria	Firmicutes	Clostridia	Halanaerobiales	Halanaerobiaceae	Halocella	uncultured_Firmicutes_bacterium
OTU55	5	1	2	2	1	1	12	Bacteria{superkingdom}(100);Actinobacteria{phylum}(100);Actinobacteria{class}(100);Actinomycetales{order}(100);Unassigned{family}(52);Unassigned{genus}(28);Unassigned{species}(17)	Bacteria	Actinobacteria	Actinobacteria	Actinomycetales	Unassigned	Unassigned	Unassigned
OTU56	76	146	61	23	169	74	549	Bacteria{superkingdom}(100);Firmicutes{phylum}(100);Clostridia{class}(100);Clostridiales{order}(100);Ruminococcaceae{family}(100);Clostridium_IV{genus}(100);Unassigned{species}(67)	Bacteria	Firmicutes	Clostridia	Clostridiales	Ruminococcaceae	Clostridium_IV	Unassigned
OTU57	29	44	34	12	14	15	148	Bacteria{superkingdom}(100);Firmicutes{phylum}(100);Bacilli{class}(100);Lactobacillales{order}(100);Carnobacteriaceae{family}(100);Atopostipes{genus}(100);uncultured_bacterium{species}(99)	Bacteria	Firmicutes	Bacilli	Lactobacillales	Carnobacteriaceae	Atopostipes	uncultured_bacterium
OTU58	1224	73	353	883	2386	541	5460	Bacteria{superkingdom}(100);Firmicutes{phylum}(100);Clostridia{class}(100);Clostridiales{order}(100);{family}(89);{genus}(89);uncultured_Clostridiisalibacter_sp.{species}(89)	Bacteria	Firmicutes	Clostridia	Clostridiales			uncultured_Clostridiisalibacter_sp.
OTU59	13	4	11	10	22	8	68	Bacteria{superkingdom}(100);Firmicutes{phylum}(88);Clostridia{class}(88);Clostridiales{order}(88);Unassigned{family}(45);Unassigned{genus}(45);Unassigned{species}(27)	Bacteria	Firmicutes	Clostridia	Clostridiales	Unassigned	Unassigned	Unassigned
OTU60	24	5	14	12	51	8	114	Bacteria{superkingdom}(100);Firmicutes{phylum}(100);Clostridia{class}(100);Clostridiales{order}(100);Ruminococcaceae{family}(100);Ercella{genus}(100);Clostridiaceae_bacterium_SK061{species}(94)	Bacteria	Firmicutes	Clostridia	Clostridiales	Ruminococcaceae	Ercella	Clostridiaceae_bacterium_SK061
OTU61	19	20	14	12	31	14	110	Bacteria{superkingdom}(100);Firmicutes{phylum}(100);Clostridia{class}(100);Clostridiales{order}(100);Ruminococcaceae{family}(100);Anaerobacterium{genus}(83);Unassigned{species}(55)	Bacteria	Firmicutes	Clostridia	Clostridiales	Ruminococcaceae	Anaerobacterium	Unassigned
OTU62	89	121	86	41	93	73	503	Bacteria{superkingdom}(100);Firmicutes{phylum}(100);Bacilli{class}(100);Lactobacillales{order}(100);Carnobacteriaceae{family}(99);Jeotgalibaca{genus}(98);uncultured_bacterium{species}(93)	Bacteria	Firmicutes	Bacilli	Lactobacillales	Carnobacteriaceae	Jeotgalibaca	uncultured_bacterium
OTU63	27	12	13	12	11	19	94	Bacteria{superkingdom}(100);Actinobacteria{phylum}(100);Actinobacteria{class}(100);Actinomycetales{order}(100);Nocardioidaceae{family}(100);Unassigned{genus}(70);Unassigned{species}(63)	Bacteria	Actinobacteria	Actinobacteria	Actinomycetales	Nocardioidaceae	Unassigned	Unassigned
OTU64	156	109	107	36	223	138	769	Bacteria{superkingdom}(100);Firmicutes{phylum}(100);Clostridia{class}(100);Clostridiales{order}(100);Ruminococcaceae{family}(100);Unassigned{genus}(55);Unassigned{species}(35)	Bacteria	Firmicutes	Clostridia	Clostridiales	Ruminococcaceae	Unassigned	Unassigned
OTU65	215	157	212	130	129	136	979	Bacteria{superkingdom}(100);Proteobacteria{phylum}(100);Gammaproteobacteria{class}(100);Oceanospirillales{order}(100);Halomonadaceae{family}(100);Halomonas{genus}(96);Unassigned{species}(24)	Bacteria	Proteobacteria	Gammaproteobacteria	Oceanospirillales	Halomonadaceae	Halomonas	Unassigned
OTU66	3	8	3	3	16	4	37	Bacteria{superkingdom}(100);Bacteroidetes{phylum}(100);Bacteroidia{class}(100);Bacteroidales{order}(100);Porphyromonadaceae{family}(89);Paludibacter{genus}(88);Unassigned{species}(66)	Bacteria	Bacteroidetes	Bacteroidia	Bacteroidales	Porphyromonadaceae	Paludibacter	Unassigned
OTU67	99	79	179	103	25	110	595	Bacteria{superkingdom}(100);Actinobacteria{phylum}(100);Actinobacteria{class}(100);Actinomycetales{order}(100);Intrasporangiaceae{family}(100);Ornithinimicrobium{genus}(100);uncultured_Ornithinimicrobium_sp.{species}(92)	Bacteria	Actinobacteria	Actinobacteria	Actinomycetales	Intrasporangiaceae	Ornithinimicrobium	uncultured_Ornithinimicrobium_sp.
OTU68	64	67	54	10	29	35	259	Bacteria{superkingdom}(100);Firmicutes{phylum}(100);Bacilli{class}(100);Lactobacillales{order}(100);Carnobacteriaceae{family}(100);Atopostipes{genus}(100);uncultured_Atopostipes_sp.{species}(82)	Bacteria	Firmicutes	Bacilli	Lactobacillales	Carnobacteriaceae	Atopostipes	uncultured_Atopostipes_sp.
OTU69	1	0	1	0	3	2	7	Bacteria{superkingdom}(100);Bacteroidetes{phylum}(100);Bacteroidia{class}(90);Bacteroidales{order}(90);Unassigned{family}(66);Unassigned{genus}(66);Unassigned{species}(37)	Bacteria	Bacteroidetes	Bacteroidia	Bacteroidales	Unassigned	Unassigned	Unassigned
OTU70	98	3	148	215	48	139	651	Bacteria{superkingdom}(100);Firmicutes{phylum}(100);Clostridia{class}(100);Clostridiales{order}(100);{family}(95);{genus}(95);uncultured_prokaryote{species}(90)	Bacteria	Firmicutes	Clostridia	Clostridiales			uncultured_prokaryote
OTU71	54	70	34	17	94	51	320	Bacteria{superkingdom}(100);Firmicutes{phylum}(100);Clostridia{class}(100);Clostridiales{order}(100);Ruminococcaceae{family}(100);Oscillibacter{genus}(100);uncultured_bacterium{species}(86)	Bacteria	Firmicutes	Clostridia	Clostridiales	Ruminococcaceae	Oscillibacter	uncultured_bacterium
OTU72	6	3	2	0	7	4	22	Bacteria{superkingdom}(100);Firmicutes{phylum}(100);Clostridia{class}(100);Clostridiales{order}(100);Lachnospiraceae{family}(100);Clostridium_XlVa{genus}(90);Unassigned{species}(60)	Bacteria	Firmicutes	Clostridia	Clostridiales	Lachnospiraceae	Clostridium_XlVa	Unassigned
OTU73	105	65	251	59	135	94	709	Bacteria{superkingdom}(100);Firmicutes{phylum}(100);Bacilli{class}(100);Bacillales{order}(100);Bacillaceae_2{family}(87);Unassigned{genus}(64);Unassigned{species}(31)	Bacteria	Firmicutes	Bacilli	Bacillales	Bacillaceae_2	Unassigned	Unassigned
OTU74	9	1	3	4	11	13	41	Bacteria{superkingdom}(100);Proteobacteria{phylum}(100);Alphaproteobacteria{class}(100);Rhizobiales{order}(100);Phyllobacteriaceae{family}(100);Mesorhizobium{genus}(100);Unassigned{species}(76)	Bacteria	Proteobacteria	Alphaproteobacteria	Rhizobiales	Phyllobacteriaceae	Mesorhizobium	Unassigned
OTU75	128	20	135	397	75	200	955	Bacteria{superkingdom}(100);Tenericutes{phylum}(100);Mollicutes{class}(100);Acholeplasmatales{order}(100);Acholeplasmataceae{family}(100);Acholeplasma{genus}(100);Unassigned{species}(69)	Bacteria	Tenericutes	Mollicutes	Acholeplasmatales	Acholeplasmataceae	Acholeplasma	Unassigned
OTU76	30	12	20	4	55	19	140	Bacteria{superkingdom}(100);Bacteroidetes{phylum}(100);Bacteroidia{class}(97);Bacteroidales{order}(97);Unassigned{family}(47);Unassigned{genus}(36);Unassigned{species}(21)	Bacteria	Bacteroidetes	Bacteroidia	Bacteroidales	Unassigned	Unassigned	Unassigned
OTU77	617	138	523	2201	123	1873	5475	Bacteria{superkingdom}(100);Bacteroidetes{phylum}(100);{class}(100);{order}(100);{family}(100);{genus}(100);bacterium_enrichment_culture_clone_BBMC-11{species}(100)	Bacteria	Bacteroidetes					bacterium_enrichment_culture_clone_BBMC-11
OTU78	41	11	43	175	16	72	358	Bacteria{superkingdom}(100);Firmicutes{phylum}(100);Clostridia{class}(100);Clostridiales{order}(100);Ruminococcaceae{family}(100);Ercella{genus}(100);Clostridiales_bacterium_CAT_12a{species}(100)	Bacteria	Firmicutes	Clostridia	Clostridiales	Ruminococcaceae	Ercella	Clostridiales_bacterium_CAT_12a
OTU79	532	548	886	307	338	405	3016	Bacteria{superkingdom}(100);Firmicutes{phylum}(100);Bacilli{class}(100);Bacillales{order}(100);Staphylococcaceae{family}(100);Jeotgalicoccus{genus}(100);Unassigned{species}(45)	Bacteria	Firmicutes	Bacilli	Bacillales	Staphylococcaceae	Jeotgalicoccus	Unassigned
OTU80	1141	276	1158	4290	373	1847	9085	Bacteria{superkingdom}(100);Bacteroidetes{phylum}(100);Bacteroidia{class}(100);Bacteroidales{order}(100);Porphyromonadaceae{family}(100);Proteiniphilum{genus}(99);Unassigned{species}(58)	Bacteria	Bacteroidetes	Bacteroidia	Bacteroidales	Porphyromonadaceae	Proteiniphilum	Unassigned
OTU81	10	20	9	5	42	4	90	Bacteria{superkingdom}(100);Candidatus_Saccharibacteria{phylum}(100);{class}(100);{order}(100);{family}(100);Saccharibacteria_genera_incertae_sedis{genus}(100);uncultured_rumen_bacterium{species}(100)	Bacteria	Candidatus_Saccharibacteria				Saccharibacteria_genera_incertae_sedis	uncultured_rumen_bacterium
OTU82	3	3	4	1	5	5	21	Bacteria{superkingdom}(100);Chloroflexi{phylum}(100);Thermomicrobia{class}(100);Sphaerobacterales{order}(100);Sphaerobacteraceae{family}(100);Nitrolancea{genus}(100);Unassigned{species}(75)	Bacteria	Chloroflexi	Thermomicrobia	Sphaerobacterales	Sphaerobacteraceae	Nitrolancea	Unassigned
OTU83	95	87	38	17	148	109	494	Bacteria{superkingdom}(100);Bacteroidetes{phylum}(100);Bacteroidia{class}(100);Bacteroidales{order}(100);Rikenellaceae{family}(100);Alistipes{genus}(100);uncultured_Alistipes_sp.{species}(90)	Bacteria	Bacteroidetes	Bacteroidia	Bacteroidales	Rikenellaceae	Alistipes	uncultured_Alistipes_sp.
OTU84	124	311	361	126	118	167	1207	Bacteria{superkingdom}(100);Proteobacteria{phylum}(100);Gammaproteobacteria{class}(100);Pseudomonadales{order}(100);Pseudomonadaceae{family}(100);Pseudomonas{genus}(100);Pseudomonas_pertucinogena{species}(82)	Bacteria	Proteobacteria	Gammaproteobacteria	Pseudomonadales	Pseudomonadaceae	Pseudomonas	Pseudomonas_pertucinogena
OTU85	67	42	113	18	12	62	314	Bacteria{superkingdom}(100);Firmicutes{phylum}(100);Clostridia{class}(100);Clostridiales{order}(100);Clostridiaceae_1{family}(100);Proteiniclasticum{genus}(83);Unassigned{species}(71)	Bacteria	Firmicutes	Clostridia	Clostridiales	Clostridiaceae_1	Proteiniclasticum	Unassigned
OTU86	180	243	126	45	94	172	860	Bacteria{superkingdom}(100);Firmicutes{phylum}(100);Bacilli{class}(100);Lactobacillales{order}(100);Carnobacteriaceae{family}(100);Alkalibacterium{genus}(99);Alkalibacterium_iburiense{species}(90)	Bacteria	Firmicutes	Bacilli	Lactobacillales	Carnobacteriaceae	Alkalibacterium	Alkalibacterium_iburiense
OTU87	252	28	114	187	1292	124	1997	Bacteria{superkingdom}(100);Firmicutes{phylum}(100);Clostridia{class}(100);{order}(99);{family}(99);{genus}(99);bacterium_enrichment_culture_clone_080213-ABM-Febex_6-56{species}(99)	Bacteria	Firmicutes	Clostridia				bacterium_enrichment_culture_clone_080213-ABM-Febex_6-56
OTU88	4	9	3	4	6	3	29	Bacteria{superkingdom}(100);Actinobacteria{phylum}(100);Actinobacteria{class}(100);Coriobacteriales{order}(100);Coriobacteriaceae{family}(100);{genus}(95);Unassigned{species}(74)	Bacteria	Actinobacteria	Actinobacteria	Coriobacteriales	Coriobacteriaceae		Unassigned
OTU89	251	310	301	82	179	196	1319	Bacteria{superkingdom}(100);Firmicutes{phylum}(100);Bacilli{class}(100);Lactobacillales{order}(100);Aerococcaceae{family}(100);Facklamia{genus}(100);Unassigned{species}(57)	Bacteria	Firmicutes	Bacilli	Lactobacillales	Aerococcaceae	Facklamia	Unassigned
OTU90	20	34	23	5	22	21	125	Bacteria{superkingdom}(100);Verrucomicrobia{phylum}(100);Verrucomicrobiae{class}(100);Verrucomicrobiales{order}(100);Verrucomicrobiaceae{family}(100);Akkermansia{genus}(100);uncultured_bacterium{species}(100)	Bacteria	Verrucomicrobia	Verrucomicrobiae	Verrucomicrobiales	Verrucomicrobiaceae	Akkermansia	uncultured_bacterium
OTU91	7	10	7	13	7	8	52	Bacteria{superkingdom}(100);Bacteroidetes{phylum}(100);Flavobacteriia{class}(100);Flavobacteriales{order}(100);Flavobacteriaceae{family}(100);Ornithobacterium{genus}(97);uncultured_bacterium{species}(97)	Bacteria	Bacteroidetes	Flavobacteriia	Flavobacteriales	Flavobacteriaceae	Ornithobacterium	uncultured_bacterium
OTU92	6	2	2	0	5	0	15	Bacteria{superkingdom}(100);Bacteroidetes{phylum}(100);Bacteroidia{class}(100);Bacteroidales{order}(100);Rikenellaceae{family}(100);Alistipes{genus}(100);Unassigned{species}(63)	Bacteria	Bacteroidetes	Bacteroidia	Bacteroidales	Rikenellaceae	Alistipes	Unassigned
OTU93	17	28	7	5	45	13	115	Bacteria{superkingdom}(100);Firmicutes{phylum}(100);Clostridia{class}(100);Clostridiales{order}(100);Unassigned{family}(73);Unassigned{genus}(71);Unassigned{species}(66)	Bacteria	Firmicutes	Clostridia	Clostridiales	Unassigned	Unassigned	Unassigned
OTU94	207	261	554	132	73	165	1392	Bacteria{superkingdom}(100);Actinobacteria{phylum}(100);Actinobacteria{class}(100);Actinomycetales{order}(100);Corynebacteriaceae{family}(100);Corynebacterium{genus}(99);Unassigned{species}(64)	Bacteria	Actinobacteria	Actinobacteria	Actinomycetales	Corynebacteriaceae	Corynebacterium	Unassigned
OTU95	15	3	4	6	1	7	36	Bacteria{superkingdom}(100);Bacteroidetes{phylum}(100);Sphingobacteriia{class}(100);Sphingobacteriales{order}(100);Sphingobacteriaceae{family}(100);Sphingobacterium{genus}(87);Unassigned{species}(76)	Bacteria	Bacteroidetes	Sphingobacteriia	Sphingobacteriales	Sphingobacteriaceae	Sphingobacterium	Unassigned
OTU96	507	559	419	424	363	422	2694	Bacteria{superkingdom}(100);Firmicutes{phylum}(100);Clostridia{class}(100);Clostridiales{order}(100);Peptostreptococcaceae{family}(100);Romboutsia{genus}(100);uncultured_Clostridiaceae_bacterium{species}(99)	Bacteria	Firmicutes	Clostridia	Clostridiales	Peptostreptococcaceae	Romboutsia	uncultured_Clostridiaceae_bacterium
OTU97	47	56	19	13	92	45	272	Bacteria{superkingdom}(100);Firmicutes{phylum}(100);Clostridia{class}(100);Clostridiales{order}(100);Ruminococcaceae{family}(93);{genus}(92);unidentified_rumen_bacterium_JW32{species}(91)	Bacteria	Firmicutes	Clostridia	Clostridiales	Ruminococcaceae		unidentified_rumen_bacterium_JW32
OTU98	16	1	17	4	1	14	53	Bacteria{superkingdom}(100);Proteobacteria{phylum}(100);Gammaproteobacteria{class}(100);Alteromonadales{order}(100);Alteromonadaceae{family}(100);Marinimicrobium{genus}(100);uncultured_bacterium{species}(80)	Bacteria	Proteobacteria	Gammaproteobacteria	Alteromonadales	Alteromonadaceae	Marinimicrobium	uncultured_bacterium
OTU99	2	1	1	1	2	3	10	Bacteria{superkingdom}(100);Firmicutes{phylum}(100);Clostridia{class}(100);Clostridiales{order}(100);Ruminococcaceae{family}(100);Clostridium_III{genus}(99);Unassigned{species}(66)	Bacteria	Firmicutes	Clostridia	Clostridiales	Ruminococcaceae	Clostridium_III	Unassigned
OTU100	536	365	719	218	1357	404	3599	Bacteria{superkingdom}(100);Firmicutes{phylum}(100);Clostridia{class}(100);Clostridiales{order}(100);Clostridiales_Incertae_Sedis_XI{family}(100);Tissierella{genus}(100);uncultured_Tissierella_sp.{species}(97)	Bacteria	Firmicutes	Clostridia	Clostridiales	Clostridiales_Incertae_Sedis_XI	Tissierella	uncultured_Tissierella_sp.
OTU101	248	915	666	187	278	191	2485	Bacteria{superkingdom}(100);Proteobacteria{phylum}(100);Gammaproteobacteria{class}(100);Pseudomonadales{order}(100);Pseudomonadaceae{family}(100);Pseudomonas{genus}(100);Pseudomonas_sp._76_2010{species}(100)	Bacteria	Proteobacteria	Gammaproteobacteria	Pseudomonadales	Pseudomonadaceae	Pseudomonas	Pseudomonas_sp._76_2010
OTU102	4	8	6	0	0	7	25	Bacteria{superkingdom}(100);Firmicutes{phylum}(100);Clostridia{class}(100);Clostridiales{order}(100);Unassigned{family}(70);Unassigned{genus}(70);Unassigned{species}(24)	Bacteria	Firmicutes	Clostridia	Clostridiales	Unassigned	Unassigned	Unassigned
OTU103	38	12	19	25	30	25	149	Bacteria{superkingdom}(100);Firmicutes{phylum}(100);Clostridia{class}(100);Clostridiales{order}(100);Christensenellaceae{family}(100);Christensenella{genus}(100);Unassigned{species}(76)	Bacteria	Firmicutes	Clostridia	Clostridiales	Christensenellaceae	Christensenella	Unassigned
OTU104	79	10	66	24	11	38	228	Bacteria{superkingdom}(100);Proteobacteria{phylum}(100);Gammaproteobacteria{class}(100);Alteromonadales{order}(100);Alteromonadaceae{family}(100);Marinobacter{genus}(100);Marinobacter_maritimus{species}(98)	Bacteria	Proteobacteria	Gammaproteobacteria	Alteromonadales	Alteromonadaceae	Marinobacter	Marinobacter_maritimus
OTU105	199	245	225	32	250	146	1097	Bacteria{superkingdom}(100);Firmicutes{phylum}(100);Clostridia{class}(100);Clostridiales{order}(100);Clostridiales_Incertae_Sedis_XI{family}(100);Clostridium_XII{genus}(100);Unassigned{species}(69)	Bacteria	Firmicutes	Clostridia	Clostridiales	Clostridiales_Incertae_Sedis_XI	Clostridium_XII	Unassigned
OTU106	970	1317	1205	341	586	701	5120	Bacteria{superkingdom}(100);Firmicutes{phylum}(100);Bacilli{class}(100);Lactobacillales{order}(100);Carnobacteriaceae{family}(100);Atopostipes{genus}(100);uncultured_Atopostipes_sp.{species}(100)	Bacteria	Firmicutes	Bacilli	Lactobacillales	Carnobacteriaceae	Atopostipes	uncultured_Atopostipes_sp.
OTU107	23	8	20	225	26	46	348	Bacteria{superkingdom}(100);Firmicutes{phylum}(100);Clostridia{class}(100);Clostridiales{order}(100);{family}(97);{genus}(97);uncultured_Catabacteraceae_bacterium{species}(96)	Bacteria	Firmicutes	Clostridia	Clostridiales			uncultured_Catabacteraceae_bacterium
OTU108	15	9	15	5	10	21	75	Bacteria{superkingdom}(100);Firmicutes{phylum}(100);Clostridia{class}(99);Clostridiales{order}(99);{family}(99);{genus}(99);uncultured_rumen_bacterium{species}(99)	Bacteria	Firmicutes	Clostridia	Clostridiales			uncultured_rumen_bacterium
OTU109	88	35	69	90	35	69	386	Bacteria{superkingdom}(100);Bacteroidetes{phylum}(100);Bacteroidia{class}(100);Bacteroidales{order}(100);Porphyromonadaceae{family}(100);Petrimonas{genus}(100);uncultured_prokaryote{species}(100)	Bacteria	Bacteroidetes	Bacteroidia	Bacteroidales	Porphyromonadaceae	Petrimonas	uncultured_prokaryote
OTU110	173	18	111	168	1172	146	1788	Bacteria{superkingdom}(100);Firmicutes{phylum}(100);Clostridia{class}(100);Clostridiales{order}(100);Clostridiales_Incertae_Sedis_XI{family}(100);Sedimentibacter{genus}(100);uncultured_Peptostreptococcaceae_bacterium{species}(100)	Bacteria	Firmicutes	Clostridia	Clostridiales	Clostridiales_Incertae_Sedis_XI	Sedimentibacter	uncultured_Peptostreptococcaceae_bacterium
OTU111	490	28	419	336	44	679	1996	Bacteria{superkingdom}(100);Firmicutes{phylum}(100);Clostridia{class}(100);Clostridiales{order}(100);Clostridiales_Incertae_Sedis_XII{family}(100);Guggenheimella{genus}(100);uncultured_Firmicutes_bacterium{species}(100)	Bacteria	Firmicutes	Clostridia	Clostridiales	Clostridiales_Incertae_Sedis_XII	Guggenheimella	uncultured_Firmicutes_bacterium
OTU112	385	440	858	242	133	220	2278	Bacteria{superkingdom}(100);Actinobacteria{phylum}(100);Actinobacteria{class}(100);Actinomycetales{order}(100);Dietziaceae{family}(100);Dietzia{genus}(100);Unassigned{species}(51)	Bacteria	Actinobacteria	Actinobacteria	Actinomycetales	Dietziaceae	Dietzia	Unassigned
OTU113	107	118	258	74	57	96	710	Bacteria{superkingdom}(100);Actinobacteria{phylum}(100);Actinobacteria{class}(100);Actinomycetales{order}(100);Micrococcaceae{family}(100);Enteractinococcus{genus}(100);Unassigned{species}(20)	Bacteria	Actinobacteria	Actinobacteria	Actinomycetales	Micrococcaceae	Enteractinococcus	Unassigned
OTU114	97	73	116	20	199	82	587	Bacteria{superkingdom}(100);Spirochaetes{phylum}(100);Spirochaetia{class}(100);Spirochaetales{order}(100);Spirochaetaceae{family}(100);Treponema{genus}(100);Unassigned{species}(77)	Bacteria	Spirochaetes	Spirochaetia	Spirochaetales	Spirochaetaceae	Treponema	Unassigned
OTU115	7	2	13	35	0	13	70	Bacteria{superkingdom}(100);Spirochaetes{phylum}(100);Spirochaetia{class}(100);Spirochaetales{order}(100);Spirochaetaceae{family}(100);Treponema{genus}(100);uncultured_microorganism{species}(100)	Bacteria	Spirochaetes	Spirochaetia	Spirochaetales	Spirochaetaceae	Treponema	uncultured_microorganism
OTU116	2	4	6	1	11	6	30	Bacteria{superkingdom}(100);Firmicutes{phylum}(100);Clostridia{class}(100);Clostridiales{order}(100);Ruminococcaceae{family}(100);{genus}(99);Unassigned{species}(75)	Bacteria	Firmicutes	Clostridia	Clostridiales	Ruminococcaceae		Unassigned
OTU117	4	7	2	1	6	6	26	Bacteria{superkingdom}(100);Firmicutes{phylum}(100);Clostridia{class}(100);Clostridiales{order}(100);Clostridiales_Incertae_Sedis_XIII{family}(100);Mogibacterium{genus}(100);uncultured_rumen_bacterium{species}(100)	Bacteria	Firmicutes	Clostridia	Clostridiales	Clostridiales_Incertae_Sedis_XIII	Mogibacterium	uncultured_rumen_bacterium
OTU118	298	223	459	168	412	229	1789	Bacteria{superkingdom}(100);Firmicutes{phylum}(100);Bacilli{class}(100);Bacillales{order}(100);Planococcaceae{family}(100);Sporosarcina{genus}(100);uncultured_bacterium{species}(83)	Bacteria	Firmicutes	Bacilli	Bacillales	Planococcaceae	Sporosarcina	uncultured_bacterium
OTU119	114	3	28	77	7	47	276	Bacteria{superkingdom}(100);Bacteroidetes{phylum}(100);{class}(99);{order}(99);{family}(99);{genus}(99);Unassigned{species}(77)	Bacteria	Bacteroidetes					Unassigned
OTU120	17	14	12	6	66	19	134	Bacteria{superkingdom}(100);Firmicutes{phylum}(100);Clostridia{class}(100);Clostridiales{order}(100);Ruminococcaceae{family}(100);{genus}(87);Unassigned{species}(70)	Bacteria	Firmicutes	Clostridia	Clostridiales	Ruminococcaceae		Unassigned
OTU121	92	117	183	53	87	69	601	Bacteria{superkingdom}(100);Proteobacteria{phylum}(100);Gammaproteobacteria{class}(100);Alteromonadales{order}(100);Alteromonadales_incertae_sedis{family}(100);Unassigned{genus}(46);Unassigned{species}(46)	Bacteria	Proteobacteria	Gammaproteobacteria	Alteromonadales	Alteromonadales_incertae_sedis	Unassigned	Unassigned
OTU122	26	9	8	15	20	15	93	Bacteria{superkingdom}(100);Firmicutes{phylum}(99);Clostridia{class}(99);Clostridiales{order}(88);Unassigned{family}(38);Unassigned{genus}(38);Unassigned{species}(31)	Bacteria	Firmicutes	Clostridia	Clostridiales	Unassigned	Unassigned	Unassigned
OTU123	20	6	10	8	82	7	133	Bacteria{superkingdom}(100);Firmicutes{phylum}(100);Clostridia{class}(100);Clostridiales{order}(100);Clostridiales_Incertae_Sedis_XI{family}(100);Sedimentibacter{genus}(100);Unassigned{species}(61)	Bacteria	Firmicutes	Clostridia	Clostridiales	Clostridiales_Incertae_Sedis_XI	Sedimentibacter	Unassigned
OTU124	36	41	17	6	60	27	187	Bacteria{superkingdom}(100);Firmicutes{phylum}(100);Clostridia{class}(100);Clostridiales{order}(100);Ruminococcaceae{family}(100);Oscillibacter{genus}(100);Unassigned{species}(67)	Bacteria	Firmicutes	Clostridia	Clostridiales	Ruminococcaceae	Oscillibacter	Unassigned
OTU125	2	2	1	0	0	2	7	Bacteria{superkingdom}(100);Firmicutes{phylum}(100);{class}(100);{order}(100);{family}(100);{genus}(100);Unassigned{species}(65)	Bacteria	Firmicutes					Unassigned
OTU126	129	255	100	43	240	123	890	Bacteria{superkingdom}(100);Bacteroidetes{phylum}(100);Bacteroidia{class}(99);Bacteroidales{order}(99);{family}(81);{genus}(81);Unassigned{species}(61)	Bacteria	Bacteroidetes	Bacteroidia	Bacteroidales			Unassigned
OTU127	4	5	2	2	5	3	21	Bacteria{superkingdom}(100);Firmicutes{phylum}(100);Clostridia{class}(100);Clostridiales{order}(100);Christensenellaceae{family}(82);Christensenella{genus}(82);Unassigned{species}(50)	Bacteria	Firmicutes	Clostridia	Clostridiales	Christensenellaceae	Christensenella	Unassigned
OTU128	79	13	95	277	37	165	666	Bacteria{superkingdom}(100);Bacteroidetes{phylum}(100);Bacteroidia{class}(100);Bacteroidales{order}(100);Unassigned{family}(67);Unassigned{genus}(47);Unassigned{species}(45)	Bacteria	Bacteroidetes	Bacteroidia	Bacteroidales	Unassigned	Unassigned	Unassigned
OTU129	52	15	70	26	13	30	206	Bacteria{superkingdom}(100);Actinobacteria{phylum}(100);Actinobacteria{class}(100);Actinomycetales{order}(100);Corynebacteriaceae{family}(100);Corynebacterium{genus}(100);Corynebacterium_xerosis{species}(100)	Bacteria	Actinobacteria	Actinobacteria	Actinomycetales	Corynebacteriaceae	Corynebacterium	Corynebacterium_xerosis
OTU130	25	17	14	4	70	21	151	Bacteria{superkingdom}(100);Bacteroidetes{phylum}(100);Bacteroidia{class}(100);Bacteroidales{order}(100);{family}(100);{genus}(100);Unassigned{species}(48)	Bacteria	Bacteroidetes	Bacteroidia	Bacteroidales			Unassigned
OTU131	5	0	2	1	1	1	10	Bacteria{superkingdom}(100);Actinobacteria{phylum}(100);Actinobacteria{class}(100);Acidimicrobiales{order}(100);Acidimicrobiaceae{family}(100);Ilumatobacter{genus}(100);uncultured_Ilumatobacter_sp.{species}(95)	Bacteria	Actinobacteria	Actinobacteria	Acidimicrobiales	Acidimicrobiaceae	Ilumatobacter	uncultured_Ilumatobacter_sp.
OTU132	78	85	70	32	102	72	439	Bacteria{superkingdom}(100);Firmicutes{phylum}(100);Clostridia{class}(100);Clostridiales{order}(100);Clostridiales_Incertae_Sedis_XIII{family}(100);Anaerovorax{genus}(99);uncultured_rumen_bacterium{species}(85)	Bacteria	Firmicutes	Clostridia	Clostridiales	Clostridiales_Incertae_Sedis_XIII	Anaerovorax	uncultured_rumen_bacterium
OTU133	77	112	38	13	145	84	469	Bacteria{superkingdom}(100);Firmicutes{phylum}(100);Clostridia{class}(100);Clostridiales{order}(100);Ruminococcaceae{family}(89);Anaerobacterium{genus}(89);Unassigned{species}(57)	Bacteria	Firmicutes	Clostridia	Clostridiales	Ruminococcaceae	Anaerobacterium	Unassigned
OTU134	116	25	172	213	30	172	728	Bacteria{superkingdom}(100);Synergistetes{phylum}(100);Synergistia{class}(100);Synergistales{order}(100);Synergistaceae{family}(100);Aminivibrio{genus}(100);uncultured_Aminobacterium_sp.{species}(100)	Bacteria	Synergistetes	Synergistia	Synergistales	Synergistaceae	Aminivibrio	uncultured_Aminobacterium_sp.
OTU135	7	3	12	6	5	8	41	Bacteria{superkingdom}(100);Proteobacteria{phylum}(100);Alphaproteobacteria{class}(100);Rhizobiales{order}(100);Hyphomicrobiaceae{family}(100);Devosia{genus}(100);Devosia_riboflavina{species}(100)	Bacteria	Proteobacteria	Alphaproteobacteria	Rhizobiales	Hyphomicrobiaceae	Devosia	Devosia_riboflavina
OTU136	21	23	13	8	38	30	133	Bacteria{superkingdom}(100);Bacteroidetes{phylum}(98);Unassigned{class}(58);Unassigned{order}(58);Unassigned{family}(58);Unassigned{genus}(58);Unassigned{species}(32)	Bacteria	Bacteroidetes	Unassigned	Unassigned	Unassigned	Unassigned	Unassigned
OTU137	72	29	93	26	13	43	276	Bacteria{superkingdom}(100);Actinobacteria{phylum}(100);Actinobacteria{class}(100);Actinomycetales{order}(100);Corynebacteriaceae{family}(100);Corynebacterium{genus}(100);Unassigned{species}(60)	Bacteria	Actinobacteria	Actinobacteria	Actinomycetales	Corynebacteriaceae	Corynebacterium	Unassigned
OTU138	124	139	73	44	82	102	564	Archaea{superkingdom}(100);Euryarchaeota{phylum}(100);Methanobacteria{class}(100);Methanobacteriales{order}(100);Methanobacteriaceae{family}(100);Methanobrevibacter{genus}(100);uncultured_rumen_methanogen{species}(96)	Archaea	Euryarchaeota	Methanobacteria	Methanobacteriales	Methanobacteriaceae	Methanobrevibacter	uncultured_rumen_methanogen
OTU139	29	54	37	15	70	21	226	Bacteria{superkingdom}(100);Firmicutes{phylum}(100);Clostridia{class}(100);Clostridiales{order}(100);Ruminococcaceae{family}(100);Clostridium_IV{genus}(96);Unassigned{species}(37)	Bacteria	Firmicutes	Clostridia	Clostridiales	Ruminococcaceae	Clostridium_IV	Unassigned
OTU140	3	7	5	0	10	5	30	Bacteria{superkingdom}(100);Firmicutes{phylum}(100);Clostridia{class}(100);Clostridiales{order}(100);Ruminococcaceae{family}(100);Oscillibacter{genus}(100);uncultured_Ruminococcaceae_bacterium{species}(83)	Bacteria	Firmicutes	Clostridia	Clostridiales	Ruminococcaceae	Oscillibacter	uncultured_Ruminococcaceae_bacterium
OTU141	96	164	92	38	110	100	600	Bacteria{superkingdom}(100);Firmicutes{phylum}(100);Clostridia{class}(99);Clostridiales{order}(98);{family}(85);{genus}(85);Unassigned{species}(48)	Bacteria	Firmicutes	Clostridia	Clostridiales			Unassigned
OTU142	121	181	91	41	92	91	617	Bacteria{superkingdom}(100);Firmicutes{phylum}(100);Clostridia{class}(100);Clostridiales{order}(100);Lachnospiraceae{family}(100);{genus}(100);unidentified_rumen_bacterium_JW24{species}(99)	Bacteria	Firmicutes	Clostridia	Clostridiales	Lachnospiraceae		unidentified_rumen_bacterium_JW24
OTU143	13	13	7	1	27	11	72	Bacteria{superkingdom}(100);Bacteroidetes{phylum}(100);Bacteroidia{class}(100);Bacteroidales{order}(100);Porphyromonadaceae{family}(100);Paludibacter{genus}(100);uncultured_Parabacteroides_sp.{species}(100)	Bacteria	Bacteroidetes	Bacteroidia	Bacteroidales	Porphyromonadaceae	Paludibacter	uncultured_Parabacteroides_sp.
OTU144	8	7	6	3	5	8	37	Bacteria{superkingdom}(100);Bacteroidetes{phylum}(100);Bacteroidia{class}(100);Bacteroidales{order}(100);Bacteroidaceae{family}(100);Anaerorhabdus{genus}(100);Unassigned{species}(63)	Bacteria	Bacteroidetes	Bacteroidia	Bacteroidales	Bacteroidaceae	Anaerorhabdus	Unassigned
OTU145	118	186	65	33	125	88	615	Bacteria{superkingdom}(100);Spirochaetes{phylum}(100);Spirochaetia{class}(100);Spirochaetales{order}(100);Spirochaetaceae{family}(100);Treponema{genus}(100);Unassigned{species}(52)	Bacteria	Spirochaetes	Spirochaetia	Spirochaetales	Spirochaetaceae	Treponema	Unassigned
OTU146	61	62	38	16	151	64	392	Bacteria{superkingdom}(100);Bacteroidetes{phylum}(100);Bacteroidia{class}(99);Bacteroidales{order}(99);{family}(87);{genus}(87);Unassigned{species}(57)	Bacteria	Bacteroidetes	Bacteroidia	Bacteroidales			Unassigned
OTU147	39	26	12	8	123	19	227	Bacteria{superkingdom}(100);Bacteroidetes{phylum}(100);Bacteroidia{class}(100);Bacteroidales{order}(100);{family}(94);{genus}(94);uncultured_Bacteroidales_bacterium{species}(83)	Bacteria	Bacteroidetes	Bacteroidia	Bacteroidales			uncultured_Bacteroidales_bacterium
OTU148	33	39	19	8	32	23	154	Bacteria{superkingdom}(100);Verrucomicrobia{phylum}(100);Verrucomicrobiae{class}(100);Verrucomicrobiales{order}(100);Verrucomicrobiaceae{family}(100);Akkermansia{genus}(100);uncultured_bacterium{species}(100)	Bacteria	Verrucomicrobia	Verrucomicrobiae	Verrucomicrobiales	Verrucomicrobiaceae	Akkermansia	uncultured_bacterium
OTU149	62	57	23	11	151	66	370	Bacteria{superkingdom}(100);Firmicutes{phylum}(100);Clostridia{class}(100);Clostridiales{order}(99);{family}(99);{genus}(99);uncultured_rumen_bacterium{species}(89)	Bacteria	Firmicutes	Clostridia	Clostridiales			uncultured_rumen_bacterium
OTU150	82	10	32	81	64	43	312	Bacteria{superkingdom}(100);Firmicutes{phylum}(100);Clostridia{class}(100);Clostridiales{order}(100);Lachnospiraceae{family}(100);Mobilitalea{genus}(100);uncultured_Lachnospiraceae_bacterium{species}(100)	Bacteria	Firmicutes	Clostridia	Clostridiales	Lachnospiraceae	Mobilitalea	uncultured_Lachnospiraceae_bacterium
OTU151	23	32	20	13	32	15	135	Bacteria{superkingdom}(100);Firmicutes{phylum}(100);Clostridia{class}(100);Clostridiales{order}(100);Ruminococcaceae{family}(100);Clostridium_IV{genus}(96);uncultured_bacterium{species}(86)	Bacteria	Firmicutes	Clostridia	Clostridiales	Ruminococcaceae	Clostridium_IV	uncultured_bacterium
OTU152	56	47	30	18	88	53	292	Bacteria{superkingdom}(100);Firmicutes{phylum}(100);Clostridia{class}(100);Clostridiales{order}(100);Ruminococcaceae{family}(100);Anaerobacterium{genus}(97);Unassigned{species}(42)	Bacteria	Firmicutes	Clostridia	Clostridiales	Ruminococcaceae	Anaerobacterium	Unassigned
OTU153	123	116	172	60	134	101	706	Bacteria{superkingdom}(100);Firmicutes{phylum}(100);Clostridia{class}(100);Clostridiales{order}(100);Ruminococcaceae{family}(100);{genus}(100);uncultured_feedlot_manure_bacterium_A84{species}(100)	Bacteria	Firmicutes	Clostridia	Clostridiales	Ruminococcaceae		uncultured_feedlot_manure_bacterium_A84
OTU154	54	47	44	23	78	45	291	Bacteria{superkingdom}(100);Bacteroidetes{phylum}(100);Bacteroidia{class}(100);Bacteroidales{order}(100);{family}(98);{genus}(98);Unassigned{species}(67)	Bacteria	Bacteroidetes	Bacteroidia	Bacteroidales			Unassigned
OTU155	27	24	15	4	68	36	174	Bacteria{superkingdom}(100);Firmicutes{phylum}(100);Clostridia{class}(100);Clostridiales{order}(100);Ruminococcaceae{family}(100);Unassigned{genus}(34);Unassigned{species}(26)	Bacteria	Firmicutes	Clostridia	Clostridiales	Ruminococcaceae	Unassigned	Unassigned
OTU156	202	171	130	34	445	197	1179	Bacteria{superkingdom}(100);Bacteroidetes{phylum}(100);Bacteroidia{class}(100);Bacteroidales{order}(100);Porphyromonadaceae{family}(100);Paludibacter{genus}(100);uncultured_Porphyromonadaceae_bacterium{species}(94)	Bacteria	Bacteroidetes	Bacteroidia	Bacteroidales	Porphyromonadaceae	Paludibacter	uncultured_Porphyromonadaceae_bacterium
OTU157	64	60	44	21	134	60	383	Bacteria{superkingdom}(100);Firmicutes{phylum}(100);Clostridia{class}(100);Clostridiales{order}(100);{family}(100);{genus}(100);Unassigned{species}(71)	Bacteria	Firmicutes	Clostridia	Clostridiales			Unassigned
OTU158	16	8	6	10	29	18	87	Bacteria{superkingdom}(100);Bacteroidetes{phylum}(100);Bacteroidia{class}(100);Bacteroidales{order}(100);{family}(96);{genus}(96);Unassigned{species}(56)	Bacteria	Bacteroidetes	Bacteroidia	Bacteroidales			Unassigned
OTU159	70	65	31	15	93	51	325	Bacteria{superkingdom}(100);Firmicutes{phylum}(100);Clostridia{class}(100);Clostridiales{order}(100);Lachnospiraceae{family}(100);Unassigned{genus}(64);Unassigned{species}(49)	Bacteria	Firmicutes	Clostridia	Clostridiales	Lachnospiraceae	Unassigned	Unassigned
OTU160	108	86	180	84	41	135	634	Bacteria{superkingdom}(100);Proteobacteria{phylum}(100);Gammaproteobacteria{class}(100);Xanthomonadales{order}(100);Xanthomonadaceae{family}(100);Luteimonas{genus}(87);Unassigned{species}(26)	Bacteria	Proteobacteria	Gammaproteobacteria	Xanthomonadales	Xanthomonadaceae	Luteimonas	Unassigned
OTU161	3	0	1	1	2	0	7	Bacteria{superkingdom}(100);Firmicutes{phylum}(97);Clostridia{class}(95);Clostridiales{order}(95);Unassigned{family}(55);Unassigned{genus}(55);Unassigned{species}(20)	Bacteria	Firmicutes	Clostridia	Clostridiales	Unassigned	Unassigned	Unassigned
OTU162	250	354	187	66	254	208	1319	Bacteria{superkingdom}(100);Firmicutes{phylum}(100);Clostridia{class}(100);Clostridiales{order}(100);{family}(95);{genus}(95);Unassigned{species}(55)	Bacteria	Firmicutes	Clostridia	Clostridiales			Unassigned
OTU163	90	138	133	26	45	86	518	Bacteria{superkingdom}(100);Firmicutes{phylum}(100);Clostridia{class}(100);Clostridiales{order}(100);Clostridiales_Incertae_Sedis_XI{family}(100);Tissierella{genus}(100);Unassigned{species}(74)	Bacteria	Firmicutes	Clostridia	Clostridiales	Clostridiales_Incertae_Sedis_XI	Tissierella	Unassigned
OTU164	232	30	69	335	71	146	883	Bacteria{superkingdom}(100);Firmicutes{phylum}(100);Clostridia{class}(100);Halanaerobiales{order}(100);Halanaerobiaceae{family}(100);Unassigned{genus}(73);Unassigned{species}(52)	Bacteria	Firmicutes	Clostridia	Halanaerobiales	Halanaerobiaceae	Unassigned	Unassigned
OTU165	32	34	25	4	32	31	158	Bacteria{superkingdom}(100);Firmicutes{phylum}(100);Clostridia{class}(100);Clostridiales{order}(100);{family}(91);{genus}(91);Unassigned{species}(56)	Bacteria	Firmicutes	Clostridia	Clostridiales			Unassigned
OTU166	10	15	5	1	10	4	45	Bacteria{superkingdom}(100);Firmicutes{phylum}(100);Clostridia{class}(100);Clostridiales{order}(100);Ruminococcaceae{family}(100);{genus}(94);uncultured_feedlot_manure_bacterium_B54{species}(86)	Bacteria	Firmicutes	Clostridia	Clostridiales	Ruminococcaceae		uncultured_feedlot_manure_bacterium_B54
OTU167	272	226	252	68	245	177	1240	Bacteria{superkingdom}(100);Firmicutes{phylum}(100);Clostridia{class}(100);Clostridiales{order}(100);Lachnospiraceae{family}(100);Unassigned{genus}(54);Unassigned{species}(54)	Bacteria	Firmicutes	Clostridia	Clostridiales	Lachnospiraceae	Unassigned	Unassigned
OTU168	25	4	13	23	9	34	108	Bacteria{superkingdom}(100);Firmicutes{phylum}(100);Clostridia{class}(100);Clostridiales{order}(100);Clostridiales_Incertae_Sedis_XI{family}(100);Tissierella{genus}(100);Unassigned{species}(62)	Bacteria	Firmicutes	Clostridia	Clostridiales	Clostridiales_Incertae_Sedis_XI	Tissierella	Unassigned
OTU169	31	27	17	3	64	41	183	Bacteria{superkingdom}(100);Bacteroidetes{phylum}(100);Bacteroidia{class}(100);Bacteroidales{order}(100);Rikenellaceae{family}(100);Alistipes{genus}(100);uncultured_bacterium{species}(98)	Bacteria	Bacteroidetes	Bacteroidia	Bacteroidales	Rikenellaceae	Alistipes	uncultured_bacterium
OTU170	16	14	17	6	64	20	137	Bacteria{superkingdom}(100);Firmicutes{phylum}(100);Clostridia{class}(100);Clostridiales{order}(100);Lachnospiraceae{family}(100);Dorea{genus}(97);uncultured_bacterium{species}(87)	Bacteria	Firmicutes	Clostridia	Clostridiales	Lachnospiraceae	Dorea	uncultured_bacterium
OTU171	4	6	1	2	7	6	26	Bacteria{superkingdom}(100);Firmicutes{phylum}(100);Clostridia{class}(100);Clostridiales{order}(100);Lachnospiraceae{family}(100);Unassigned{genus}(53);Unassigned{species}(34)	Bacteria	Firmicutes	Clostridia	Clostridiales	Lachnospiraceae	Unassigned	Unassigned
OTU172	92	112	64	23	176	95	562	Bacteria{superkingdom}(100);Firmicutes{phylum}(100);Clostridia{class}(100);Clostridiales{order}(100);Ruminococcaceae{family}(100);Unassigned{genus}(76);Unassigned{species}(44)	Bacteria	Firmicutes	Clostridia	Clostridiales	Ruminococcaceae	Unassigned	Unassigned
OTU173	61	100	43	24	112	51	391	Bacteria{superkingdom}(100);Firmicutes{phylum}(100);Clostridia{class}(100);Clostridiales{order}(100);Ruminococcaceae{family}(100);Clostridium_IV{genus}(100);uncultured_Bacteroidetes_bacterium{species}(98)	Bacteria	Firmicutes	Clostridia	Clostridiales	Ruminococcaceae	Clostridium_IV	uncultured_Bacteroidetes_bacterium
OTU174	21	19	17	6	43	16	122	Bacteria{superkingdom}(100);Bacteroidetes{phylum}(100);Bacteroidia{class}(99);Bacteroidales{order}(99);Rikenellaceae{family}(80);{genus}(80);Unassigned{species}(67)	Bacteria	Bacteroidetes	Bacteroidia	Bacteroidales	Rikenellaceae		Unassigned
OTU175	85	91	26	23	128	102	455	Bacteria{superkingdom}(100);Bacteroidetes{phylum}(100);Bacteroidia{class}(100);Bacteroidales{order}(100);{family}(100);{genus}(100);uncultured_Bacteroidales_bacterium{species}(99)	Bacteria	Bacteroidetes	Bacteroidia	Bacteroidales			uncultured_Bacteroidales_bacterium
OTU176	10	5	8	4	18	12	57	Bacteria{superkingdom}(100);Unassigned{phylum}(60);Unassigned{class}(57);Unassigned{order}(57);Unassigned{family}(38);Unassigned{genus}(38);Unassigned{species}(2)	Bacteria	Unassigned	Unassigned	Unassigned	Unassigned	Unassigned	Unassigned
OTU177	743	616	459	1241	241	755	4055	Bacteria{superkingdom}(100);Bacteroidetes{phylum}(100);Bacteroidia{class}(100);Bacteroidales{order}(100);Porphyromonadaceae{family}(100);Petrimonas{genus}(100);uncultured_prokaryote{species}(100)	Bacteria	Bacteroidetes	Bacteroidia	Bacteroidales	Porphyromonadaceae	Petrimonas	uncultured_prokaryote
OTU178	2	3	0	1	1	1	8	Bacteria{superkingdom}(100);Firmicutes{phylum}(100);Clostridia{class}(100);Clostridiales{order}(100);Lachnospiraceae{family}(100);{genus}(95);uncultured_rumen_bacterium{species}(88)	Bacteria	Firmicutes	Clostridia	Clostridiales	Lachnospiraceae		uncultured_rumen_bacterium
OTU179	4	5	4	0	4	4	21	Bacteria{superkingdom}(100);Firmicutes{phylum}(100);Clostridia{class}(100);Clostridiales{order}(100);Lachnospiraceae{family}(100);Unassigned{genus}(53);Unassigned{species}(20)	Bacteria	Firmicutes	Clostridia	Clostridiales	Lachnospiraceae	Unassigned	Unassigned
OTU180	70	7	52	242	14	107	492	Bacteria{superkingdom}(100);Firmicutes{phylum}(100);Clostridia{class}(100);Clostridiales{order}(98);{family}(89);{genus}(89);uncultured_prokaryote{species}(89)	Bacteria	Firmicutes	Clostridia	Clostridiales			uncultured_prokaryote
OTU181	9	13	5	0	11	11	49	Bacteria{superkingdom}(100);Bacteroidetes{phylum}(100);Bacteroidia{class}(100);Bacteroidales{order}(100);{family}(97);{genus}(97);Unassigned{species}(66)	Bacteria	Bacteroidetes	Bacteroidia	Bacteroidales			Unassigned
OTU182	60	5	50	293	9	76	493	Bacteria{superkingdom}(100);Bacteroidetes{phylum}(100);Bacteroidia{class}(100);Bacteroidales{order}(100);Unassigned{family}(78);Unassigned{genus}(67);Unassigned{species}(10)	Bacteria	Bacteroidetes	Bacteroidia	Bacteroidales	Unassigned	Unassigned	Unassigned
OTU183	6	6	7	2	2	6	29	Bacteria{superkingdom}(100);Proteobacteria{phylum}(100);Gammaproteobacteria{class}(99);Unassigned{order}(37);Unassigned{family}(37);Unassigned{genus}(19);Unassigned{species}(0)	Bacteria	Proteobacteria	Gammaproteobacteria	Unassigned	Unassigned	Unassigned	Unassigned
OTU184	12	12	12	2	28	3	69	Bacteria{superkingdom}(100);Firmicutes{phylum}(100);Clostridia{class}(100);Clostridiales{order}(100);Ruminococcaceae{family}(100);Unassigned{genus}(64);Unassigned{species}(63)	Bacteria	Firmicutes	Clostridia	Clostridiales	Ruminococcaceae	Unassigned	Unassigned
OTU185	303	53	274	524	142	392	1688	Bacteria{superkingdom}(100);Bacteroidetes{phylum}(100);Unassigned{class}(58);Unassigned{order}(58);Unassigned{family}(46);Unassigned{genus}(46);Unassigned{species}(22)	Bacteria	Bacteroidetes	Unassigned	Unassigned	Unassigned	Unassigned	Unassigned
OTU186	12	19	9	4	8	14	66	Bacteria{superkingdom}(100);Firmicutes{phylum}(100);Clostridia{class}(100);Clostridiales{order}(100);Lachnospiraceae{family}(100);Lachnospiracea_incertae_sedis{genus}(100);Unassigned{species}(58)	Bacteria	Firmicutes	Clostridia	Clostridiales	Lachnospiraceae	Lachnospiracea_incertae_sedis	Unassigned
OTU187	11	15	3	3	34	4	70	Bacteria{superkingdom}(100);Bacteroidetes{phylum}(100);Bacteroidia{class}(100);Bacteroidales{order}(100);Unassigned{family}(70);Unassigned{genus}(70);Unassigned{species}(47)	Bacteria	Bacteroidetes	Bacteroidia	Bacteroidales	Unassigned	Unassigned	Unassigned
OTU188	0	2	1	0	3	1	7	Bacteria{superkingdom}(100);Firmicutes{phylum}(100);Clostridia{class}(100);Clostridiales{order}(100);Ruminococcaceae{family}(100);Anaerobacterium{genus}(99);Unassigned{species}(56)	Bacteria	Firmicutes	Clostridia	Clostridiales	Ruminococcaceae	Anaerobacterium	Unassigned
OTU189	170	56	202	122	37	194	781	Bacteria{superkingdom}(100);Actinobacteria{phylum}(100);Actinobacteria{class}(100);Actinomycetales{order}(100);Bogoriellaceae{family}(100);Georgenia{genus}(100);uncultured_actinobacterium{species}(99)	Bacteria	Actinobacteria	Actinobacteria	Actinomycetales	Bogoriellaceae	Georgenia	uncultured_actinobacterium
OTU190	7	0	4	8	3	7	29	Bacteria{superkingdom}(100);Firmicutes{phylum}(100);Clostridia{class}(100);Clostridiales{order}(100);Ruminococcaceae{family}(100);Ercella{genus}(100);uncultured_low_G+C_Gram-positive_bacterium{species}(99)	Bacteria	Firmicutes	Clostridia	Clostridiales	Ruminococcaceae	Ercella	uncultured_low_G+C_Gram-positive_bacterium
OTU191	26	42	18	16	57	22	181	Bacteria{superkingdom}(100);Firmicutes{phylum}(100);Clostridia{class}(100);Clostridiales{order}(100);Ruminococcaceae{family}(100);Anaerobacterium{genus}(98);uncultured_rumen_bacterium{species}(96)	Bacteria	Firmicutes	Clostridia	Clostridiales	Ruminococcaceae	Anaerobacterium	uncultured_rumen_bacterium
OTU192	9	15	6	4	4	14	52	Bacteria{superkingdom}(100);Firmicutes{phylum}(100);Clostridia{class}(100);Clostridiales{order}(100);Lachnospiraceae{family}(100);Lachnospiracea_incertae_sedis{genus}(82);Unassigned{species}(49)	Bacteria	Firmicutes	Clostridia	Clostridiales	Lachnospiraceae	Lachnospiracea_incertae_sedis	Unassigned
OTU193	51	7	82	79	19	127	365	Bacteria{superkingdom}(100);Proteobacteria{phylum}(100);Alphaproteobacteria{class}(100);Rhodospirillales{order}(100);Rhodospirillaceae{family}(100);{genus}(92);uncultured_Mycoplana_sp.{species}(86)	Bacteria	Proteobacteria	Alphaproteobacteria	Rhodospirillales	Rhodospirillaceae		uncultured_Mycoplana_sp.
OTU194	44	39	29	9	110	43	274	Bacteria{superkingdom}(100);Firmicutes{phylum}(100);Clostridia{class}(100);Clostridiales{order}(100);{family}(100);{genus}(100);Unassigned{species}(68)	Bacteria	Firmicutes	Clostridia	Clostridiales			Unassigned
OTU195	93	102	148	49	40	117	549	Bacteria{superkingdom}(100);Proteobacteria{phylum}(100);Gammaproteobacteria{class}(100);Oceanospirillales{order}(100);Oceanospirillaceae{family}(100);Marinospirillum{genus}(100);uncultured_bacterium{species}(96)	Bacteria	Proteobacteria	Gammaproteobacteria	Oceanospirillales	Oceanospirillaceae	Marinospirillum	uncultured_bacterium
OTU196	7	0	3	4	1	2	17	Bacteria{superkingdom}(100);Firmicutes{phylum}(100);Clostridia{class}(100);Clostridiales{order}(100);Ruminococcaceae{family}(100);Clostridium_III{genus}(100);uncultured_prokaryote{species}(94)	Bacteria	Firmicutes	Clostridia	Clostridiales	Ruminococcaceae	Clostridium_III	uncultured_prokaryote
OTU197	22	23	8	5	35	22	115	Bacteria{superkingdom}(100);Bacteroidetes{phylum}(100);Bacteroidia{class}(100);Bacteroidales{order}(100);Rikenellaceae{family}(99);{genus}(84);uncultured_rumen_bacterium{species}(82)	Bacteria	Bacteroidetes	Bacteroidia	Bacteroidales	Rikenellaceae		uncultured_rumen_bacterium
OTU198	31	27	54	24	11	24	171	Bacteria{superkingdom}(100);Firmicutes{phylum}(100);Bacilli{class}(100);Bacillales{order}(100);Staphylococcaceae{family}(100);{genus}(99);uncultured_Jeotgalibacillus_sp.{species}(99)	Bacteria	Firmicutes	Bacilli	Bacillales	Staphylococcaceae		uncultured_Jeotgalibacillus_sp.
OTU199	18	12	6	5	25	9	75	Bacteria{superkingdom}(100);Firmicutes{phylum}(100);Bacilli{class}(100);Bacillales{order}(100);Bacillaceae_2{family}(100);Amphibacillus{genus}(98);Unassigned{species}(34)	Bacteria	Firmicutes	Bacilli	Bacillales	Bacillaceae_2	Amphibacillus	Unassigned
OTU200	112	49	143	58	373	88	823	Bacteria{superkingdom}(100);Firmicutes{phylum}(100);Clostridia{class}(100);Clostridiales{order}(100);Clostridiales_Incertae_Sedis_XI{family}(100);Tissierella{genus}(94);Unassigned{species}(38)	Bacteria	Firmicutes	Clostridia	Clostridiales	Clostridiales_Incertae_Sedis_XI	Tissierella	Unassigned
OTU201	2	7	1	1	1	4	16	Bacteria{superkingdom}(100);Firmicutes{phylum}(100);Clostridia{class}(100);Clostridiales{order}(100);Peptococcaceae_1{family}(100);Desulfosporosinus{genus}(100);uncultured_bacterium{species}(95)	Bacteria	Firmicutes	Clostridia	Clostridiales	Peptococcaceae_1	Desulfosporosinus	uncultured_bacterium
OTU202	146	142	92	36	86	94	596	Bacteria{superkingdom}(100);Firmicutes{phylum}(96);Clostridia{class}(96);Clostridiales{order}(96);Ruminococcaceae{family}(96);Unassigned{genus}(74);Unassigned{species}(39)	Bacteria	Firmicutes	Clostridia	Clostridiales	Ruminococcaceae	Unassigned	Unassigned
OTU203	24	23	23	5	78	14	167	Bacteria{superkingdom}(100);Firmicutes{phylum}(100);Clostridia{class}(100);Clostridiales{order}(100);Unassigned{family}(67);Unassigned{genus}(67);Unassigned{species}(58)	Bacteria	Firmicutes	Clostridia	Clostridiales	Unassigned	Unassigned	Unassigned
OTU204	128	77	80	58	351	83	777	Bacteria{superkingdom}(100);Firmicutes{phylum}(100);Clostridia{class}(100);Clostridiales{order}(100);{family}(87);Unassigned{genus}(60);Unassigned{species}(44)	Bacteria	Firmicutes	Clostridia	Clostridiales		Unassigned	Unassigned
OTU205	7	5	3	0	6	6	27	Bacteria{superkingdom}(100);Actinobacteria{phylum}(100);Actinobacteria{class}(100);Coriobacteriales{order}(100);Coriobacteriaceae{family}(100);Unassigned{genus}(62);Unassigned{species}(60)	Bacteria	Actinobacteria	Actinobacteria	Coriobacteriales	Coriobacteriaceae	Unassigned	Unassigned
OTU206	84	21	54	232	24	101	516	Archaea{superkingdom}(100);Euryarchaeota{phylum}(100);Methanomicrobia{class}(100);Methanomicrobiales{order}(100);Methanomicrobiaceae{family}(100);Methanoculleus{genus}(100);uncultured_Methanoculleus_sp.{species}(97)	Archaea	Euryarchaeota	Methanomicrobia	Methanomicrobiales	Methanomicrobiaceae	Methanoculleus	uncultured_Methanoculleus_sp.
OTU207	166	246	147	66	23	127	775	Bacteria{superkingdom}(100);Firmicutes{phylum}(100);Bacilli{class}(100);Lactobacillales{order}(100);Carnobacteriaceae{family}(100);Alkalibacterium{genus}(100);Unassigned{species}(62)	Bacteria	Firmicutes	Bacilli	Lactobacillales	Carnobacteriaceae	Alkalibacterium	Unassigned
OTU208	3	6	0	0	2	4	15	Bacteria{superkingdom}(100);Proteobacteria{phylum}(100);Deltaproteobacteria{class}(100);Bdellovibrionales{order}(100);Bdellovibrionaceae{family}(100);Vampirovibrio{genus}(100);uncultured_rumen_bacterium{species}(100)	Bacteria	Proteobacteria	Deltaproteobacteria	Bdellovibrionales	Bdellovibrionaceae	Vampirovibrio	uncultured_rumen_bacterium
OTU209	62	67	41	17	123	59	369	Bacteria{superkingdom}(100);Firmicutes{phylum}(100);Clostridia{class}(100);Clostridiales{order}(100);Ruminococcaceae{family}(100);{genus}(92);Unassigned{species}(70)	Bacteria	Firmicutes	Clostridia	Clostridiales	Ruminococcaceae		Unassigned
OTU210	5	2	4	2	7	1	21	Bacteria{superkingdom}(100);Proteobacteria{phylum}(100);Deltaproteobacteria{class}(100);{order}(100);{family}(100);{genus}(100);uncultured_rumen_bacterium{species}(100)	Bacteria	Proteobacteria	Deltaproteobacteria				uncultured_rumen_bacterium
OTU211	39	45	22	9	98	34	247	Bacteria{superkingdom}(100);Bacteroidetes{phylum}(100);Bacteroidia{class}(100);Bacteroidales{order}(100);Prevotellaceae{family}(100);Paraprevotella{genus}(100);uncultured_Bacteroidales_bacterium{species}(100)	Bacteria	Bacteroidetes	Bacteroidia	Bacteroidales	Prevotellaceae	Paraprevotella	uncultured_Bacteroidales_bacterium
OTU212	20	37	11	5	13	22	108	Bacteria{superkingdom}(100);Firmicutes{phylum}(100);Clostridia{class}(100);Clostridiales{order}(100);Eubacteriaceae{family}(100);Unassigned{genus}(77);Unassigned{species}(68)	Bacteria	Firmicutes	Clostridia	Clostridiales	Eubacteriaceae	Unassigned	Unassigned
OTU213	145	183	46	26	175	272	847	Bacteria{superkingdom}(100);Bacteroidetes{phylum}(100);Bacteroidia{class}(100);Bacteroidales{order}(100);Prevotellaceae{family}(100);Unassigned{genus}(78);Unassigned{species}(78)	Bacteria	Bacteroidetes	Bacteroidia	Bacteroidales	Prevotellaceae	Unassigned	Unassigned
OTU214	30	14	35	16	11	30	136	Bacteria{superkingdom}(100);Proteobacteria{phylum}(100);Alphaproteobacteria{class}(100);Rhizobiales{order}(100);Phyllobacteriaceae{family}(96);Unassigned{genus}(35);Unassigned{species}(12)	Bacteria	Proteobacteria	Alphaproteobacteria	Rhizobiales	Phyllobacteriaceae	Unassigned	Unassigned
OTU215	169	186	145	90	563	134	1287	Bacteria{superkingdom}(100);Tenericutes{phylum}(100);Mollicutes{class}(100);Acholeplasmatales{order}(98);Acholeplasmataceae{family}(98);Acholeplasma{genus}(98);Unassigned{species}(31)	Bacteria	Tenericutes	Mollicutes	Acholeplasmatales	Acholeplasmataceae	Acholeplasma	Unassigned
OTU216	30	17	17	7	46	21	138	Bacteria{superkingdom}(100);Bacteroidetes{phylum}(100);Bacteroidia{class}(100);Bacteroidales{order}(100);{family}(98);{genus}(98);Unassigned{species}(78)	Bacteria	Bacteroidetes	Bacteroidia	Bacteroidales			Unassigned
OTU217	17	2	15	4	3	17	58	Bacteria{superkingdom}(100);Firmicutes{phylum}(100);Clostridia{class}(100);Clostridiales{order}(100);Christensenellaceae{family}(89);Christensenella{genus}(89);uncultured_Clostridiales_bacterium{species}(89)	Bacteria	Firmicutes	Clostridia	Clostridiales	Christensenellaceae	Christensenella	uncultured_Clostridiales_bacterium
OTU218	190	187	405	152	85	128	1147	Bacteria{superkingdom}(100);Actinobacteria{phylum}(100);Actinobacteria{class}(100);Actinomycetales{order}(100);Micrococcaceae{family}(100);Enteractinococcus{genus}(99);Unassigned{species}(69)	Bacteria	Actinobacteria	Actinobacteria	Actinomycetales	Micrococcaceae	Enteractinococcus	Unassigned
OTU219	121	90	59	26	220	116	632	Bacteria{superkingdom}(100);Firmicutes{phylum}(100);Negativicutes{class}(100);Selenomonadales{order}(100);Acidaminococcaceae{family}(100);Phascolarctobacterium{genus}(100);Unassigned{species}(56)	Bacteria	Firmicutes	Negativicutes	Selenomonadales	Acidaminococcaceae	Phascolarctobacterium	Unassigned
OTU220	14	0	29	54	7	14	118	Bacteria{superkingdom}(100);Firmicutes{phylum}(98);Clostridia{class}(96);Clostridiales{order}(96);Unassigned{family}(71);Unassigned{genus}(71);Unassigned{species}(18)	Bacteria	Firmicutes	Clostridia	Clostridiales	Unassigned	Unassigned	Unassigned
OTU221	26	9	19	10	116	37	217	Bacteria{superkingdom}(100);Tenericutes{phylum}(100);Mollicutes{class}(100);Acholeplasmatales{order}(100);Acholeplasmataceae{family}(100);Acholeplasma{genus}(100);Unassigned{species}(47)	Bacteria	Tenericutes	Mollicutes	Acholeplasmatales	Acholeplasmataceae	Acholeplasma	Unassigned
OTU222	6	8	9	4	20	5	52	Bacteria{superkingdom}(100);Candidatus_Saccharibacteria{phylum}(100);{class}(100);{order}(100);{family}(100);Saccharibacteria_genera_incertae_sedis{genus}(100);uncultured_rumen_bacterium{species}(100)	Bacteria	Candidatus_Saccharibacteria				Saccharibacteria_genera_incertae_sedis	uncultured_rumen_bacterium
OTU223	21	2	28	46	2	58	157	Bacteria{superkingdom}(100);{phylum}(100);{class}(100);{order}(100);{family}(100);{genus}(100);bacterium_enrichment_culture_clone_DGGE-12E{species}(88)	Bacteria						bacterium_enrichment_culture_clone_DGGE-12E
OTU224	27	9	24	67	5	62	194	Bacteria{superkingdom}(100);Bacteroidetes{phylum}(100);Bacteroidia{class}(100);Bacteroidales{order}(100);Prolixibacteraceae{family}(100);Mariniphaga{genus}(100);uncultured_bacterium{species}(100)	Bacteria	Bacteroidetes	Bacteroidia	Bacteroidales	Prolixibacteraceae	Mariniphaga	uncultured_bacterium
OTU225	16	13	8	6	40	19	102	Bacteria{superkingdom}(100);Firmicutes{phylum}(100);Clostridia{class}(100);Clostridiales{order}(100);Ruminococcaceae{family}(100);Anaerobacterium{genus}(100);Unassigned{species}(66)	Bacteria	Firmicutes	Clostridia	Clostridiales	Ruminococcaceae	Anaerobacterium	Unassigned
OTU226	22	1	41	26	3	33	126	Bacteria{superkingdom}(100);Firmicutes{phylum}(100);Clostridia{class}(100);Clostridiales{order}(100);Ruminococcaceae{family}(100);Unassigned{genus}(68);Unassigned{species}(68)	Bacteria	Firmicutes	Clostridia	Clostridiales	Ruminococcaceae	Unassigned	Unassigned
OTU227	55	43	39	33	21	76	267	Bacteria{superkingdom}(100);Proteobacteria{phylum}(100);Gammaproteobacteria{class}(100);Alteromonadales{order}(100);Idiomarinaceae{family}(100);Aliidiomarina{genus}(100);Unassigned{species}(69)	Bacteria	Proteobacteria	Gammaproteobacteria	Alteromonadales	Idiomarinaceae	Aliidiomarina	Unassigned
OTU228	21	25	6	9	26	13	100	Bacteria{superkingdom}(100);Bacteroidetes{phylum}(100);Bacteroidia{class}(99);Bacteroidales{order}(99);Rikenellaceae{family}(99);Unassigned{genus}(57);Unassigned{species}(48)	Bacteria	Bacteroidetes	Bacteroidia	Bacteroidales	Rikenellaceae	Unassigned	Unassigned
OTU229	63	92	56	26	65	46	348	Bacteria{superkingdom}(100);Firmicutes{phylum}(100);Clostridia{class}(100);Clostridiales{order}(100);Clostridiales_Incertae_Sedis_XIII{family}(100);Anaerovorax{genus}(100);Unassigned{species}(63)	Bacteria	Firmicutes	Clostridia	Clostridiales	Clostridiales_Incertae_Sedis_XIII	Anaerovorax	Unassigned
OTU230	27	24	22	16	23	21	133	Bacteria{superkingdom}(100);Firmicutes{phylum}(100);Bacilli{class}(100);Lactobacillales{order}(100);Aerococcaceae{family}(100);Facklamia{genus}(100);uncultured_bacterium{species}(91)	Bacteria	Firmicutes	Bacilli	Lactobacillales	Aerococcaceae	Facklamia	uncultured_bacterium
OTU231	16	15	15	4	27	18	95	Bacteria{superkingdom}(100);Firmicutes{phylum}(100);Clostridia{class}(100);Clostridiales{order}(100);Ruminococcaceae{family}(85);Unassigned{genus}(69);Unassigned{species}(53)	Bacteria	Firmicutes	Clostridia	Clostridiales	Ruminococcaceae	Unassigned	Unassigned
OTU232	1	5	0	0	14	3	23	Bacteria{superkingdom}(100);Bacteroidetes{phylum}(100);Bacteroidia{class}(100);Bacteroidales{order}(100);Prevotellaceae{family}(100);Paraprevotella{genus}(100);uncultured_Bacteroidales_bacterium{species}(100)	Bacteria	Bacteroidetes	Bacteroidia	Bacteroidales	Prevotellaceae	Paraprevotella	uncultured_Bacteroidales_bacterium
OTU233	101	155	151	59	128	144	738	Bacteria{superkingdom}(100);Proteobacteria{phylum}(100);Gammaproteobacteria{class}(100);Pseudomonadales{order}(100);Pseudomonadaceae{family}(100);Pseudomonas{genus}(100);Unassigned{species}(46)	Bacteria	Proteobacteria	Gammaproteobacteria	Pseudomonadales	Pseudomonadaceae	Pseudomonas	Unassigned
OTU234	32	42	62	41	33	36	246	Bacteria{superkingdom}(100);Firmicutes{phylum}(100);Bacilli{class}(100);Bacillales{order}(100);Staphylococcaceae{family}(100);Salinicoccus{genus}(100);Unassigned{species}(46)	Bacteria	Firmicutes	Bacilli	Bacillales	Staphylococcaceae	Salinicoccus	Unassigned
OTU235	9	6	1	1	7	5	29	Bacteria{superkingdom}(100);Firmicutes{phylum}(99);Clostridia{class}(99);Clostridiales{order}(99);Unassigned{family}(52);Unassigned{genus}(52);Unassigned{species}(52)	Bacteria	Firmicutes	Clostridia	Clostridiales	Unassigned	Unassigned	Unassigned
OTU236	13	3	2	3	25	7	53	Bacteria{superkingdom}(100);Firmicutes{phylum}(100);Clostridia{class}(100);Clostridiales{order}(100);Clostridiales_Incertae_Sedis_XI{family}(100);Sedimentibacter{genus}(100);uncultured_Peptostreptococcaceae_bacterium{species}(92)	Bacteria	Firmicutes	Clostridia	Clostridiales	Clostridiales_Incertae_Sedis_XI	Sedimentibacter	uncultured_Peptostreptococcaceae_bacterium
OTU237	69	58	47	23	213	74	484	Bacteria{superkingdom}(100);Firmicutes{phylum}(100);Clostridia{class}(100);Clostridiales{order}(100);{family}(100);{genus}(100);uncultured_rumen_bacterium{species}(83)	Bacteria	Firmicutes	Clostridia	Clostridiales			uncultured_rumen_bacterium
OTU238	10	3	0	0	11	7	31	Bacteria{superkingdom}(100);Firmicutes{phylum}(100);Clostridia{class}(100);Clostridiales{order}(100);Ruminococcaceae{family}(100);{genus}(99);Unassigned{species}(32)	Bacteria	Firmicutes	Clostridia	Clostridiales	Ruminococcaceae		Unassigned
OTU239	26	29	19	6	58	35	173	Bacteria{superkingdom}(100);Firmicutes{phylum}(100);Clostridia{class}(100);Clostridiales{order}(100);Ruminococcaceae{family}(100);Clostridium_IV{genus}(100);Unassigned{species}(29)	Bacteria	Firmicutes	Clostridia	Clostridiales	Ruminococcaceae	Clostridium_IV	Unassigned
OTU240	7	2	3	5	5	8	30	Bacteria{superkingdom}(100);Actinobacteria{phylum}(100);Actinobacteria{class}(100);Actinomycetales{order}(100);Unassigned{family}(79);Unassigned{genus}(57);Unassigned{species}(24)	Bacteria	Actinobacteria	Actinobacteria	Actinomycetales	Unassigned	Unassigned	Unassigned
OTU241	28	8	8	8	58	26	136	Bacteria{superkingdom}(100);Firmicutes{phylum}(100);Erysipelotrichia{class}(100);Erysipelotrichales{order}(100);Erysipelotrichaceae{family}(100);Erysipelothrix{genus}(100);Unassigned{species}(75)	Bacteria	Firmicutes	Erysipelotrichia	Erysipelotrichales	Erysipelotrichaceae	Erysipelothrix	Unassigned
OTU242	211	175	325	87	58	99	955	Bacteria{superkingdom}(100);Actinobacteria{phylum}(100);Actinobacteria{class}(100);Actinomycetales{order}(100);Corynebacteriaceae{family}(100);Corynebacterium{genus}(100);Corynebacterium_maris_DSM_45190{species}(100)	Bacteria	Actinobacteria	Actinobacteria	Actinomycetales	Corynebacteriaceae	Corynebacterium	Corynebacterium_maris_DSM_45190
OTU243	42	53	25	16	55	36	227	Bacteria{superkingdom}(100);Firmicutes{phylum}(100);Clostridia{class}(100);Clostridiales{order}(100);Ruminococcaceae{family}(100);Unassigned{genus}(49);Unassigned{species}(37)	Bacteria	Firmicutes	Clostridia	Clostridiales	Ruminococcaceae	Unassigned	Unassigned
OTU244	37	15	16	9	104	29	210	Bacteria{superkingdom}(100);Fibrobacteres{phylum}(100);Fibrobacteria{class}(100);Fibrobacterales{order}(100);Fibrobacteraceae{family}(100);Fibrobacter{genus}(100);Unassigned{species}(73)	Bacteria	Fibrobacteres	Fibrobacteria	Fibrobacterales	Fibrobacteraceae	Fibrobacter	Unassigned
OTU245	3	2	1	1	1	1	9	Bacteria{superkingdom}(100);Firmicutes{phylum}(100);{class}(100);{order}(100);{family}(100);{genus}(100);Unassigned{species}(65)	Bacteria	Firmicutes					Unassigned
OTU246	45	55	33	14	80	52	279	Bacteria{superkingdom}(100);Firmicutes{phylum}(100);Clostridia{class}(100);Clostridiales{order}(95);{family}(90);{genus}(90);Unassigned{species}(67)	Bacteria	Firmicutes	Clostridia	Clostridiales			Unassigned
OTU247	49	8	14	65	33	30	199	Bacteria{superkingdom}(100);{phylum}(100);{class}(100);{order}(100);{family}(100);{genus}(100);uncultured_Haloplasmataceae_bacterium{species}(100)	Bacteria						uncultured_Haloplasmataceae_bacterium
OTU248	17	8	16	3	39	19	102	Bacteria{superkingdom}(100);Bacteroidetes{phylum}(100);Bacteroidia{class}(100);Bacteroidales{order}(100);{family}(83);{genus}(83);Unassigned{species}(46)	Bacteria	Bacteroidetes	Bacteroidia	Bacteroidales			Unassigned
OTU249	85	96	26	18	82	90	397	Bacteria{superkingdom}(100);Firmicutes{phylum}(100);Clostridia{class}(100);Clostridiales{order}(100);Ruminococcaceae{family}(100);{genus}(82);Unassigned{species}(79)	Bacteria	Firmicutes	Clostridia	Clostridiales	Ruminococcaceae		Unassigned
OTU250	149	10	30	170	101	50	510	Bacteria{superkingdom}(100);Tenericutes{phylum}(100);Mollicutes{class}(100);Haloplasmatales{order}(100);Haloplasmataceae{family}(100);Haloplasma{genus}(100);Unassigned{species}(35)	Bacteria	Tenericutes	Mollicutes	Haloplasmatales	Haloplasmataceae	Haloplasma	Unassigned
OTU251	1	0	1	0	0	2	4	Bacteria{superkingdom}(100);Firmicutes{phylum}(100);Bacilli{class}(100);Bacillales{order}(100);Planococcaceae{family}(100);Planococcaceae_incertae_sedis{genus}(100);Unassigned{species}(74)	Bacteria	Firmicutes	Bacilli	Bacillales	Planococcaceae	Planococcaceae_incertae_sedis	Unassigned
OTU252	13	0	5	13	5	12	48	Bacteria{superkingdom}(100);Firmicutes{phylum}(100);Clostridia{class}(100);Clostridiales{order}(100);Ruminococcaceae{family}(100);Unassigned{genus}(76);Unassigned{species}(61)	Bacteria	Firmicutes	Clostridia	Clostridiales	Ruminococcaceae	Unassigned	Unassigned
OTU253	48	8	35	116	6	65	278	Bacteria{superkingdom}(100);Proteobacteria{phylum}(100);Deltaproteobacteria{class}(100);Desulfobacterales{order}(100);Desulfobacteraceae{family}(100);Desulfatiglans{genus}(100);uncultured_delta_proteobacterium{species}(95)	Bacteria	Proteobacteria	Deltaproteobacteria	Desulfobacterales	Desulfobacteraceae	Desulfatiglans	uncultured_delta_proteobacterium
OTU254	16	20	17	2	46	16	117	Bacteria{superkingdom}(100);Firmicutes{phylum}(100);Clostridia{class}(100);Clostridiales{order}(100);Ruminococcaceae{family}(100);Unassigned{genus}(70);Unassigned{species}(48)	Bacteria	Firmicutes	Clostridia	Clostridiales	Ruminococcaceae	Unassigned	Unassigned
OTU255	57	8	55	134	47	104	405	Bacteria{superkingdom}(100);Bacteroidetes{phylum}(100);Bacteroidia{class}(100);Bacteroidales{order}(100);{family}(88);{genus}(88);uncultured_organism{species}(88)	Bacteria	Bacteroidetes	Bacteroidia	Bacteroidales			uncultured_organism
OTU256	54	40	55	21	51	43	264	Bacteria{superkingdom}(100);Firmicutes{phylum}(100);Bacilli{class}(100);Lactobacillales{order}(100);Aerococcaceae{family}(100);Facklamia{genus}(100);Unassigned{species}(73)	Bacteria	Firmicutes	Bacilli	Lactobacillales	Aerococcaceae	Facklamia	Unassigned
OTU257	55	35	63	23	82	30	288	Bacteria{superkingdom}(100);Firmicutes{phylum}(100);Clostridia{class}(100);Clostridiales{order}(100);Peptoniphilaceae{family}(100);Anaerosphaera{genus}(100);uncultured_bacterium{species}(100)	Bacteria	Firmicutes	Clostridia	Clostridiales	Peptoniphilaceae	Anaerosphaera	uncultured_bacterium
OTU258	25	12	11	8	9	16	81	Bacteria{superkingdom}(100);Bacteroidetes{phylum}(100);Flavobacteriia{class}(100);Flavobacteriales{order}(100);Flavobacteriaceae{family}(100);Unassigned{genus}(40);Unassigned{species}(29)	Bacteria	Bacteroidetes	Flavobacteriia	Flavobacteriales	Flavobacteriaceae	Unassigned	Unassigned
OTU259	6	7	2	3	5	8	31	Bacteria{superkingdom}(100);Firmicutes{phylum}(99);Clostridia{class}(99);Clostridiales{order}(99);Unassigned{family}(29);Unassigned{genus}(28);Unassigned{species}(15)	Bacteria	Firmicutes	Clostridia	Clostridiales	Unassigned	Unassigned	Unassigned
OTU260	61	41	20	15	104	61	302	Bacteria{superkingdom}(100);Bacteroidetes{phylum}(100);Bacteroidia{class}(90);Bacteroidales{order}(90);Porphyromonadaceae{family}(82);Unassigned{genus}(57);Unassigned{species}(11)	Bacteria	Bacteroidetes	Bacteroidia	Bacteroidales	Porphyromonadaceae	Unassigned	Unassigned
OTU261	11	24	3	2	4	8	52	Bacteria{superkingdom}(100);Verrucomicrobia{phylum}(98);Subdivision5{class}(98);{order}(98);{family}(98);Subdivision5_genera_incertae_sedis{genus}(98);Unassigned{species}(42)	Bacteria	Verrucomicrobia	Subdivision5			Subdivision5_genera_incertae_sedis	Unassigned
OTU262	24	41	8	4	25	26	128	Bacteria{superkingdom}(100);Bacteroidetes{phylum}(100);Bacteroidia{class}(100);Bacteroidales{order}(100);{family}(98);{genus}(98);Unassigned{species}(72)	Bacteria	Bacteroidetes	Bacteroidia	Bacteroidales			Unassigned
OTU263	3	2	2	3	2	8	20	Bacteria{superkingdom}(100);Bacteroidetes{phylum}(100);Flavobacteriia{class}(100);Flavobacteriales{order}(100);Flavobacteriaceae{family}(100);Aequorivita{genus}(100);uncultured_bacterium{species}(100)	Bacteria	Bacteroidetes	Flavobacteriia	Flavobacteriales	Flavobacteriaceae	Aequorivita	uncultured_bacterium
OTU264	25	27	7	3	43	14	119	Bacteria{superkingdom}(100);Firmicutes{phylum}(100);Clostridia{class}(100);Clostridiales{order}(100);Lachnospiraceae{family}(100);Unassigned{genus}(56);Unassigned{species}(25)	Bacteria	Firmicutes	Clostridia	Clostridiales	Lachnospiraceae	Unassigned	Unassigned
OTU265	1	2	8	6	4	6	27	Bacteria{superkingdom}(100);Firmicutes{phylum}(100);Clostridia{class}(100);Clostridiales{order}(100);Ruminococcaceae{family}(100);Ercella{genus}(100);uncultured_bacterium{species}(100)	Bacteria	Firmicutes	Clostridia	Clostridiales	Ruminococcaceae	Ercella	uncultured_bacterium
OTU266	18	15	10	4	30	22	99	Bacteria{superkingdom}(100);Firmicutes{phylum}(100);{class}(100);{order}(100);{family}(100);{genus}(100);unidentified_rumen_bacterium_RF39{species}(95)	Bacteria	Firmicutes					unidentified_rumen_bacterium_RF39
OTU267	1	0	0	0	0	1	2	Bacteria{superkingdom}(100);Proteobacteria{phylum}(100);Alphaproteobacteria{class}(100);Rhizobiales{order}(100);{family}(100);{genus}(100);uncultured_Chloroflexi_bacterium{species}(84)	Bacteria	Proteobacteria	Alphaproteobacteria	Rhizobiales			uncultured_Chloroflexi_bacterium
OTU268	7	16	7	3	15	12	60	Bacteria{superkingdom}(100);Firmicutes{phylum}(100);Clostridia{class}(100);Clostridiales{order}(100);Ruminococcaceae{family}(100);Clostridium_IV{genus}(98);uncultured_bacterium{species}(87)	Bacteria	Firmicutes	Clostridia	Clostridiales	Ruminococcaceae	Clostridium_IV	uncultured_bacterium
OTU269	141	180	105	59	294	123	902	Bacteria{superkingdom}(100);Firmicutes{phylum}(100);Clostridia{class}(100);Clostridiales{order}(100);Ruminococcaceae{family}(100);Unassigned{genus}(52);Unassigned{species}(52)	Bacteria	Firmicutes	Clostridia	Clostridiales	Ruminococcaceae	Unassigned	Unassigned
OTU270	4	7	0	0	8	10	29	Bacteria{superkingdom}(100);Bacteroidetes{phylum}(100);Bacteroidia{class}(97);Bacteroidales{order}(97);Unassigned{family}(72);Unassigned{genus}(72);Unassigned{species}(48)	Bacteria	Bacteroidetes	Bacteroidia	Bacteroidales	Unassigned	Unassigned	Unassigned
OTU271	10	15	21	17	27	21	111	Bacteria{superkingdom}(100);Bacteroidetes{phylum}(100);Bacteroidia{class}(100);Bacteroidales{order}(100);Marinilabiliaceae{family}(100);{genus}(100);uncultured_prokaryote{species}(100)	Bacteria	Bacteroidetes	Bacteroidia	Bacteroidales	Marinilabiliaceae		uncultured_prokaryote
OTU272	14	5	35	65	11	71	201	Bacteria{superkingdom}(100);Chloroflexi{phylum}(100);Dehalococcoidia{class}(99);Dehalococcoidales{order}(99);Dehalococcoidaceae{family}(99);Dehalococcoides{genus}(99);Unassigned{species}(71)	Bacteria	Chloroflexi	Dehalococcoidia	Dehalococcoidales	Dehalococcoidaceae	Dehalococcoides	Unassigned
OTU273	18	6	19	14	25	29	111	Bacteria{superkingdom}(100);Tenericutes{phylum}(83);Mollicutes{class}(83);Unassigned{order}(78);Unassigned{family}(78);Unassigned{genus}(78);Unassigned{species}(26)	Bacteria	Tenericutes	Mollicutes	Unassigned	Unassigned	Unassigned	Unassigned
OTU274	103	136	50	29	155	80	553	Bacteria{superkingdom}(100);Firmicutes{phylum}(100);Clostridia{class}(100);Clostridiales{order}(100);Ruminococcaceae{family}(100);Anaerobacterium{genus}(100);Unassigned{species}(64)	Bacteria	Firmicutes	Clostridia	Clostridiales	Ruminococcaceae	Anaerobacterium	Unassigned
OTU275	9	18	29	7	10	21	94	Bacteria{superkingdom}(100);Proteobacteria{phylum}(100);Betaproteobacteria{class}(100);Rhodocyclales{order}(98);Rhodocyclaceae{family}(98);Unassigned{genus}(48);Unassigned{species}(15)	Bacteria	Proteobacteria	Betaproteobacteria	Rhodocyclales	Rhodocyclaceae	Unassigned	Unassigned
OTU276	19	10	6	0	17	16	68	Bacteria{superkingdom}(100);Bacteroidetes{phylum}(100);Bacteroidia{class}(100);Bacteroidales{order}(100);{family}(99);{genus}(99);Unassigned{species}(69)	Bacteria	Bacteroidetes	Bacteroidia	Bacteroidales			Unassigned
OTU277	34	34	15	15	83	32	213	Bacteria{superkingdom}(100);Firmicutes{phylum}(100);Clostridia{class}(100);Clostridiales{order}(100);Lachnospiraceae{family}(100);Unassigned{genus}(62);Unassigned{species}(57)	Bacteria	Firmicutes	Clostridia	Clostridiales	Lachnospiraceae	Unassigned	Unassigned
OTU278	88	9	87	194	23	151	552	Bacteria{superkingdom}(100);Chloroflexi{phylum}(100);Anaerolineae{class}(100);Anaerolineales{order}(100);Anaerolineaceae{family}(100);{genus}(100);Chloroflexi_bacterium_enrichment_culture_clone_B4143{species}(100)	Bacteria	Chloroflexi	Anaerolineae	Anaerolineales	Anaerolineaceae		Chloroflexi_bacterium_enrichment_culture_clone_B4143
OTU279	30	13	25	12	130	16	226	Bacteria{superkingdom}(100);Firmicutes{phylum}(100);Clostridia{class}(99);Clostridiales{order}(98);Unassigned{family}(20);Unassigned{genus}(16);Unassigned{species}(9)	Bacteria	Firmicutes	Clostridia	Clostridiales	Unassigned	Unassigned	Unassigned
OTU280	37	2	16	25	12	32	124	Bacteria{superkingdom}(100);Firmicutes{phylum}(100);Clostridia{class}(100);Clostridiales{order}(100);Heliobacteriaceae{family}(100);Hydrogenispora{genus}(100);uncultured_Clostridium_sp.{species}(97)	Bacteria	Firmicutes	Clostridia	Clostridiales	Heliobacteriaceae	Hydrogenispora	uncultured_Clostridium_sp.
OTU281	3	2	0	0	2	3	10	Bacteria{superkingdom}(100);Firmicutes{phylum}(99);Clostridia{class}(99);Clostridiales{order}(99);Unassigned{family}(30);Unassigned{genus}(30);Unassigned{species}(30)	Bacteria	Firmicutes	Clostridia	Clostridiales	Unassigned	Unassigned	Unassigned
OTU282	22	44	10	1	21	26	124	Bacteria{superkingdom}(100);Firmicutes{phylum}(100);Clostridia{class}(100);Clostridiales{order}(100);Unassigned{family}(76);Unassigned{genus}(75);Unassigned{species}(75)	Bacteria	Firmicutes	Clostridia	Clostridiales	Unassigned	Unassigned	Unassigned
OTU283	32	67	28	11	67	20	225	Bacteria{superkingdom}(100);Firmicutes{phylum}(100);Clostridia{class}(100);Clostridiales{order}(100);Ruminococcaceae{family}(100);Clostridium_IV{genus}(100);uncultured_Bacteroidetes_bacterium{species}(85)	Bacteria	Firmicutes	Clostridia	Clostridiales	Ruminococcaceae	Clostridium_IV	uncultured_Bacteroidetes_bacterium
OTU284	5	12	2	0	15	3	37	Bacteria{superkingdom}(100);Firmicutes{phylum}(100);Clostridia{class}(100);Clostridiales{order}(100);Ruminococcaceae{family}(99);{genus}(98);Unassigned{species}(17)	Bacteria	Firmicutes	Clostridia	Clostridiales	Ruminococcaceae		Unassigned
OTU285	61	62	58	21	146	73	421	Bacteria{superkingdom}(100);Bacteroidetes{phylum}(100);Bacteroidia{class}(100);Bacteroidales{order}(100);{family}(99);{genus}(99);Unassigned{species}(60)	Bacteria	Bacteroidetes	Bacteroidia	Bacteroidales			Unassigned
OTU286	37	19	44	10	50	18	178	Bacteria{superkingdom}(100);Firmicutes{phylum}(100);Clostridia{class}(100);Clostridiales{order}(100);Eubacteriaceae{family}(100);Alkalibaculum{genus}(99);Unassigned{species}(77)	Bacteria	Firmicutes	Clostridia	Clostridiales	Eubacteriaceae	Alkalibaculum	Unassigned
OTU287	62	8	46	158	56	73	403	Bacteria{superkingdom}(100);Firmicutes{phylum}(100);Clostridia{class}(100);Thermoanaerobacterales{order}(100);Thermoanaerobacteraceae{family}(100);Syntrophaceticus{genus}(100);uncultured_bacterium{species}(100)	Bacteria	Firmicutes	Clostridia	Thermoanaerobacterales	Thermoanaerobacteraceae	Syntrophaceticus	uncultured_bacterium
OTU288	1	3	2	1	12	3	22	Bacteria{superkingdom}(100);Bacteroidetes{phylum}(100);Bacteroidia{class}(100);Bacteroidales{order}(100);Prevotellaceae{family}(100);Alloprevotella{genus}(100);uncultured_Bacteroidales_bacterium{species}(83)	Bacteria	Bacteroidetes	Bacteroidia	Bacteroidales	Prevotellaceae	Alloprevotella	uncultured_Bacteroidales_bacterium
OTU289	5	4	13	4	8	6	40	Bacteria{superkingdom}(100);Firmicutes{phylum}(100);Clostridia{class}(100);Clostridiales{order}(100);Clostridiales_Incertae_Sedis_XIII{family}(100);Anaerovorax{genus}(100);Unassigned{species}(52)	Bacteria	Firmicutes	Clostridia	Clostridiales	Clostridiales_Incertae_Sedis_XIII	Anaerovorax	Unassigned
OTU290	6	2	0	2	8	5	23	Bacteria{superkingdom}(100);Firmicutes{phylum}(100);Clostridia{class}(100);Clostridiales{order}(100);Ruminococcaceae{family}(97);{genus}(97);Unassigned{species}(22)	Bacteria	Firmicutes	Clostridia	Clostridiales	Ruminococcaceae		Unassigned
OTU291	13	10	6	1	26	14	70	Bacteria{superkingdom}(100);Firmicutes{phylum}(100);Clostridia{class}(100);Clostridiales{order}(100);Ruminococcaceae{family}(100);{genus}(100);Unassigned{species}(78)	Bacteria	Firmicutes	Clostridia	Clostridiales	Ruminococcaceae		Unassigned
OTU292	23	39	14	5	19	24	124	Bacteria{superkingdom}(100);Verrucomicrobia{phylum}(100);Verrucomicrobiae{class}(100);Verrucomicrobiales{order}(100);Verrucomicrobiaceae{family}(100);Akkermansia{genus}(100);uncultured_bacterium{species}(100)	Bacteria	Verrucomicrobia	Verrucomicrobiae	Verrucomicrobiales	Verrucomicrobiaceae	Akkermansia	uncultured_bacterium
OTU293	6	4	2	1	13	6	32	Bacteria{superkingdom}(100);Firmicutes{phylum}(100);Clostridia{class}(100);Clostridiales{order}(100);Ruminococcaceae{family}(100);Clostridium_IV{genus}(97);Unassigned{species}(39)	Bacteria	Firmicutes	Clostridia	Clostridiales	Ruminococcaceae	Clostridium_IV	Unassigned
OTU294	20	2	11	32	6	30	101	Bacteria{superkingdom}(100);Firmicutes{phylum}(100);Clostridia{class}(100);Clostridiales{order}(100);Clostridiaceae_1{family}(100);Proteiniclasticum{genus}(100);uncultured_feedlot_manure_bacterium_B8{species}(87)	Bacteria	Firmicutes	Clostridia	Clostridiales	Clostridiaceae_1	Proteiniclasticum	uncultured_feedlot_manure_bacterium_B8
OTU295	16	2	14	26	9	19	86	Bacteria{superkingdom}(100);Firmicutes{phylum}(100);Clostridia{class}(100);Clostridiales{order}(100);Clostridiales_Incertae_Sedis_XI{family}(100);Tissierella{genus}(100);uncultured_feedlot_manure_bacterium_B1{species}(100)	Bacteria	Firmicutes	Clostridia	Clostridiales	Clostridiales_Incertae_Sedis_XI	Tissierella	uncultured_feedlot_manure_bacterium_B1
OTU296	56	73	26	19	159	76	409	Bacteria{superkingdom}(100);Firmicutes{phylum}(100);Clostridia{class}(100);Clostridiales{order}(100);Lachnospiraceae{family}(100);Unassigned{genus}(39);Unassigned{species}(14)	Bacteria	Firmicutes	Clostridia	Clostridiales	Lachnospiraceae	Unassigned	Unassigned
OTU297	82	94	62	21	192	62	513	Bacteria{superkingdom}(100);Firmicutes{phylum}(100);Clostridia{class}(100);Clostridiales{order}(100);Lachnospiraceae{family}(100);{genus}(87);uncultured_organism{species}(80)	Bacteria	Firmicutes	Clostridia	Clostridiales	Lachnospiraceae		uncultured_organism
OTU298	24	39	18	5	33	33	152	Bacteria{superkingdom}(100);Firmicutes{phylum}(100);Clostridia{class}(100);Clostridiales{order}(100);Unassigned{family}(77);Unassigned{genus}(77);Unassigned{species}(57)	Bacteria	Firmicutes	Clostridia	Clostridiales	Unassigned	Unassigned	Unassigned
OTU299	8	5	7	8	3	11	42	Bacteria{superkingdom}(100);Tenericutes{phylum}(100);Mollicutes{class}(100);Acholeplasmatales{order}(100);Acholeplasmataceae{family}(100);Acholeplasma{genus}(100);Acholeplasma_pleciae{species}(100)	Bacteria	Tenericutes	Mollicutes	Acholeplasmatales	Acholeplasmataceae	Acholeplasma	Acholeplasma_pleciae
OTU300	30	27	21	9	58	31	176	Bacteria{superkingdom}(100);Bacteroidetes{phylum}(100);Bacteroidia{class}(100);Bacteroidales{order}(100);{family}(100);{genus}(100);uncultured_fecal_bacterium_TB101{species}(99)	Bacteria	Bacteroidetes	Bacteroidia	Bacteroidales			uncultured_fecal_bacterium_TB101
OTU301	32	18	14	6	44	15	129	Bacteria{superkingdom}(100);Bacteroidetes{phylum}(100);Bacteroidia{class}(100);Bacteroidales{order}(100);{family}(98);{genus}(98);Unassigned{species}(40)	Bacteria	Bacteroidetes	Bacteroidia	Bacteroidales			Unassigned
OTU302	12	9	4	4	13	5	47	Bacteria{superkingdom}(100);Firmicutes{phylum}(100);Clostridia{class}(100);Clostridiales{order}(100);Ruminococcaceae{family}(100);Unassigned{genus}(73);Unassigned{species}(48)	Bacteria	Firmicutes	Clostridia	Clostridiales	Ruminococcaceae	Unassigned	Unassigned
OTU303	8	3	7	3	2	10	33	Bacteria{superkingdom}(100);Proteobacteria{phylum}(100);Alphaproteobacteria{class}(100);Sphingomonadales{order}(100);Sphingomonadaceae{family}(100);Sphingorhabdus{genus}(100);Unassigned{species}(49)	Bacteria	Proteobacteria	Alphaproteobacteria	Sphingomonadales	Sphingomonadaceae	Sphingorhabdus	Unassigned
OTU304	7	3	53	154	1	43	261	Bacteria{superkingdom}(100);{phylum}(92);{class}(92);{order}(92);{family}(92);{genus}(92);Unassigned{species}(39)	Bacteria						Unassigned
OTU305	29	7	9	86	11	35	177	Bacteria{superkingdom}(100);Spirochaetes{phylum}(100);Spirochaetia{class}(100);Spirochaetales{order}(100);Spirochaetaceae{family}(100);Sphaerochaeta{genus}(100);uncultured_Sphaerochaeta_sp.{species}(90)	Bacteria	Spirochaetes	Spirochaetia	Spirochaetales	Spirochaetaceae	Sphaerochaeta	uncultured_Sphaerochaeta_sp.
OTU306	5	2	9	3	4	7	30	Bacteria{superkingdom}(100);Actinobacteria{phylum}(100);Actinobacteria{class}(100);Actinomycetales{order}(100);Cellulomonadaceae{family}(89);Unassigned{genus}(58);Unassigned{species}(58)	Bacteria	Actinobacteria	Actinobacteria	Actinomycetales	Cellulomonadaceae	Unassigned	Unassigned
OTU307	75	127	47	26	40	73	388	Bacteria{superkingdom}(100);Firmicutes{phylum}(100);Clostridia{class}(100);Clostridiales{order}(100);Lachnospiraceae{family}(100);{genus}(100);Unassigned{species}(59)	Bacteria	Firmicutes	Clostridia	Clostridiales	Lachnospiraceae		Unassigned
OTU308	28	2	16	56	6	27	135	Bacteria{superkingdom}(100);Firmicutes{phylum}(100);Clostridia{class}(100);Clostridiales{order}(100);Ruminococcaceae{family}(99);Unassigned{genus}(79);Unassigned{species}(72)	Bacteria	Firmicutes	Clostridia	Clostridiales	Ruminococcaceae	Unassigned	Unassigned
OTU309	11	3	9	0	12	3	38	Bacteria{superkingdom}(100);Firmicutes{phylum}(100);Clostridia{class}(100);Clostridiales{order}(100);Lachnospiraceae{family}(100);Unassigned{genus}(44);Unassigned{species}(30)	Bacteria	Firmicutes	Clostridia	Clostridiales	Lachnospiraceae	Unassigned	Unassigned
OTU310	94	118	65	28	180	133	618	Bacteria{superkingdom}(100);Firmicutes{phylum}(100);Clostridia{class}(100);Clostridiales{order}(100);Ruminococcaceae{family}(100);Clostridium_IV{genus}(100);Unassigned{species}(50)	Bacteria	Firmicutes	Clostridia	Clostridiales	Ruminococcaceae	Clostridium_IV	Unassigned
OTU311	13	23	7	6	28	14	91	Bacteria{superkingdom}(100);Bacteroidetes{phylum}(100);Bacteroidia{class}(98);Bacteroidales{order}(98);{family}(97);{genus}(97);Unassigned{species}(55)	Bacteria	Bacteroidetes	Bacteroidia	Bacteroidales			Unassigned
OTU312	3	13	0	0	0	4	20	Bacteria{superkingdom}(100);Firmicutes{phylum}(100);Bacilli{class}(100);Lactobacillales{order}(100);Lactobacillaceae{family}(100);Lactobacillus{genus}(100);Unassigned{species}(79)	Bacteria	Firmicutes	Bacilli	Lactobacillales	Lactobacillaceae	Lactobacillus	Unassigned
OTU313	14	14	6	5	35	5	79	Bacteria{superkingdom}(100);Firmicutes{phylum}(100);Clostridia{class}(100);Clostridiales{order}(100);Ruminococcaceae{family}(91);{genus}(89);unidentified_rumen_bacterium_JW26{species}(89)	Bacteria	Firmicutes	Clostridia	Clostridiales	Ruminococcaceae		unidentified_rumen_bacterium_JW26
OTU314	52	24	13	28	11	46	174	Bacteria{superkingdom}(100);Proteobacteria{phylum}(100);Alphaproteobacteria{class}(100);Sphingomonadales{order}(100);Erythrobacteraceae{family}(99);Unassigned{genus}(47);Unassigned{species}(29)	Bacteria	Proteobacteria	Alphaproteobacteria	Sphingomonadales	Erythrobacteraceae	Unassigned	Unassigned
OTU315	4	12	2	1	1	5	25	Bacteria{superkingdom}(100);Proteobacteria{phylum}(100);Deltaproteobacteria{class}(100);Bdellovibrionales{order}(100);Bdellovibrionaceae{family}(100);Vampirovibrio{genus}(100);uncultured_rumen_bacterium{species}(99)	Bacteria	Proteobacteria	Deltaproteobacteria	Bdellovibrionales	Bdellovibrionaceae	Vampirovibrio	uncultured_rumen_bacterium
OTU316	165	77	67	42	717	158	1226	Bacteria{superkingdom}(100);Tenericutes{phylum}(100);Mollicutes{class}(100);Acholeplasmatales{order}(100);Acholeplasmataceae{family}(100);Acholeplasma{genus}(100);Unassigned{species}(50)	Bacteria	Tenericutes	Mollicutes	Acholeplasmatales	Acholeplasmataceae	Acholeplasma	Unassigned
OTU317	3	0	1	1	7	2	14	Bacteria{superkingdom}(100);Firmicutes{phylum}(100);Clostridia{class}(100);Clostridiales{order}(100);Ruminococcaceae{family}(100);{genus}(98);Unassigned{species}(45)	Bacteria	Firmicutes	Clostridia	Clostridiales	Ruminococcaceae		Unassigned
OTU318	10	18	31	12	5	23	99	Bacteria{superkingdom}(100);Chloroflexi{phylum}(100);Thermomicrobia{class}(100);Sphaerobacterales{order}(100);Sphaerobacteraceae{family}(100);Unassigned{genus}(71);Unassigned{species}(61)	Bacteria	Chloroflexi	Thermomicrobia	Sphaerobacterales	Sphaerobacteraceae	Unassigned	Unassigned
OTU319	38	31	16	14	25	26	150	Archaea{superkingdom}(100);Euryarchaeota{phylum}(100);Methanobacteria{class}(100);Methanobacteriales{order}(100);Methanobacteriaceae{family}(100);Methanosphaera{genus}(100);uncultured_archaeon{species}(91)	Archaea	Euryarchaeota	Methanobacteria	Methanobacteriales	Methanobacteriaceae	Methanosphaera	uncultured_archaeon
OTU320	31	69	34	9	40	28	211	Bacteria{superkingdom}(100);Firmicutes{phylum}(100);Clostridia{class}(100);Clostridiales{order}(100);Ruminococcaceae{family}(100);Unassigned{genus}(61);Unassigned{species}(36)	Bacteria	Firmicutes	Clostridia	Clostridiales	Ruminococcaceae	Unassigned	Unassigned
OTU321	9	2	3	1	15	4	34	Bacteria{superkingdom}(100);Bacteroidetes{phylum}(100);Bacteroidia{class}(100);Bacteroidales{order}(100);Unassigned{family}(44);Unassigned{genus}(44);Unassigned{species}(44)	Bacteria	Bacteroidetes	Bacteroidia	Bacteroidales	Unassigned	Unassigned	Unassigned
OTU322	15	0	9	22	1	22	69	Bacteria{superkingdom}(100);Firmicutes{phylum}(100);Clostridia{class}(100);Clostridiales{order}(100);Ruminococcaceae{family}(100);Ercella{genus}(99);Unassigned{species}(76)	Bacteria	Firmicutes	Clostridia	Clostridiales	Ruminococcaceae	Ercella	Unassigned
OTU323	45	25	14	4	70	30	188	Bacteria{superkingdom}(100);Bacteroidetes{phylum}(100);Unassigned{class}(49);Unassigned{order}(49);Unassigned{family}(49);Unassigned{genus}(43);Unassigned{species}(43)	Bacteria	Bacteroidetes	Unassigned	Unassigned	Unassigned	Unassigned	Unassigned
OTU324	11	6	4	0	14	8	43	Bacteria{superkingdom}(100);Firmicutes{phylum}(100);Clostridia{class}(100);Clostridiales{order}(100);Unassigned{family}(63);Unassigned{genus}(59);Unassigned{species}(56)	Bacteria	Firmicutes	Clostridia	Clostridiales	Unassigned	Unassigned	Unassigned
OTU325	17	26	12	1	15	16	87	Bacteria{superkingdom}(100);Verrucomicrobia{phylum}(94);Subdivision5{class}(93);{order}(93);{family}(93);Subdivision5_genera_incertae_sedis{genus}(93);Unassigned{species}(50)	Bacteria	Verrucomicrobia	Subdivision5			Subdivision5_genera_incertae_sedis	Unassigned
OTU326	7	12	6	2	17	9	53	Bacteria{superkingdom}(100);Firmicutes{phylum}(100);Clostridia{class}(100);Clostridiales{order}(100);Ruminococcaceae{family}(100);{genus}(95);Unassigned{species}(44)	Bacteria	Firmicutes	Clostridia	Clostridiales	Ruminococcaceae		Unassigned
OTU327	13	38	8	2	26	25	112	Bacteria{superkingdom}(100);Firmicutes{phylum}(100);Clostridia{class}(100);Clostridiales{order}(100);Ruminococcaceae{family}(100);Unassigned{genus}(69);Unassigned{species}(25)	Bacteria	Firmicutes	Clostridia	Clostridiales	Ruminococcaceae	Unassigned	Unassigned
OTU328	2	2	0	0	0	2	6	Bacteria{superkingdom}(100);Firmicutes{phylum}(100);Bacilli{class}(100);Lactobacillales{order}(100);Lactobacillaceae{family}(100);Lactobacillus{genus}(100);Unassigned{species}(65)	Bacteria	Firmicutes	Bacilli	Lactobacillales	Lactobacillaceae	Lactobacillus	Unassigned
OTU329	3	3	3	2	7	1	19	Bacteria{superkingdom}(100);Firmicutes{phylum}(100);Clostridia{class}(100);Clostridiales{order}(100);Ruminococcaceae{family}(100);Unassigned{genus}(70);Unassigned{species}(49)	Bacteria	Firmicutes	Clostridia	Clostridiales	Ruminococcaceae	Unassigned	Unassigned
OTU330	3	1	2	0	0	0	6	Bacteria{superkingdom}(100);Firmicutes{phylum}(100);Erysipelotrichia{class}(100);Erysipelotrichales{order}(100);Erysipelotrichaceae{family}(100);Unassigned{genus}(77);Unassigned{species}(57)	Bacteria	Firmicutes	Erysipelotrichia	Erysipelotrichales	Erysipelotrichaceae	Unassigned	Unassigned
OTU331	1	3	0	1	12	4	21	Bacteria{superkingdom}(100);Firmicutes{phylum}(100);Clostridia{class}(100);Clostridiales{order}(100);Ruminococcaceae{family}(100);{genus}(100);uncultured_rumen_bacterium{species}(85)	Bacteria	Firmicutes	Clostridia	Clostridiales	Ruminococcaceae		uncultured_rumen_bacterium
OTU332	2	2	5	2	3	0	14	Bacteria{superkingdom}(100);Firmicutes{phylum}(100);Clostridia{class}(100);Clostridiales{order}(100);Unassigned{family}(65);Unassigned{genus}(65);Unassigned{species}(51)	Bacteria	Firmicutes	Clostridia	Clostridiales	Unassigned	Unassigned	Unassigned
OTU333	1	2	4	1	2	3	13	Bacteria{superkingdom}(100);Firmicutes{phylum}(100);Clostridia{class}(100);Clostridiales{order}(100);Ruminococcaceae{family}(100);{genus}(99);Unassigned{species}(33)	Bacteria	Firmicutes	Clostridia	Clostridiales	Ruminococcaceae		Unassigned
OTU334	6	12	6	3	17	2	46	Bacteria{superkingdom}(100);Bacteroidetes{phylum}(100);Bacteroidia{class}(100);Bacteroidales{order}(100);Rikenellaceae{family}(100);Unassigned{genus}(73);Unassigned{species}(60)	Bacteria	Bacteroidetes	Bacteroidia	Bacteroidales	Rikenellaceae	Unassigned	Unassigned
OTU335	21	21	9	6	110	21	188	Bacteria{superkingdom}(100);Bacteroidetes{phylum}(100);Unassigned{class}(39);Unassigned{order}(39);Unassigned{family}(39);Unassigned{genus}(38);Unassigned{species}(38)	Bacteria	Bacteroidetes	Unassigned	Unassigned	Unassigned	Unassigned	Unassigned
OTU336	6	1	1	0	3	1	12	Bacteria{superkingdom}(100);Tenericutes{phylum}(100);Mollicutes{class}(100);Acholeplasmatales{order}(100);Acholeplasmataceae{family}(100);Acholeplasma{genus}(100);Unassigned{species}(67)	Bacteria	Tenericutes	Mollicutes	Acholeplasmatales	Acholeplasmataceae	Acholeplasma	Unassigned
OTU337	26	39	11	5	30	32	143	Bacteria{superkingdom}(100);Bacteroidetes{phylum}(100);Bacteroidia{class}(100);Bacteroidales{order}(100);{family}(100);{genus}(100);Unassigned{species}(54)	Bacteria	Bacteroidetes	Bacteroidia	Bacteroidales			Unassigned
OTU338	29	38	27	6	70	31	201	Bacteria{superkingdom}(100);Firmicutes{phylum}(100);Clostridia{class}(100);Clostridiales{order}(100);{family}(100);{genus}(100);bacterium_R2{species}(100)	Bacteria	Firmicutes	Clostridia	Clostridiales			bacterium_R2
OTU339	29	2	38	77	11	39	196	Bacteria{superkingdom}(100);Firmicutes{phylum}(100);Clostridia{class}(100);Clostridiales{order}(100);Eubacteriaceae{family}(100);Garciella{genus}(100);uncultured_bacterium{species}(100)	Bacteria	Firmicutes	Clostridia	Clostridiales	Eubacteriaceae	Garciella	uncultured_bacterium
OTU340	13	14	2	3	14	7	53	Bacteria{superkingdom}(100);Bacteroidetes{phylum}(100);Bacteroidia{class}(100);Bacteroidales{order}(100);Prevotellaceae{family}(100);Paraprevotella{genus}(100);uncultured_Bacteroidales_bacterium{species}(100)	Bacteria	Bacteroidetes	Bacteroidia	Bacteroidales	Prevotellaceae	Paraprevotella	uncultured_Bacteroidales_bacterium
OTU341	3	10	7	2	2	0	24	Bacteria{superkingdom}(100);Actinobacteria{phylum}(100);Actinobacteria{class}(100);Actinomycetales{order}(100);Micrococcaceae{family}(100);Nesterenkonia{genus}(87);Unassigned{species}(44)	Bacteria	Actinobacteria	Actinobacteria	Actinomycetales	Micrococcaceae	Nesterenkonia	Unassigned
OTU342	15	12	8	4	25	9	73	Bacteria{superkingdom}(100);Firmicutes{phylum}(100);Clostridia{class}(100);Clostridiales{order}(100);Lachnospiraceae{family}(99);Unassigned{genus}(72);Unassigned{species}(27)	Bacteria	Firmicutes	Clostridia	Clostridiales	Lachnospiraceae	Unassigned	Unassigned
OTU343	5	7	1	1	7	4	25	Bacteria{superkingdom}(100);Firmicutes{phylum}(100);Clostridia{class}(100);Clostridiales{order}(100);Lachnospiraceae{family}(100);Blautia{genus}(100);Unassigned{species}(67)	Bacteria	Firmicutes	Clostridia	Clostridiales	Lachnospiraceae	Blautia	Unassigned
OTU344	51	8	57	89	192	55	452	Bacteria{superkingdom}(100);Firmicutes{phylum}(100);Clostridia{class}(100);Natranaerobiales{order}(100);Natranaerobiaceae{family}(100);Dethiobacter{genus}(100);Unassigned{species}(54)	Bacteria	Firmicutes	Clostridia	Natranaerobiales	Natranaerobiaceae	Dethiobacter	Unassigned
OTU345	6	3	0	1	4	3	17	Bacteria{superkingdom}(100);Firmicutes{phylum}(100);Clostridia{class}(100);Clostridiales{order}(100);Ruminococcaceae{family}(98);{genus}(97);unidentified_rumen_bacterium_JW32{species}(97)	Bacteria	Firmicutes	Clostridia	Clostridiales	Ruminococcaceae		unidentified_rumen_bacterium_JW32
OTU346	82	124	82	118	84	98	588	Bacteria{superkingdom}(100);Firmicutes{phylum}(100);Clostridia{class}(100);Clostridiales{order}(100);Clostridiaceae_1{family}(100);Clostridium_sensu_stricto{genus}(100);Unassigned{species}(65)	Bacteria	Firmicutes	Clostridia	Clostridiales	Clostridiaceae_1	Clostridium_sensu_stricto	Unassigned
OTU347	11	5	3	0	15	4	38	Bacteria{superkingdom}(100);Bacteroidetes{phylum}(100);Bacteroidia{class}(100);Bacteroidales{order}(100);Prevotellaceae{family}(97);{genus}(97);uncultured_rumen_bacterium{species}(85)	Bacteria	Bacteroidetes	Bacteroidia	Bacteroidales	Prevotellaceae		uncultured_rumen_bacterium
OTU348	5	2	7	2	1	6	23	Bacteria{superkingdom}(100);Actinobacteria{phylum}(100);Actinobacteria{class}(100);Nitriliruptorales{order}(100);Nitriliruptoraceae{family}(100);Nitriliruptor{genus}(100);Unassigned{species}(42)	Bacteria	Actinobacteria	Actinobacteria	Nitriliruptorales	Nitriliruptoraceae	Nitriliruptor	Unassigned
OTU349	13	8	7	6	26	10	70	Bacteria{superkingdom}(100);Firmicutes{phylum}(100);Clostridia{class}(100);Clostridiales{order}(99);Ruminococcaceae{family}(99);{genus}(99);Unassigned{species}(38)	Bacteria	Firmicutes	Clostridia	Clostridiales	Ruminococcaceae		Unassigned
OTU350	3	1	2	0	15	4	25	Bacteria{superkingdom}(100);Firmicutes{phylum}(100);Bacilli{class}(100);Lactobacillales{order}(100);Lactobacillaceae{family}(100);Lactobacillus{genus}(100);Lactobacillus_acidophilus_30SC{species}(85)	Bacteria	Firmicutes	Bacilli	Lactobacillales	Lactobacillaceae	Lactobacillus	Lactobacillus_acidophilus_30SC
OTU351	4	1	4	1	5	1	16	Bacteria{superkingdom}(100);Firmicutes{phylum}(100);Clostridia{class}(100);Clostridiales{order}(100);{family}(100);{genus}(100);uncultured_Catabacteraceae_bacterium{species}(86)	Bacteria	Firmicutes	Clostridia	Clostridiales			uncultured_Catabacteraceae_bacterium
OTU352	25	12	16	33	12	29	127	Bacteria{superkingdom}(100);Proteobacteria{phylum}(100);Alphaproteobacteria{class}(100);Rhizobiales{order}(100);Hyphomicrobiaceae{family}(100);Pelagibacterium{genus}(100);Unassigned{species}(50)	Bacteria	Proteobacteria	Alphaproteobacteria	Rhizobiales	Hyphomicrobiaceae	Pelagibacterium	Unassigned
OTU353	3	1	2	6	2	6	20	Bacteria{superkingdom}(100);Verrucomicrobia{phylum}(100);Subdivision5{class}(100);{order}(100);{family}(100);Subdivision5_genera_incertae_sedis{genus}(100);Unassigned{species}(68)	Bacteria	Verrucomicrobia	Subdivision5			Subdivision5_genera_incertae_sedis	Unassigned
OTU354	33	18	32	14	23	29	149	Bacteria{superkingdom}(100);Proteobacteria{phylum}(100);Gammaproteobacteria{class}(100);Alteromonadales{order}(100);Idiomarinaceae{family}(100);Aliidiomarina{genus}(100);Unassigned{species}(29)	Bacteria	Proteobacteria	Gammaproteobacteria	Alteromonadales	Idiomarinaceae	Aliidiomarina	Unassigned
OTU355	6	3	1	1	2	2	15	Bacteria{superkingdom}(100);Bacteroidetes{phylum}(100);Bacteroidia{class}(100);Bacteroidales{order}(100);Porphyromonadaceae{family}(100);{genus}(99);uncultured_bacterium{species}(92)	Bacteria	Bacteroidetes	Bacteroidia	Bacteroidales	Porphyromonadaceae		uncultured_bacterium
OTU356	51	1	25	112	18	102	309	Bacteria{superkingdom}(100);Bacteroidetes{phylum}(100);Bacteroidia{class}(100);Bacteroidales{order}(100);{family}(94);{genus}(94);uncultured_Cytophagales_bacterium{species}(85)	Bacteria	Bacteroidetes	Bacteroidia	Bacteroidales			uncultured_Cytophagales_bacterium
OTU357	1	12	0	3	5	1	22	Bacteria{superkingdom}(100);Verrucomicrobia{phylum}(100);Verrucomicrobiae{class}(100);Verrucomicrobiales{order}(100);Verrucomicrobiaceae{family}(100);Akkermansia{genus}(100);uncultured_bacterium{species}(100)	Bacteria	Verrucomicrobia	Verrucomicrobiae	Verrucomicrobiales	Verrucomicrobiaceae	Akkermansia	uncultured_bacterium
OTU358	2	21	3	3	8	5	42	Bacteria{superkingdom}(100);Bacteroidetes{phylum}(100);Bacteroidia{class}(99);Bacteroidales{order}(99);Unassigned{family}(64);Unassigned{genus}(64);Unassigned{species}(50)	Bacteria	Bacteroidetes	Bacteroidia	Bacteroidales	Unassigned	Unassigned	Unassigned
OTU359	9	0	3	3	1	10	26	Bacteria{superkingdom}(100);Firmicutes{phylum}(100);Clostridia{class}(100);Clostridiales{order}(100);Clostridiales_Incertae_Sedis_XII{family}(100);Guggenheimella{genus}(100);uncultured_bacterium{species}(95)	Bacteria	Firmicutes	Clostridia	Clostridiales	Clostridiales_Incertae_Sedis_XII	Guggenheimella	uncultured_bacterium
OTU360	2	4	7	1	4	3	21	Bacteria{superkingdom}(100);Spirochaetes{phylum}(100);Spirochaetia{class}(100);Spirochaetales{order}(100);Spirochaetaceae{family}(100);Unassigned{genus}(53);Unassigned{species}(31)	Bacteria	Spirochaetes	Spirochaetia	Spirochaetales	Spirochaetaceae	Unassigned	Unassigned
OTU361	13	15	2	5	16	12	63	Bacteria{superkingdom}(100);Firmicutes{phylum}(100);Clostridia{class}(100);Clostridiales{order}(100);Ruminococcaceae{family}(95);Anaerobacterium{genus}(94);uncultured_bacterium{species}(90)	Bacteria	Firmicutes	Clostridia	Clostridiales	Ruminococcaceae	Anaerobacterium	uncultured_bacterium
OTU362	63	106	35	22	100	57	383	Bacteria{superkingdom}(100);Firmicutes{phylum}(100);Clostridia{class}(100);Clostridiales{order}(100);Ruminococcaceae{family}(95);Unassigned{genus}(66);Unassigned{species}(51)	Bacteria	Firmicutes	Clostridia	Clostridiales	Ruminococcaceae	Unassigned	Unassigned
OTU363	21	43	25	4	52	35	180	Bacteria{superkingdom}(100);Firmicutes{phylum}(100);Clostridia{class}(100);Clostridiales{order}(100);Ruminococcaceae{family}(100);{genus}(100);Unassigned{species}(56)	Bacteria	Firmicutes	Clostridia	Clostridiales	Ruminococcaceae		Unassigned
OTU364	1	2	1	1	2	2	9	Bacteria{superkingdom}(100);Proteobacteria{phylum}(100);Deltaproteobacteria{class}(100);Bdellovibrionales{order}(100);Bdellovibrionaceae{family}(100);Vampirovibrio{genus}(100);uncultured_rumen_bacterium{species}(100)	Bacteria	Proteobacteria	Deltaproteobacteria	Bdellovibrionales	Bdellovibrionaceae	Vampirovibrio	uncultured_rumen_bacterium
OTU365	0	0	1	0	2	1	4	Bacteria{superkingdom}(100);Proteobacteria{phylum}(100);Gammaproteobacteria{class}(100);Xanthomonadales{order}(100);Xanthomonadaceae{family}(100);Lysobacter{genus}(85);Unassigned{species}(55)	Bacteria	Proteobacteria	Gammaproteobacteria	Xanthomonadales	Xanthomonadaceae	Lysobacter	Unassigned
OTU366	2	0	2	0	1	2	7	Bacteria{superkingdom}(100);Planctomycetes{phylum}(100);Planctomycetia{class}(100);Planctomycetales{order}(100);Planctomycetaceae{family}(100);{genus}(100);Unassigned{species}(78)	Bacteria	Planctomycetes	Planctomycetia	Planctomycetales	Planctomycetaceae		Unassigned
OTU367	53	59	32	19	96	32	291	Bacteria{superkingdom}(100);Firmicutes{phylum}(100);Clostridia{class}(100);Clostridiales{order}(100);Ruminococcaceae{family}(99);Clostridium_IV{genus}(97);Unassigned{species}(75)	Bacteria	Firmicutes	Clostridia	Clostridiales	Ruminococcaceae	Clostridium_IV	Unassigned
OTU368	7	3	5	3	9	4	31	Bacteria{superkingdom}(100);Firmicutes{phylum}(98);Clostridia{class}(97);Clostridiales{order}(97);Unassigned{family}(60);Unassigned{genus}(60);Unassigned{species}(50)	Bacteria	Firmicutes	Clostridia	Clostridiales	Unassigned	Unassigned	Unassigned
OTU369	3	8	1	0	9	4	25	Bacteria{superkingdom}(100);Firmicutes{phylum}(100);Clostridia{class}(100);Clostridiales{order}(100);Ruminococcaceae{family}(100);{genus}(91);uncultured_Bacteroidetes_bacterium{species}(89)	Bacteria	Firmicutes	Clostridia	Clostridiales	Ruminococcaceae		uncultured_Bacteroidetes_bacterium
OTU370	10	22	4	2	15	14	67	Bacteria{superkingdom}(100);Bacteroidetes{phylum}(100);Bacteroidia{class}(100);Bacteroidales{order}(100);Prevotellaceae{family}(100);Paraprevotella{genus}(100);uncultured_rumen_bacterium{species}(95)	Bacteria	Bacteroidetes	Bacteroidia	Bacteroidales	Prevotellaceae	Paraprevotella	uncultured_rumen_bacterium
OTU371	62	80	23	13	135	47	360	Bacteria{superkingdom}(100);Bacteroidetes{phylum}(100);Bacteroidia{class}(100);Bacteroidales{order}(100);{family}(84);{genus}(84);Unassigned{species}(50)	Bacteria	Bacteroidetes	Bacteroidia	Bacteroidales			Unassigned
OTU372	5	1	8	12	2	4	32	Bacteria{superkingdom}(100);Firmicutes{phylum}(100);Clostridia{class}(100);Clostridiales{order}(100);Ruminococcaceae{family}(99);Ercella{genus}(83);Unassigned{species}(54)	Bacteria	Firmicutes	Clostridia	Clostridiales	Ruminococcaceae	Ercella	Unassigned
OTU373	10	12	26	29	11	29	117	Bacteria{superkingdom}(100);Deinococcus-Thermus{phylum}(100);Deinococci{class}(100);Deinococcales{order}(100);Trueperaceae{family}(100);Truepera{genus}(100);uncultured_actinomycete{species}(97)	Bacteria	Deinococcus-Thermus	Deinococci	Deinococcales	Trueperaceae	Truepera	uncultured_actinomycete
OTU374	5	7	3	1	5	2	23	Bacteria{superkingdom}(100);Firmicutes{phylum}(100);Clostridia{class}(100);Clostridiales{order}(100);Ruminococcaceae{family}(100);Unassigned{genus}(74);Unassigned{species}(64)	Bacteria	Firmicutes	Clostridia	Clostridiales	Ruminococcaceae	Unassigned	Unassigned
OTU375	58	39	36	18	86	42	279	Bacteria{superkingdom}(100);Bacteroidetes{phylum}(84);Bacteroidia{class}(84);Bacteroidales{order}(84);Bacteroidaceae{family}(84);Anaerorhabdus{genus}(84);Unassigned{species}(73)	Bacteria	Bacteroidetes	Bacteroidia	Bacteroidales	Bacteroidaceae	Anaerorhabdus	Unassigned
OTU376	11	4	7	5	5	3	35	Bacteria{superkingdom}(100);Proteobacteria{phylum}(100);Betaproteobacteria{class}(100);Burkholderiales{order}(100);Alcaligenaceae{family}(100);Pusillimonas{genus}(100);uncultured_compost_bacterium{species}(93)	Bacteria	Proteobacteria	Betaproteobacteria	Burkholderiales	Alcaligenaceae	Pusillimonas	uncultured_compost_bacterium
OTU377	8	8	0	1	4	4	25	Bacteria{superkingdom}(100);Bacteroidetes{phylum}(100);Bacteroidia{class}(100);Bacteroidales{order}(100);Prevotellaceae{family}(100);Prevotella{genus}(100);uncultured_rumen_bacterium{species}(85)	Bacteria	Bacteroidetes	Bacteroidia	Bacteroidales	Prevotellaceae	Prevotella	uncultured_rumen_bacterium
OTU378	7	1	4	1	8	3	24	Bacteria{superkingdom}(100);Firmicutes{phylum}(100);Clostridia{class}(100);Clostridiales{order}(100);Ruminococcaceae{family}(100);Clostridium_IV{genus}(85);Unassigned{species}(67)	Bacteria	Firmicutes	Clostridia	Clostridiales	Ruminococcaceae	Clostridium_IV	Unassigned
OTU379	11	7	13	6	1	12	50	Bacteria{superkingdom}(100);Actinobacteria{phylum}(100);Actinobacteria{class}(100);Actinomycetales{order}(100);Micrococcaceae{family}(100);Enteractinococcus{genus}(100);Unassigned{species}(79)	Bacteria	Actinobacteria	Actinobacteria	Actinomycetales	Micrococcaceae	Enteractinococcus	Unassigned
OTU380	2	3	0	0	4	0	9	Bacteria{superkingdom}(100);Firmicutes{phylum}(99);{class}(99);{order}(99);{family}(99);{genus}(99);uncultured_rumen_bacterium{species}(98)	Bacteria	Firmicutes					uncultured_rumen_bacterium
OTU381	13	15	9	11	11	9	68	Bacteria{superkingdom}(100);Firmicutes{phylum}(100);Clostridia{class}(100);Clostridiales{order}(100);Lachnospiraceae{family}(100);Lachnospiracea_incertae_sedis{genus}(96);Unassigned{species}(59)	Bacteria	Firmicutes	Clostridia	Clostridiales	Lachnospiraceae	Lachnospiracea_incertae_sedis	Unassigned
OTU382	5	2	2	0	1	1	11	Bacteria{superkingdom}(100);Firmicutes{phylum}(100);Clostridia{class}(100);Clostridiales{order}(100);Clostridiales_Incertae_Sedis_XIII{family}(100);Anaerovorax{genus}(100);Unassigned{species}(37)	Bacteria	Firmicutes	Clostridia	Clostridiales	Clostridiales_Incertae_Sedis_XIII	Anaerovorax	Unassigned
OTU383	49	69	84	20	29	52	303	Bacteria{superkingdom}(100);Firmicutes{phylum}(100);Bacilli{class}(100);Lactobacillales{order}(100);Carnobacteriaceae{family}(100);Atopostipes{genus}(100);Unassigned{species}(64)	Bacteria	Firmicutes	Bacilli	Lactobacillales	Carnobacteriaceae	Atopostipes	Unassigned
OTU384	16	2	13	13	2	23	69	Bacteria{superkingdom}(100);Unassigned{phylum}(75);Unassigned{class}(74);Unassigned{order}(74);Unassigned{family}(74);Unassigned{genus}(72);Unassigned{species}(10)	Bacteria	Unassigned	Unassigned	Unassigned	Unassigned	Unassigned	Unassigned
OTU385	1	0	0	0	0	0	1	Bacteria{superkingdom}(100);Proteobacteria{phylum}(100);Deltaproteobacteria{class}(100);Myxococcales{order}(100);Unassigned{family}(44);Unassigned{genus}(39);Unassigned{species}(24)	Bacteria	Proteobacteria	Deltaproteobacteria	Myxococcales	Unassigned	Unassigned	Unassigned
OTU386	42	6	27	11	23	24	133	Bacteria{superkingdom}(100);Proteobacteria{phylum}(100);Betaproteobacteria{class}(100);Burkholderiales{order}(100);Alcaligenaceae{family}(100);Unassigned{genus}(47);Unassigned{species}(35)	Bacteria	Proteobacteria	Betaproteobacteria	Burkholderiales	Alcaligenaceae	Unassigned	Unassigned
OTU387	2	1	1	0	5	2	11	Bacteria{superkingdom}(100);Bacteroidetes{phylum}(100);Bacteroidia{class}(100);Bacteroidales{order}(100);Prevotellaceae{family}(100);Paraprevotella{genus}(100);Unassigned{species}(30)	Bacteria	Bacteroidetes	Bacteroidia	Bacteroidales	Prevotellaceae	Paraprevotella	Unassigned
OTU388	10	17	9	4	13	5	58	Bacteria{superkingdom}(100);Firmicutes{phylum}(100);Clostridia{class}(100);Clostridiales{order}(100);Lachnospiraceae{family}(100);Unassigned{genus}(49);Unassigned{species}(49)	Bacteria	Firmicutes	Clostridia	Clostridiales	Lachnospiraceae	Unassigned	Unassigned
OTU389	27	31	8	7	51	23	147	Bacteria{superkingdom}(100);Bacteroidetes{phylum}(100);Bacteroidia{class}(100);Bacteroidales{order}(100);{family}(100);{genus}(100);Unassigned{species}(34)	Bacteria	Bacteroidetes	Bacteroidia	Bacteroidales			Unassigned
OTU390	42	38	19	7	21	23	150	Bacteria{superkingdom}(100);Firmicutes{phylum}(100);Clostridia{class}(100);Clostridiales{order}(100);Unassigned{family}(78);Unassigned{genus}(44);Unassigned{species}(4)	Bacteria	Firmicutes	Clostridia	Clostridiales	Unassigned	Unassigned	Unassigned
OTU391	6	5	6	0	11	4	32	Bacteria{superkingdom}(100);Bacteroidetes{phylum}(100);Bacteroidia{class}(100);Bacteroidales{order}(100);Rikenellaceae{family}(100);Alistipes{genus}(100);uncultured_bacterium{species}(93)	Bacteria	Bacteroidetes	Bacteroidia	Bacteroidales	Rikenellaceae	Alistipes	uncultured_bacterium
OTU392	9	9	6	4	4	11	43	Bacteria{superkingdom}(100);Spirochaetes{phylum}(100);Spirochaetia{class}(100);Spirochaetales{order}(100);Spirochaetaceae{family}(100);Treponema{genus}(100);Unassigned{species}(59)	Bacteria	Spirochaetes	Spirochaetia	Spirochaetales	Spirochaetaceae	Treponema	Unassigned
OTU393	1	0	0	0	0	0	1	Bacteria{superkingdom}(100);Actinobacteria{phylum}(100);Actinobacteria{class}(100);Nitriliruptorales{order}(100);Nitriliruptoraceae{family}(100);Nitriliruptor{genus}(100);Unassigned{species}(54)	Bacteria	Actinobacteria	Actinobacteria	Nitriliruptorales	Nitriliruptoraceae	Nitriliruptor	Unassigned
OTU394	7	1	3	5	2	1	19	Bacteria{superkingdom}(100);Proteobacteria{phylum}(100);Gammaproteobacteria{class}(100);Oceanospirillales{order}(100);Halomonadaceae{family}(100);Halomonas{genus}(97);Unassigned{species}(12)	Bacteria	Proteobacteria	Gammaproteobacteria	Oceanospirillales	Halomonadaceae	Halomonas	Unassigned
OTU395	1	1	0	1	5	2	10	Bacteria{superkingdom}(100);Firmicutes{phylum}(100);Clostridia{class}(100);Clostridiales{order}(100);Ruminococcaceae{family}(100);Pseudoflavonifractor{genus}(91);Unassigned{species}(45)	Bacteria	Firmicutes	Clostridia	Clostridiales	Ruminococcaceae	Pseudoflavonifractor	Unassigned
OTU396	0	0	8	7	1	3	19	Bacteria{superkingdom}(100);Planctomycetes{phylum}(100);Planctomycetia{class}(100);Planctomycetales{order}(100);Planctomycetaceae{family}(100);Blastopirellula{genus}(99);Unassigned{species}(34)	Bacteria	Planctomycetes	Planctomycetia	Planctomycetales	Planctomycetaceae	Blastopirellula	Unassigned
OTU397	8	4	1	1	73	2	89	Bacteria{superkingdom}(100);Firmicutes{phylum}(100);Clostridia{class}(100);Clostridiales{order}(100);Ruminococcaceae{family}(100);Ruminococcus{genus}(100);Unassigned{species}(69)	Bacteria	Firmicutes	Clostridia	Clostridiales	Ruminococcaceae	Ruminococcus	Unassigned
OTU398	1	0	2	1	1	1	6	Bacteria{superkingdom}(100);Tenericutes{phylum}(100);Mollicutes{class}(100);Acholeplasmatales{order}(100);Acholeplasmataceae{family}(100);Acholeplasma{genus}(100);Unassigned{species}(55)	Bacteria	Tenericutes	Mollicutes	Acholeplasmatales	Acholeplasmataceae	Acholeplasma	Unassigned
OTU399	5	2	4	3	2	1	17	Bacteria{superkingdom}(100);Actinobacteria{phylum}(100);Actinobacteria{class}(100);Actinomycetales{order}(100);Intrasporangiaceae{family}(100);Unassigned{genus}(19);Unassigned{species}(12)	Bacteria	Actinobacteria	Actinobacteria	Actinomycetales	Intrasporangiaceae	Unassigned	Unassigned
OTU400	21	22	12	3	30	9	97	Bacteria{superkingdom}(100);Firmicutes{phylum}(100);Clostridia{class}(100);Clostridiales{order}(100);Lachnospiraceae{family}(100);Unassigned{genus}(49);Unassigned{species}(15)	Bacteria	Firmicutes	Clostridia	Clostridiales	Lachnospiraceae	Unassigned	Unassigned
OTU401	31	46	33	31	16	16	173	Bacteria{superkingdom}(100);Proteobacteria{phylum}(100);Gammaproteobacteria{class}(100);Oceanospirillales{order}(99);Oceanospirillales_incertae_sedis{family}(98);Pseudohongiella{genus}(98);Unassigned{species}(69)	Bacteria	Proteobacteria	Gammaproteobacteria	Oceanospirillales	Oceanospirillales_incertae_sedis	Pseudohongiella	Unassigned
OTU402	18	19	20	5	21	14	97	Bacteria{superkingdom}(100);Firmicutes{phylum}(100);Clostridia{class}(100);Clostridiales{order}(100);Clostridiales_Incertae_Sedis_XIII{family}(99);Anaerovorax{genus}(99);Unassigned{species}(28)	Bacteria	Firmicutes	Clostridia	Clostridiales	Clostridiales_Incertae_Sedis_XIII	Anaerovorax	Unassigned
OTU403	68	77	33	25	178	78	459	Bacteria{superkingdom}(100);Bacteroidetes{phylum}(100);Bacteroidia{class}(100);Bacteroidales{order}(100);Prevotellaceae{family}(100);Prevotella{genus}(100);Unassigned{species}(65)	Bacteria	Bacteroidetes	Bacteroidia	Bacteroidales	Prevotellaceae	Prevotella	Unassigned
OTU404	32	32	15	7	40	23	149	Bacteria{superkingdom}(100);Verrucomicrobia{phylum}(100);Verrucomicrobiae{class}(100);Verrucomicrobiales{order}(100);Verrucomicrobiaceae{family}(100);Akkermansia{genus}(100);uncultured_bacterium{species}(100)	Bacteria	Verrucomicrobia	Verrucomicrobiae	Verrucomicrobiales	Verrucomicrobiaceae	Akkermansia	uncultured_bacterium
OTU405	3	0	0	0	5	4	12	Bacteria{superkingdom}(100);Bacteroidetes{phylum}(100);Bacteroidia{class}(100);Bacteroidales{order}(100);Unassigned{family}(69);Unassigned{genus}(69);Unassigned{species}(69)	Bacteria	Bacteroidetes	Bacteroidia	Bacteroidales	Unassigned	Unassigned	Unassigned
OTU406	6	0	4	8	1	7	26	Bacteria{superkingdom}(100);Bacteroidetes{phylum}(98);Bacteroidia{class}(98);Bacteroidales{order}(98);Bacteroidaceae{family}(98);Anaerorhabdus{genus}(98);uncultured_bacterium{species}(98)	Bacteria	Bacteroidetes	Bacteroidia	Bacteroidales	Bacteroidaceae	Anaerorhabdus	uncultured_bacterium
OTU407	109	15	36	35	262	58	515	Bacteria{superkingdom}(100);Firmicutes{phylum}(100);Clostridia{class}(100);Clostridiales{order}(100);Lachnospiraceae{family}(100);Unassigned{genus}(34);Unassigned{species}(28)	Bacteria	Firmicutes	Clostridia	Clostridiales	Lachnospiraceae	Unassigned	Unassigned
OTU408	57	79	45	15	115	56	367	Bacteria{superkingdom}(100);Firmicutes{phylum}(100);Clostridia{class}(100);Clostridiales{order}(100);{family}(100);{genus}(100);uncultured_rumen_bacterium{species}(88)	Bacteria	Firmicutes	Clostridia	Clostridiales			uncultured_rumen_bacterium
OTU409	5	10	6	1	18	2	42	Bacteria{superkingdom}(100);Firmicutes{phylum}(100);Clostridia{class}(100);Clostridiales{order}(100);Ruminococcaceae{family}(100);{genus}(97);Unassigned{species}(56)	Bacteria	Firmicutes	Clostridia	Clostridiales	Ruminococcaceae		Unassigned
OTU410	0	0	1	0	1	0	2	Bacteria{superkingdom}(100);Firmicutes{phylum}(99);Clostridia{class}(93);Clostridiales{order}(93);Unassigned{family}(61);Unassigned{genus}(61);Unassigned{species}(5)	Bacteria	Firmicutes	Clostridia	Clostridiales	Unassigned	Unassigned	Unassigned
OTU411	148	17	125	223	40	179	732	Bacteria{superkingdom}(100);Bacteroidetes{phylum}(100);Bacteroidia{class}(100);Bacteroidales{order}(100);Porphyromonadaceae{family}(100);Proteiniphilum{genus}(99);uncultured_Bacteroidetes_bacterium{species}(92)	Bacteria	Bacteroidetes	Bacteroidia	Bacteroidales	Porphyromonadaceae	Proteiniphilum	uncultured_Bacteroidetes_bacterium
OTU412	5	10	3	2	13	4	37	Bacteria{superkingdom}(100);Spirochaetes{phylum}(100);Spirochaetia{class}(100);Spirochaetales{order}(100);Spirochaetaceae{family}(100);Treponema{genus}(100);Unassigned{species}(46)	Bacteria	Spirochaetes	Spirochaetia	Spirochaetales	Spirochaetaceae	Treponema	Unassigned
OTU413	7	7	2	2	25	2	45	Bacteria{superkingdom}(100);Firmicutes{phylum}(100);Clostridia{class}(100);Clostridiales{order}(100);Ruminococcaceae{family}(83);{genus}(83);Unassigned{species}(14)	Bacteria	Firmicutes	Clostridia	Clostridiales	Ruminococcaceae		Unassigned
OTU414	6	9	5	2	22	20	64	Bacteria{superkingdom}(100);Firmicutes{phylum}(100);Clostridia{class}(100);Clostridiales{order}(100);Ruminococcaceae{family}(100);Unassigned{genus}(71);Unassigned{species}(57)	Bacteria	Firmicutes	Clostridia	Clostridiales	Ruminococcaceae	Unassigned	Unassigned
OTU415	13	20	9	6	13	15	76	Bacteria{superkingdom}(100);Firmicutes{phylum}(99);{class}(99);{order}(99);{family}(99);{genus}(99);uncultured_rumen_bacterium{species}(88)	Bacteria	Firmicutes					uncultured_rumen_bacterium
OTU416	5	0	9	7	5	4	30	Bacteria{superkingdom}(100);Firmicutes{phylum}(100);Clostridia{class}(100);Clostridiales{order}(100);Ruminococcaceae{family}(100);{genus}(100);uncultured_organism{species}(97)	Bacteria	Firmicutes	Clostridia	Clostridiales	Ruminococcaceae		uncultured_organism
OTU417	2	1	3	1	1	1	9	Bacteria{superkingdom}(100);Chloroflexi{phylum}(100);Thermomicrobia{class}(100);Sphaerobacterales{order}(100);Sphaerobacteraceae{family}(100);Unassigned{genus}(76);Unassigned{species}(73)	Bacteria	Chloroflexi	Thermomicrobia	Sphaerobacterales	Sphaerobacteraceae	Unassigned	Unassigned
OTU418	3	7	2	1	20	8	41	Bacteria{superkingdom}(100);Bacteroidetes{phylum}(100);Bacteroidia{class}(100);Bacteroidales{order}(100);Unassigned{family}(42);Unassigned{genus}(40);Unassigned{species}(40)	Bacteria	Bacteroidetes	Bacteroidia	Bacteroidales	Unassigned	Unassigned	Unassigned
OTU419	60	11	50	111	52	51	335	Bacteria{superkingdom}(100);Firmicutes{phylum}(100);Clostridia{class}(100);Clostridiales{order}(100);Proteinivoraceae{family}(100);Proteinivorax{genus}(100);uncultured_Clostridiisalibacter_sp.{species}(98)	Bacteria	Firmicutes	Clostridia	Clostridiales	Proteinivoraceae	Proteinivorax	uncultured_Clostridiisalibacter_sp.
OTU420	3	7	6	4	4	9	33	Bacteria{superkingdom}(100);Proteobacteria{phylum}(100);Gammaproteobacteria{class}(100);Unassigned{order}(73);Unassigned{family}(73);Unassigned{genus}(73);Unassigned{species}(60)	Bacteria	Proteobacteria	Gammaproteobacteria	Unassigned	Unassigned	Unassigned	Unassigned
OTU421	3	0	0	0	4	1	8	Bacteria{superkingdom}(100);Unassigned{phylum}(76);Unassigned{class}(40);Unassigned{order}(40);Unassigned{family}(40);Unassigned{genus}(40);Unassigned{species}(37)	Bacteria	Unassigned	Unassigned	Unassigned	Unassigned	Unassigned	Unassigned
OTU422	9	1	8	6	3	9	36	Bacteria{superkingdom}(100);Firmicutes{phylum}(100);Clostridia{class}(100);Clostridiales{order}(100);Clostridiaceae_2{family}(100);Alkaliphilus{genus}(100);uncultured_Alkaliphilus_sp.{species}(100)	Bacteria	Firmicutes	Clostridia	Clostridiales	Clostridiaceae_2	Alkaliphilus	uncultured_Alkaliphilus_sp.
OTU423	2	1	0	0	11	2	16	Bacteria{superkingdom}(100);Bacteroidetes{phylum}(100);Bacteroidia{class}(100);Bacteroidales{order}(100);Porphyromonadaceae{family}(100);Paludibacter{genus}(99);uncultured_Paludibacter_sp.{species}(93)	Bacteria	Bacteroidetes	Bacteroidia	Bacteroidales	Porphyromonadaceae	Paludibacter	uncultured_Paludibacter_sp.
OTU424	29	10	13	13	2	30	97	Bacteria{superkingdom}(100);Actinobacteria{phylum}(100);Actinobacteria{class}(100);Actinomycetales{order}(100);Nocardiopsaceae{family}(100);Nocardiopsis{genus}(100);Unassigned{species}(62)	Bacteria	Actinobacteria	Actinobacteria	Actinomycetales	Nocardiopsaceae	Nocardiopsis	Unassigned
OTU425	4	5	0	0	2	2	13	Bacteria{superkingdom}(100);Firmicutes{phylum}(100);Clostridia{class}(100);Clostridiales{order}(100);Ruminococcaceae{family}(100);{genus}(100);Unassigned{species}(65)	Bacteria	Firmicutes	Clostridia	Clostridiales	Ruminococcaceae		Unassigned
OTU426	5	12	8	2	7	2	36	Bacteria{superkingdom}(100);Firmicutes{phylum}(100);Clostridia{class}(100);Clostridiales{order}(100);Clostridiales_Incertae_Sedis_XIII{family}(100);Anaerovorax{genus}(100);uncultured_rumen_bacterium{species}(100)	Bacteria	Firmicutes	Clostridia	Clostridiales	Clostridiales_Incertae_Sedis_XIII	Anaerovorax	uncultured_rumen_bacterium
OTU427	18	11	11	35	72	18	165	Bacteria{superkingdom}(100);Firmicutes{phylum}(99);Clostridia{class}(99);Clostridiales{order}(96);Unassigned{family}(21);Unassigned{genus}(12);Unassigned{species}(12)	Bacteria	Firmicutes	Clostridia	Clostridiales	Unassigned	Unassigned	Unassigned
OTU428	5	18	6	0	29	9	67	Bacteria{superkingdom}(100);Firmicutes{phylum}(98);Clostridia{class}(97);Clostridiales{order}(97);Ruminococcaceae{family}(84);Unassigned{genus}(77);Unassigned{species}(36)	Bacteria	Firmicutes	Clostridia	Clostridiales	Ruminococcaceae	Unassigned	Unassigned
OTU429	28	12	26	28	12	43	149	Bacteria{superkingdom}(100);Proteobacteria{phylum}(100);Alphaproteobacteria{class}(100);Rhodobacterales{order}(100);Rhodobacteraceae{family}(100);Paracoccus{genus}(100);Paracoccus_alcaliphilus{species}(100)	Bacteria	Proteobacteria	Alphaproteobacteria	Rhodobacterales	Rhodobacteraceae	Paracoccus	Paracoccus_alcaliphilus
OTU430	20	33	14	3	32	10	112	Bacteria{superkingdom}(100);Firmicutes{phylum}(100);Clostridia{class}(100);Clostridiales{order}(100);Ruminococcaceae{family}(100);Unassigned{genus}(27);Unassigned{species}(25)	Bacteria	Firmicutes	Clostridia	Clostridiales	Ruminococcaceae	Unassigned	Unassigned
OTU431	80	12	45	38	20	50	245	Bacteria{superkingdom}(100);Bacteroidetes{phylum}(100);Flavobacteriia{class}(100);Flavobacteriales{order}(100);Cryomorphaceae{family}(100);Brumimicrobium{genus}(100);uncultured_bacterium{species}(100)	Bacteria	Bacteroidetes	Flavobacteriia	Flavobacteriales	Cryomorphaceae	Brumimicrobium	uncultured_bacterium
OTU432	25	9	13	5	8	15	75	Bacteria{superkingdom}(100);Proteobacteria{phylum}(100);Gammaproteobacteria{class}(100);Alteromonadales{order}(100);Alteromonadaceae{family}(100);Marinobacter{genus}(100);Unassigned{species}(33)	Bacteria	Proteobacteria	Gammaproteobacteria	Alteromonadales	Alteromonadaceae	Marinobacter	Unassigned
OTU433	17	14	1	4	20	12	68	Bacteria{superkingdom}(100);Bacteroidetes{phylum}(100);Bacteroidia{class}(100);Bacteroidales{order}(100);Porphyromonadaceae{family}(100);Odoribacter{genus}(100);uncultured_bacterium{species}(95)	Bacteria	Bacteroidetes	Bacteroidia	Bacteroidales	Porphyromonadaceae	Odoribacter	uncultured_bacterium
OTU434	4	6	2	1	11	3	27	Bacteria{superkingdom}(100);Bacteroidetes{phylum}(100);Bacteroidia{class}(100);Bacteroidales{order}(100);Porphyromonadaceae{family}(99);{genus}(90);Unassigned{species}(53)	Bacteria	Bacteroidetes	Bacteroidia	Bacteroidales	Porphyromonadaceae		Unassigned
OTU435	4	8	1	1	3	3	20	Bacteria{superkingdom}(100);Proteobacteria{phylum}(100);Deltaproteobacteria{class}(100);Desulfovibrionales{order}(100);Desulfovibrionaceae{family}(100);Unassigned{genus}(26);Unassigned{species}(23)	Bacteria	Proteobacteria	Deltaproteobacteria	Desulfovibrionales	Desulfovibrionaceae	Unassigned	Unassigned
OTU436	14	16	10	8	21	6	75	Bacteria{superkingdom}(100);Bacteroidetes{phylum}(100);Bacteroidia{class}(100);Bacteroidales{order}(100);{family}(99);{genus}(99);Unassigned{species}(39)	Bacteria	Bacteroidetes	Bacteroidia	Bacteroidales			Unassigned
OTU437	10	2	33	35	3	28	111	Bacteria{superkingdom}(100);Proteobacteria{phylum}(100);Deltaproteobacteria{class}(100);Desulfobacterales{order}(100);Desulfobulbaceae{family}(100);Unassigned{genus}(34);Unassigned{species}(33)	Bacteria	Proteobacteria	Deltaproteobacteria	Desulfobacterales	Desulfobulbaceae	Unassigned	Unassigned
OTU438	13	6	14	7	6	11	57	Bacteria{superkingdom}(100);Proteobacteria{phylum}(100);Alphaproteobacteria{class}(100);Rhodobacterales{order}(98);Rhodobacteraceae{family}(98);Unassigned{genus}(62);Unassigned{species}(53)	Bacteria	Proteobacteria	Alphaproteobacteria	Rhodobacterales	Rhodobacteraceae	Unassigned	Unassigned
OTU439	14	12	8	4	22	5	65	Bacteria{superkingdom}(100);Firmicutes{phylum}(100);Clostridia{class}(100);Clostridiales{order}(100);Ruminococcaceae{family}(98);Unassigned{genus}(55);Unassigned{species}(13)	Bacteria	Firmicutes	Clostridia	Clostridiales	Ruminococcaceae	Unassigned	Unassigned
OTU440	5	16	6	2	22	5	56	Bacteria{superkingdom}(100);Firmicutes{phylum}(100);Clostridia{class}(100);Clostridiales{order}(100);Ruminococcaceae{family}(100);Unassigned{genus}(70);Unassigned{species}(23)	Bacteria	Firmicutes	Clostridia	Clostridiales	Ruminococcaceae	Unassigned	Unassigned
OTU441	2	4	3	0	9	3	21	Bacteria{superkingdom}(100);Firmicutes{phylum}(100);Clostridia{class}(100);Clostridiales{order}(100);Ruminococcaceae{family}(100);Pseudoflavonifractor{genus}(100);Unassigned{species}(60)	Bacteria	Firmicutes	Clostridia	Clostridiales	Ruminococcaceae	Pseudoflavonifractor	Unassigned
OTU442	3	11	5	3	3	9	34	Bacteria{superkingdom}(100);Firmicutes{phylum}(100);Clostridia{class}(100);Clostridiales{order}(100);Lachnospiraceae{family}(100);Unassigned{genus}(60);Unassigned{species}(51)	Bacteria	Firmicutes	Clostridia	Clostridiales	Lachnospiraceae	Unassigned	Unassigned
OTU443	10	10	19	9	2	5	55	Bacteria{superkingdom}(100);Firmicutes{phylum}(100);Clostridia{class}(100);Clostridiales{order}(100);Peptococcaceae_1{family}(100);Desulfonispora{genus}(100);Desulfonispora_thiosulfatigenes{species}(100)	Bacteria	Firmicutes	Clostridia	Clostridiales	Peptococcaceae_1	Desulfonispora	Desulfonispora_thiosulfatigenes
OTU444	10	17	8	4	21	14	74	Bacteria{superkingdom}(100);Firmicutes{phylum}(100);Clostridia{class}(100);Clostridiales{order}(100);Ruminococcaceae{family}(100);Oscillibacter{genus}(82);Unassigned{species}(32)	Bacteria	Firmicutes	Clostridia	Clostridiales	Ruminococcaceae	Oscillibacter	Unassigned
OTU445	18	16	9	7	14	10	74	Bacteria{superkingdom}(100);Firmicutes{phylum}(100);Clostridia{class}(100);Clostridiales{order}(100);Clostridiales_Incertae_Sedis_XIII{family}(100);Mogibacterium{genus}(100);uncultured_rumen_bacterium{species}(100)	Bacteria	Firmicutes	Clostridia	Clostridiales	Clostridiales_Incertae_Sedis_XIII	Mogibacterium	uncultured_rumen_bacterium
OTU446	31	26	19	6	59	25	166	Bacteria{superkingdom}(100);Bacteroidetes{phylum}(100);Bacteroidia{class}(100);Bacteroidales{order}(100);Rikenellaceae{family}(100);Alistipes{genus}(94);uncultured_bacterium{species}(83)	Bacteria	Bacteroidetes	Bacteroidia	Bacteroidales	Rikenellaceae	Alistipes	uncultured_bacterium
OTU447	19	12	9	6	24	11	81	Bacteria{superkingdom}(100);Firmicutes{phylum}(100);Clostridia{class}(100);Clostridiales{order}(100);Clostridiales_Incertae_Sedis_XI{family}(100);Sedimentibacter{genus}(100);Unassigned{species}(49)	Bacteria	Firmicutes	Clostridia	Clostridiales	Clostridiales_Incertae_Sedis_XI	Sedimentibacter	Unassigned
OTU448	59	56	24	9	197	44	389	Bacteria{superkingdom}(100);Bacteroidetes{phylum}(100);Bacteroidia{class}(100);Bacteroidales{order}(100);Prevotellaceae{family}(100);Paraprevotella{genus}(100);uncultured_Bacteroidales_bacterium{species}(100)	Bacteria	Bacteroidetes	Bacteroidia	Bacteroidales	Prevotellaceae	Paraprevotella	uncultured_Bacteroidales_bacterium
OTU449	16	5	3	6	38	2	70	Bacteria{superkingdom}(100);Bacteroidetes{phylum}(100);Unassigned{class}(55);Unassigned{order}(55);Unassigned{family}(55);Unassigned{genus}(55);Unassigned{species}(46)	Bacteria	Bacteroidetes	Unassigned	Unassigned	Unassigned	Unassigned	Unassigned
OTU450	1	2	2	1	1	4	11	Bacteria{superkingdom}(100);Firmicutes{phylum}(100);Clostridia{class}(100);Clostridiales{order}(100);Lachnospiraceae{family}(100);{genus}(96);Unassigned{species}(51)	Bacteria	Firmicutes	Clostridia	Clostridiales	Lachnospiraceae		Unassigned
OTU451	9	17	8	6	5	13	58	Bacteria{superkingdom}(100);Firmicutes{phylum}(100);Clostridia{class}(100);Clostridiales{order}(100);Lachnospiraceae{family}(100);Howardella{genus}(100);uncultured_rumen_bacterium{species}(100)	Bacteria	Firmicutes	Clostridia	Clostridiales	Lachnospiraceae	Howardella	uncultured_rumen_bacterium
OTU452	6	1	1	2	9	10	29	Bacteria{superkingdom}(100);Tenericutes{phylum}(100);Mollicutes{class}(100);Acholeplasmatales{order}(100);Acholeplasmataceae{family}(100);Acholeplasma{genus}(100);Acholeplasma_cavigenitalium{species}(89)	Bacteria	Tenericutes	Mollicutes	Acholeplasmatales	Acholeplasmataceae	Acholeplasma	Acholeplasma_cavigenitalium
OTU453	4	0	3	2	7	8	24	Bacteria{superkingdom}(100);{phylum}(100);{class}(100);{order}(100);{family}(100);{genus}(100);bacterium_enrichment_culture_clone_DPHB07{species}(100)	Bacteria						bacterium_enrichment_culture_clone_DPHB07
OTU454	8	21	16	5	39	11	100	Bacteria{superkingdom}(100);Candidatus_Saccharibacteria{phylum}(100);{class}(100);{order}(100);{family}(100);Saccharibacteria_genera_incertae_sedis{genus}(100);uncultured_rumen_bacterium{species}(100)	Bacteria	Candidatus_Saccharibacteria				Saccharibacteria_genera_incertae_sedis	uncultured_rumen_bacterium
OTU455	1	1	2	0	0	0	4	Bacteria{superkingdom}(100);Proteobacteria{phylum}(100);Alphaproteobacteria{class}(100);Rhizobiales{order}(100);Aurantimonadaceae{family}(100);Aureimonas{genus}(89);Unassigned{species}(76)	Bacteria	Proteobacteria	Alphaproteobacteria	Rhizobiales	Aurantimonadaceae	Aureimonas	Unassigned
OTU456	2	2	0	3	1	1	9	Bacteria{superkingdom}(100);Actinobacteria{phylum}(100);Actinobacteria{class}(100);Actinomycetales{order}(100);Pseudonocardiaceae{family}(100);Saccharopolyspora{genus}(100);Unassigned{species}(51)	Bacteria	Actinobacteria	Actinobacteria	Actinomycetales	Pseudonocardiaceae	Saccharopolyspora	Unassigned
OTU457	4	3	2	4	4	2	19	Bacteria{superkingdom}(100);Firmicutes{phylum}(100);Clostridia{class}(100);Clostridiales{order}(100);Clostridiaceae_1{family}(100);Clostridium_sensu_stricto{genus}(100);Clostridium_butyricum{species}(99)	Bacteria	Firmicutes	Clostridia	Clostridiales	Clostridiaceae_1	Clostridium_sensu_stricto	Clostridium_butyricum
OTU458	1	0	3	1	3	2	10	Bacteria{superkingdom}(100);Tenericutes{phylum}(99);Mollicutes{class}(99);Haloplasmatales{order}(99);Haloplasmataceae{family}(99);Haloplasma{genus}(99);uncultured_bacterium{species}(80)	Bacteria	Tenericutes	Mollicutes	Haloplasmatales	Haloplasmataceae	Haloplasma	uncultured_bacterium
OTU459	5	4	6	0	6	3	24	Bacteria{superkingdom}(100);Firmicutes{phylum}(100);Clostridia{class}(100);Clostridiales{order}(100);Lachnospiraceae{family}(100);Unassigned{genus}(43);Unassigned{species}(36)	Bacteria	Firmicutes	Clostridia	Clostridiales	Lachnospiraceae	Unassigned	Unassigned
OTU460	4	2	4	1	2	0	13	Bacteria{superkingdom}(100);Firmicutes{phylum}(100);Erysipelotrichia{class}(100);Erysipelotrichales{order}(100);Erysipelotrichaceae{family}(100);Unassigned{genus}(63);Unassigned{species}(62)	Bacteria	Firmicutes	Erysipelotrichia	Erysipelotrichales	Erysipelotrichaceae	Unassigned	Unassigned
OTU461	23	24	18	7	39	29	140	Bacteria{superkingdom}(100);Firmicutes{phylum}(100);Clostridia{class}(100);Clostridiales{order}(100);Ruminococcaceae{family}(100);Unassigned{genus}(63);Unassigned{species}(44)	Bacteria	Firmicutes	Clostridia	Clostridiales	Ruminococcaceae	Unassigned	Unassigned
OTU462	1	2	1	1	6	2	13	Bacteria{superkingdom}(100);Lentisphaerae{phylum}(100);Lentisphaeria{class}(100);Victivallales{order}(100);Victivallaceae{family}(100);Victivallis{genus}(100);Unassigned{species}(70)	Bacteria	Lentisphaerae	Lentisphaeria	Victivallales	Victivallaceae	Victivallis	Unassigned
OTU463	5	0	4	1	0	1	11	Bacteria{superkingdom}(100);Actinobacteria{phylum}(100);Actinobacteria{class}(100);Actinomycetales{order}(100);Glycomycetaceae{family}(100);Stackebrandtia{genus}(100);Unassigned{species}(45)	Bacteria	Actinobacteria	Actinobacteria	Actinomycetales	Glycomycetaceae	Stackebrandtia	Unassigned
OTU464	9	18	16	5	42	13	103	Bacteria{superkingdom}(100);Firmicutes{phylum}(100);Clostridia{class}(100);Clostridiales{order}(100);Ruminococcaceae{family}(100);Clostridium_IV{genus}(100);uncultured_Firmicutes_bacterium{species}(99)	Bacteria	Firmicutes	Clostridia	Clostridiales	Ruminococcaceae	Clostridium_IV	uncultured_Firmicutes_bacterium
OTU465	6	5	2	1	3	3	20	Bacteria{superkingdom}(100);Firmicutes{phylum}(100);{class}(100);{order}(100);{family}(100);{genus}(100);Unassigned{species}(75)	Bacteria	Firmicutes					Unassigned
OTU466	23	39	18	3	36	18	137	Bacteria{superkingdom}(100);Firmicutes{phylum}(100);Clostridia{class}(100);Clostridiales{order}(100);Lachnospiraceae{family}(100);Unassigned{genus}(67);Unassigned{species}(29)	Bacteria	Firmicutes	Clostridia	Clostridiales	Lachnospiraceae	Unassigned	Unassigned
OTU467	54	55	39	24	122	37	331	Bacteria{superkingdom}(100);Candidatus_Saccharibacteria{phylum}(100);{class}(100);{order}(100);{family}(100);Saccharibacteria_genera_incertae_sedis{genus}(100);uncultured_rumen_bacterium{species}(100)	Bacteria	Candidatus_Saccharibacteria				Saccharibacteria_genera_incertae_sedis	uncultured_rumen_bacterium
OTU468	23	10	19	10	25	11	98	Bacteria{superkingdom}(100);Firmicutes{phylum}(100);Clostridia{class}(100);Clostridiales{order}(100);Eubacteriaceae{family}(100);Garciella{genus}(94);uncultured_bacterium{species}(94)	Bacteria	Firmicutes	Clostridia	Clostridiales	Eubacteriaceae	Garciella	uncultured_bacterium
OTU469	20	23	11	9	23	13	99	Bacteria{superkingdom}(100);Firmicutes{phylum}(100);Clostridia{class}(100);Clostridiales{order}(100);Unassigned{family}(22);Unassigned{genus}(19);Unassigned{species}(19)	Bacteria	Firmicutes	Clostridia	Clostridiales	Unassigned	Unassigned	Unassigned
OTU470	1	0	0	0	0	0	1	Bacteria{superkingdom}(100);Proteobacteria{phylum}(100);Gammaproteobacteria{class}(100);Legionellales{order}(100);Legionellaceae{family}(100);Legionella{genus}(100);Unassigned{species}(51)	Bacteria	Proteobacteria	Gammaproteobacteria	Legionellales	Legionellaceae	Legionella	Unassigned
OTU471	1	1	0	1	0	1	4	Bacteria{superkingdom}(100);Firmicutes{phylum}(100);Clostridia{class}(100);Clostridiales{order}(100);Lachnospiraceae{family}(100);{genus}(99);uncultured_rumen_bacterium{species}(99)	Bacteria	Firmicutes	Clostridia	Clostridiales	Lachnospiraceae		uncultured_rumen_bacterium
OTU472	6	11	6	1	5	8	37	Bacteria{superkingdom}(100);Firmicutes{phylum}(100);Clostridia{class}(100);Clostridiales{order}(100);Eubacteriaceae{family}(97);Eubacterium{genus}(97);uncultured_rumen_bacterium{species}(96)	Bacteria	Firmicutes	Clostridia	Clostridiales	Eubacteriaceae	Eubacterium	uncultured_rumen_bacterium
OTU473	63	115	74	23	79	56	410	Bacteria{superkingdom}(100);Firmicutes{phylum}(100);Clostridia{class}(100);Clostridiales{order}(100);{family}(82);{genus}(82);Unassigned{species}(65)	Bacteria	Firmicutes	Clostridia	Clostridiales			Unassigned
OTU474	2	0	1	13	5	7	28	Bacteria{superkingdom}(100);Firmicutes{phylum}(99);Clostridia{class}(99);Clostridiales{order}(99);Syntrophomonadaceae{family}(99);Unassigned{genus}(36);Unassigned{species}(36)	Bacteria	Firmicutes	Clostridia	Clostridiales	Syntrophomonadaceae	Unassigned	Unassigned
OTU475	5	1	0	0	4	4	14	Bacteria{superkingdom}(100);Spirochaetes{phylum}(100);Spirochaetia{class}(100);Spirochaetales{order}(100);Spirochaetaceae{family}(100);Treponema{genus}(100);Unassigned{species}(25)	Bacteria	Spirochaetes	Spirochaetia	Spirochaetales	Spirochaetaceae	Treponema	Unassigned
OTU476	8	12	9	2	24	4	59	Bacteria{superkingdom}(100);Bacteroidetes{phylum}(100);Bacteroidia{class}(100);Bacteroidales{order}(100);Rikenellaceae{family}(100);Anaerocella{genus}(100);uncultured_Bacteroidetes_bacterium{species}(99)	Bacteria	Bacteroidetes	Bacteroidia	Bacteroidales	Rikenellaceae	Anaerocella	uncultured_Bacteroidetes_bacterium
OTU477	4	6	8	4	12	4	38	Bacteria{superkingdom}(100);Firmicutes{phylum}(99);Clostridia{class}(99);Clostridiales{order}(99);Ruminococcaceae{family}(99);{genus}(90);Unassigned{species}(45)	Bacteria	Firmicutes	Clostridia	Clostridiales	Ruminococcaceae		Unassigned
OTU478	15	13	26	17	9	15	95	Bacteria{superkingdom}(100);Actinobacteria{phylum}(100);Actinobacteria{class}(100);Actinomycetales{order}(100);Dermabacteraceae{family}(100);Brachybacterium{genus}(100);Unassigned{species}(70)	Bacteria	Actinobacteria	Actinobacteria	Actinomycetales	Dermabacteraceae	Brachybacterium	Unassigned
OTU479	15	16	7	4	24	11	77	Bacteria{superkingdom}(100);Candidatus_Saccharibacteria{phylum}(100);{class}(100);{order}(100);{family}(100);Saccharibacteria_genera_incertae_sedis{genus}(100);uncultured_rumen_bacterium{species}(100)	Bacteria	Candidatus_Saccharibacteria				Saccharibacteria_genera_incertae_sedis	uncultured_rumen_bacterium
OTU480	1	0	11	1	0	3	16	Bacteria{superkingdom}(100);Proteobacteria{phylum}(100);Gammaproteobacteria{class}(100);Pseudomonadales{order}(100);Pseudomonadaceae{family}(100);Thiopseudomonas{genus}(100);uncultured_bacterium{species}(95)	Bacteria	Proteobacteria	Gammaproteobacteria	Pseudomonadales	Pseudomonadaceae	Thiopseudomonas	uncultured_bacterium
OTU481	27	23	46	11	22	23	152	Bacteria{superkingdom}(100);Firmicutes{phylum}(100);Clostridia{class}(100);Clostridiales{order}(100);Clostridiales_Incertae_Sedis_XI{family}(100);Tissierella{genus}(100);uncultured_bacterium{species}(99)	Bacteria	Firmicutes	Clostridia	Clostridiales	Clostridiales_Incertae_Sedis_XI	Tissierella	uncultured_bacterium
OTU482	6	3	2	1	14	6	32	Bacteria{superkingdom}(100);Firmicutes{phylum}(100);Clostridia{class}(100);Clostridiales{order}(100);Ruminococcaceae{family}(97);{genus}(96);Unassigned{species}(61)	Bacteria	Firmicutes	Clostridia	Clostridiales	Ruminococcaceae		Unassigned
OTU483	19	4	11	14	53	19	120	Bacteria{superkingdom}(100);Bacteroidetes{phylum}(100);Bacteroidia{class}(100);Bacteroidales{order}(100);{family}(94);{genus}(94);Unassigned{species}(34)	Bacteria	Bacteroidetes	Bacteroidia	Bacteroidales			Unassigned
OTU484	10	10	13	11	6	8	58	Bacteria{superkingdom}(100);Firmicutes{phylum}(100);Bacilli{class}(100);Bacillales{order}(100);Staphylococcaceae{family}(100);Salinicoccus{genus}(100);Unassigned{species}(48)	Bacteria	Firmicutes	Bacilli	Bacillales	Staphylococcaceae	Salinicoccus	Unassigned
OTU485	20	25	12	2	16	15	90	Bacteria{superkingdom}(100);Firmicutes{phylum}(100);Clostridia{class}(100);Clostridiales{order}(100);Lachnospiraceae{family}(100);{genus}(94);Unassigned{species}(74)	Bacteria	Firmicutes	Clostridia	Clostridiales	Lachnospiraceae		Unassigned
OTU486	14	10	15	6	11	7	63	Bacteria{superkingdom}(100);Bacteroidetes{phylum}(100);Flavobacteriia{class}(100);Flavobacteriales{order}(100);Flavobacteriaceae{family}(100);Salinimicrobium{genus}(88);Unassigned{species}(53)	Bacteria	Bacteroidetes	Flavobacteriia	Flavobacteriales	Flavobacteriaceae	Salinimicrobium	Unassigned
OTU487	3	5	1	5	7	2	23	Bacteria{superkingdom}(100);Firmicutes{phylum}(100);{class}(100);{order}(100);{family}(100);{genus}(100);uncultured_rumen_bacterium{species}(100)	Bacteria	Firmicutes					uncultured_rumen_bacterium
OTU488	24	36	19	9	57	14	159	Bacteria{superkingdom}(100);Bacteroidetes{phylum}(100);Bacteroidia{class}(100);Bacteroidales{order}(100);Rikenellaceae{family}(100);Anaerocella{genus}(96);uncultured_Bacteroidetes_bacterium{species}(92)	Bacteria	Bacteroidetes	Bacteroidia	Bacteroidales	Rikenellaceae	Anaerocella	uncultured_Bacteroidetes_bacterium
OTU489	12	25	11	4	31	6	89	Bacteria{superkingdom}(100);Spirochaetes{phylum}(100);Spirochaetia{class}(100);Spirochaetales{order}(100);Spirochaetaceae{family}(100);Treponema{genus}(100);Unassigned{species}(33)	Bacteria	Spirochaetes	Spirochaetia	Spirochaetales	Spirochaetaceae	Treponema	Unassigned
OTU490	10	23	9	4	11	10	67	Bacteria{superkingdom}(100);Bacteroidetes{phylum}(94);Bacteroidia{class}(94);Bacteroidales{order}(94);Bacteroidaceae{family}(94);Anaerorhabdus{genus}(94);uncultured_bacterium{species}(89)	Bacteria	Bacteroidetes	Bacteroidia	Bacteroidales	Bacteroidaceae	Anaerorhabdus	uncultured_bacterium
OTU491	0	0	0	0	1	1	2	Bacteria{superkingdom}(100);Firmicutes{phylum}(98);Clostridia{class}(95);Clostridiales{order}(95);Unassigned{family}(49);Unassigned{genus}(49);Unassigned{species}(27)	Bacteria	Firmicutes	Clostridia	Clostridiales	Unassigned	Unassigned	Unassigned
OTU492	20	2	19	115	7	43	206	Bacteria{superkingdom}(100);Planctomycetes{phylum}(89);Unassigned{class}(69);Unassigned{order}(69);Unassigned{family}(69);Unassigned{genus}(69);Unassigned{species}(66)	Bacteria	Planctomycetes	Unassigned	Unassigned	Unassigned	Unassigned	Unassigned
OTU493	8	9	4	6	7	8	42	Bacteria{superkingdom}(100);Firmicutes{phylum}(100);Clostridia{class}(100);Clostridiales{order}(100);Ruminococcaceae{family}(100);Clostridium_IV{genus}(99);Unassigned{species}(41)	Bacteria	Firmicutes	Clostridia	Clostridiales	Ruminococcaceae	Clostridium_IV	Unassigned
OTU494	1	5	1	0	2	1	10	Bacteria{superkingdom}(100);Firmicutes{phylum}(100);{class}(100);{order}(100);{family}(100);{genus}(100);Unassigned{species}(69)	Bacteria	Firmicutes					Unassigned
OTU495	24	5	26	1	389	14	459	Bacteria{superkingdom}(100);Bacteroidetes{phylum}(100);Bacteroidia{class}(99);Bacteroidales{order}(99);{family}(99);{genus}(99);uncultured_rumen_bacterium{species}(94)	Bacteria	Bacteroidetes	Bacteroidia	Bacteroidales			uncultured_rumen_bacterium
OTU496	6	6	0	2	2	11	27	Bacteria{superkingdom}(100);Firmicutes{phylum}(100);{class}(100);{order}(100);{family}(100);{genus}(100);uncultured_rumen_bacterium{species}(96)	Bacteria	Firmicutes					uncultured_rumen_bacterium
OTU497	8	5	5	2	13	3	36	Bacteria{superkingdom}(100);Bacteroidetes{phylum}(100);Bacteroidia{class}(100);Bacteroidales{order}(100);Porphyromonadaceae{family}(100);Parabacteroides{genus}(99);Unassigned{species}(64)	Bacteria	Bacteroidetes	Bacteroidia	Bacteroidales	Porphyromonadaceae	Parabacteroides	Unassigned
OTU498	9	7	4	2	30	9	61	Bacteria{superkingdom}(100);Firmicutes{phylum}(99);Clostridia{class}(99);Clostridiales{order}(99);Unassigned{family}(65);Unassigned{genus}(65);Unassigned{species}(63)	Bacteria	Firmicutes	Clostridia	Clostridiales	Unassigned	Unassigned	Unassigned
OTU499	2	7	1	1	3	0	14	Bacteria{superkingdom}(100);{phylum}(100);{class}(100);{order}(100);{family}(100);{genus}(100);uncultured_Erysipelotrichaceae_bacterium{species}(100)	Bacteria						uncultured_Erysipelotrichaceae_bacterium
OTU500	15	1	8	23	6	10	63	Bacteria{superkingdom}(100);Actinobacteria{phylum}(100);Actinobacteria{class}(100);Actinomycetales{order}(100);Micrococcaceae{family}(100);Arthrobacter{genus}(100);Arthrobacter_antarcticus{species}(82)	Bacteria	Actinobacteria	Actinobacteria	Actinomycetales	Micrococcaceae	Arthrobacter	Arthrobacter_antarcticus
OTU501	22	46	10	3	8	17	106	Bacteria{superkingdom}(100);Bacteroidetes{phylum}(98);Bacteroidia{class}(98);Bacteroidales{order}(98);Porphyromonadaceae{family}(98);Petrimonas{genus}(98);Petrimonas_sp._B-17{species}(96)	Bacteria	Bacteroidetes	Bacteroidia	Bacteroidales	Porphyromonadaceae	Petrimonas	Petrimonas_sp._B-17
OTU502	2	1	2	1	0	5	11	Bacteria{superkingdom}(100);Proteobacteria{phylum}(100);Alphaproteobacteria{class}(100);Rhizobiales{order}(100);Phyllobacteriaceae{family}(100);Unassigned{genus}(61);Unassigned{species}(60)	Bacteria	Proteobacteria	Alphaproteobacteria	Rhizobiales	Phyllobacteriaceae	Unassigned	Unassigned
OTU503	4	1	3	2	12	3	25	Bacteria{superkingdom}(100);Firmicutes{phylum}(100);Clostridia{class}(100);Clostridiales{order}(100);Ruminococcaceae{family}(100);Unassigned{genus}(63);Unassigned{species}(36)	Bacteria	Firmicutes	Clostridia	Clostridiales	Ruminococcaceae	Unassigned	Unassigned
OTU504	19	27	17	9	16	15	103	Bacteria{superkingdom}(100);Actinobacteria{phylum}(100);Actinobacteria{class}(100);Coriobacteriales{order}(100);Coriobacteriaceae{family}(100);{genus}(99);uncultured_bacterium{species}(99)	Bacteria	Actinobacteria	Actinobacteria	Coriobacteriales	Coriobacteriaceae		uncultured_bacterium
OTU505	8	6	4	3	3	9	33	Bacteria{superkingdom}(100);Unassigned{phylum}(54);Unassigned{class}(54);Unassigned{order}(54);Unassigned{family}(54);Unassigned{genus}(53);Unassigned{species}(49)	Bacteria	Unassigned	Unassigned	Unassigned	Unassigned	Unassigned	Unassigned
OTU506	31	13	33	19	22	14	132	Bacteria{superkingdom}(100);Proteobacteria{phylum}(100);Alphaproteobacteria{class}(100);Rhodobacterales{order}(100);Rhodobacteraceae{family}(100);Roseovarius{genus}(84);uncultured_Rhodobacteraceae_bacterium{species}(82)	Bacteria	Proteobacteria	Alphaproteobacteria	Rhodobacterales	Rhodobacteraceae	Roseovarius	uncultured_Rhodobacteraceae_bacterium
OTU507	8	7	3	2	15	6	41	Bacteria{superkingdom}(100);Firmicutes{phylum}(99);Clostridia{class}(99);Clostridiales{order}(99);{family}(82);{genus}(82);Unassigned{species}(39)	Bacteria	Firmicutes	Clostridia	Clostridiales			Unassigned
OTU508	30	22	33	16	16	19	136	Bacteria{superkingdom}(100);Firmicutes{phylum}(100);Clostridia{class}(100);Clostridiales{order}(100);Peptostreptococcaceae{family}(100);Unassigned{genus}(60);Unassigned{species}(19)	Bacteria	Firmicutes	Clostridia	Clostridiales	Peptostreptococcaceae	Unassigned	Unassigned
OTU509	3	0	1	2	11	3	20	Bacteria{superkingdom}(100);Firmicutes{phylum}(100);Clostridia{class}(100);Clostridiales{order}(100);Ruminococcaceae{family}(100);{genus}(98);Unassigned{species}(40)	Bacteria	Firmicutes	Clostridia	Clostridiales	Ruminococcaceae		Unassigned
OTU510	12	25	22	6	43	20	128	Bacteria{superkingdom}(100);Bacteroidetes{phylum}(100);Bacteroidia{class}(100);Bacteroidales{order}(100);Porphyromonadaceae{family}(100);Paludibacter{genus}(80);Unassigned{species}(75)	Bacteria	Bacteroidetes	Bacteroidia	Bacteroidales	Porphyromonadaceae	Paludibacter	Unassigned
OTU511	1	0	0	0	0	0	1	Bacteria{superkingdom}(100);Bacteroidetes{phylum}(100);Flavobacteriia{class}(100);Flavobacteriales{order}(100);Flavobacteriaceae{family}(100);Flavobacterium{genus}(100);Flavobacterium_marinum{species}(99)	Bacteria	Bacteroidetes	Flavobacteriia	Flavobacteriales	Flavobacteriaceae	Flavobacterium	Flavobacterium_marinum
OTU512	3	2	8	6	2	10	31	Bacteria{superkingdom}(100);Proteobacteria{phylum}(100);Gammaproteobacteria{class}(100);Pseudomonadales{order}(100);Pseudomonadaceae{family}(100);Pseudomonas{genus}(100);Unassigned{species}(58)	Bacteria	Proteobacteria	Gammaproteobacteria	Pseudomonadales	Pseudomonadaceae	Pseudomonas	Unassigned
OTU513	9	22	7	1	9	16	64	Bacteria{superkingdom}(100);Spirochaetes{phylum}(100);Spirochaetia{class}(100);Spirochaetales{order}(100);Spirochaetaceae{family}(100);Treponema{genus}(100);Unassigned{species}(61)	Bacteria	Spirochaetes	Spirochaetia	Spirochaetales	Spirochaetaceae	Treponema	Unassigned
OTU514	6	20	25	7	3	14	75	Bacteria{superkingdom}(100);Proteobacteria{phylum}(100);Gammaproteobacteria{class}(100);Pseudomonadales{order}(100);Pseudomonadaceae{family}(100);Pseudomonas{genus}(100);Pseudomonas_pertucinogena{species}(93)	Bacteria	Proteobacteria	Gammaproteobacteria	Pseudomonadales	Pseudomonadaceae	Pseudomonas	Pseudomonas_pertucinogena
OTU515	31	126	9	10	17	46	239	Bacteria{superkingdom}(100);Proteobacteria{phylum}(100);Gammaproteobacteria{class}(100);Pseudomonadales{order}(100);Pseudomonadaceae{family}(100);Pseudomonas{genus}(100);Pseudomonas_fragi{species}(92)	Bacteria	Proteobacteria	Gammaproteobacteria	Pseudomonadales	Pseudomonadaceae	Pseudomonas	Pseudomonas_fragi
OTU516	31	61	16	10	59	54	231	Bacteria{superkingdom}(100);Firmicutes{phylum}(100);Clostridia{class}(100);Clostridiales{order}(100);Lachnospiraceae{family}(100);Unassigned{genus}(76);Unassigned{species}(52)	Bacteria	Firmicutes	Clostridia	Clostridiales	Lachnospiraceae	Unassigned	Unassigned
OTU517	3	0	0	0	2	1	6	Bacteria{superkingdom}(100);Firmicutes{phylum}(100);Clostridia{class}(100);Clostridiales{order}(100);Unassigned{family}(53);Unassigned{genus}(53);Unassigned{species}(53)	Bacteria	Firmicutes	Clostridia	Clostridiales	Unassigned	Unassigned	Unassigned
OTU518	4	5	2	1	1	2	15	Bacteria{superkingdom}(100);Proteobacteria{phylum}(100);Deltaproteobacteria{class}(100);Bdellovibrionales{order}(100);Bdellovibrionaceae{family}(100);Vampirovibrio{genus}(100);uncultured_rumen_bacterium{species}(99)	Bacteria	Proteobacteria	Deltaproteobacteria	Bdellovibrionales	Bdellovibrionaceae	Vampirovibrio	uncultured_rumen_bacterium
OTU519	40	34	74	21	12	21	202	Bacteria{superkingdom}(100);Actinobacteria{phylum}(100);Actinobacteria{class}(100);Actinomycetales{order}(100);Micrococcaceae{family}(100);Unassigned{genus}(54);Unassigned{species}(54)	Bacteria	Actinobacteria	Actinobacteria	Actinomycetales	Micrococcaceae	Unassigned	Unassigned
OTU520	6	4	3	1	7	2	23	Bacteria{superkingdom}(100);Bacteroidetes{phylum}(100);Bacteroidia{class}(100);Bacteroidales{order}(100);Rikenellaceae{family}(100);Alistipes{genus}(100);uncultured_bacterium{species}(99)	Bacteria	Bacteroidetes	Bacteroidia	Bacteroidales	Rikenellaceae	Alistipes	uncultured_bacterium
OTU521	5	0	3	2	0	2	12	Bacteria{superkingdom}(100);Actinobacteria{phylum}(100);Actinobacteria{class}(100);Actinomycetales{order}(100);Nocardioidaceae{family}(100);Aeromicrobium{genus}(100);Unassigned{species}(54)	Bacteria	Actinobacteria	Actinobacteria	Actinomycetales	Nocardioidaceae	Aeromicrobium	Unassigned
OTU522	5	4	3	0	2	0	14	Bacteria{superkingdom}(100);Firmicutes{phylum}(100);Clostridia{class}(100);Clostridiales{order}(100);Unassigned{family}(71);Unassigned{genus}(44);Unassigned{species}(22)	Bacteria	Firmicutes	Clostridia	Clostridiales	Unassigned	Unassigned	Unassigned
OTU523	43	55	35	9	29	29	200	Bacteria{superkingdom}(100);Firmicutes{phylum}(100);Clostridia{class}(100);Clostridiales{order}(85);Unassigned{family}(66);Unassigned{genus}(66);Unassigned{species}(66)	Bacteria	Firmicutes	Clostridia	Clostridiales	Unassigned	Unassigned	Unassigned
OTU524	4	1	1	0	2	0	8	Bacteria{superkingdom}(100);Unassigned{phylum}(68);Unassigned{class}(68);Unassigned{order}(68);Unassigned{family}(68);Unassigned{genus}(68);Unassigned{species}(30)	Bacteria	Unassigned	Unassigned	Unassigned	Unassigned	Unassigned	Unassigned
OTU525	8	1	11	12	4	7	43	Bacteria{superkingdom}(100);Firmicutes{phylum}(100);Clostridia{class}(100);Clostridiales{order}(100);Ruminococcaceae{family}(100);Sporobacter{genus}(86);uncultured_bacterium{species}(80)	Bacteria	Firmicutes	Clostridia	Clostridiales	Ruminococcaceae	Sporobacter	uncultured_bacterium
OTU526	15	1	19	5	2	10	52	Bacteria{superkingdom}(100);Proteobacteria{phylum}(100);Gammaproteobacteria{class}(100);{order}(84);{family}(84);{genus}(84);Unassigned{species}(58)	Bacteria	Proteobacteria	Gammaproteobacteria				Unassigned
OTU527	3	1	2	1	3	1	11	Bacteria{superkingdom}(100);Bacteroidetes{phylum}(100);Sphingobacteriia{class}(100);Sphingobacteriales{order}(100);Chitinophagaceae{family}(100);Taibaiella{genus}(100);uncultured_Sphingobacteria_bacterium{species}(94)	Bacteria	Bacteroidetes	Sphingobacteriia	Sphingobacteriales	Chitinophagaceae	Taibaiella	uncultured_Sphingobacteria_bacterium
OTU528	21	8	32	82	15	65	223	Bacteria{superkingdom}(100);Firmicutes{phylum}(100);Clostridia{class}(100);Clostridiales{order}(100);Ruminococcaceae{family}(100);Unassigned{genus}(44);Unassigned{species}(28)	Bacteria	Firmicutes	Clostridia	Clostridiales	Ruminococcaceae	Unassigned	Unassigned
OTU529	1	3	3	1	6	4	18	Bacteria{superkingdom}(100);Firmicutes{phylum}(100);Clostridia{class}(100);Clostridiales{order}(100);Ruminococcaceae{family}(99);Unassigned{genus}(42);Unassigned{species}(17)	Bacteria	Firmicutes	Clostridia	Clostridiales	Ruminococcaceae	Unassigned	Unassigned
OTU530	1	1	1	0	2	0	5	Bacteria{superkingdom}(100);Firmicutes{phylum}(98);Clostridia{class}(98);Clostridiales{order}(98);Catabacteriaceae{family}(80);Catabacter{genus}(80);uncultured_Clostridiales_bacterium{species}(80)	Bacteria	Firmicutes	Clostridia	Clostridiales	Catabacteriaceae	Catabacter	uncultured_Clostridiales_bacterium
OTU531	2	3	1	1	6	2	15	Bacteria{superkingdom}(100);Firmicutes{phylum}(100);Clostridia{class}(100);Clostridiales{order}(100);Ruminococcaceae{family}(95);Unassigned{genus}(48);Unassigned{species}(36)	Bacteria	Firmicutes	Clostridia	Clostridiales	Ruminococcaceae	Unassigned	Unassigned
OTU532	5	7	3	4	18	1	38	Bacteria{superkingdom}(100);Bacteroidetes{phylum}(100);Unassigned{class}(34);Unassigned{order}(34);Unassigned{family}(34);Unassigned{genus}(34);Unassigned{species}(21)	Bacteria	Bacteroidetes	Unassigned	Unassigned	Unassigned	Unassigned	Unassigned
OTU533	3	1	1	0	2	0	7	Bacteria{superkingdom}(100);Proteobacteria{phylum}(100);Deltaproteobacteria{class}(100);Bdellovibrionales{order}(100);Bdellovibrionaceae{family}(100);Vampirovibrio{genus}(100);uncultured_bacterium{species}(92)	Bacteria	Proteobacteria	Deltaproteobacteria	Bdellovibrionales	Bdellovibrionaceae	Vampirovibrio	uncultured_bacterium
OTU534	6	4	2	2	1	2	17	Bacteria{superkingdom}(100);Actinobacteria{phylum}(100);Actinobacteria{class}(100);Actinomycetales{order}(100);{family}(100);{genus}(100);uncultured_compost_bacterium{species}(100)	Bacteria	Actinobacteria	Actinobacteria	Actinomycetales			uncultured_compost_bacterium
OTU535	6	7	2	0	10	1	26	Bacteria{superkingdom}(100);Firmicutes{phylum}(100);Clostridia{class}(100);Clostridiales{order}(100);Lachnospiraceae{family}(100);Unassigned{genus}(27);Unassigned{species}(7)	Bacteria	Firmicutes	Clostridia	Clostridiales	Lachnospiraceae	Unassigned	Unassigned
OTU536	21	30	19	9	47	21	147	Bacteria{superkingdom}(100);Firmicutes{phylum}(100);Clostridia{class}(100);Clostridiales{order}(100);Lachnospiraceae{family}(96);Unassigned{genus}(58);Unassigned{species}(54)	Bacteria	Firmicutes	Clostridia	Clostridiales	Lachnospiraceae	Unassigned	Unassigned
OTU537	12	0	27	51	1	21	112	Bacteria{superkingdom}(100);Bacteroidetes{phylum}(100);Bacteroidia{class}(100);Bacteroidales{order}(100);Prolixibacteraceae{family}(99);{genus}(99);Cytophaga_sp._AN-BI4{species}(96)	Bacteria	Bacteroidetes	Bacteroidia	Bacteroidales	Prolixibacteraceae		Cytophaga_sp._AN-BI4
OTU538	1	1	0	1	1	0	4	Bacteria{superkingdom}(100);Firmicutes{phylum}(100);Clostridia{class}(100);Clostridiales{order}(100);Ruminococcaceae{family}(100);{genus}(100);Unassigned{species}(31)	Bacteria	Firmicutes	Clostridia	Clostridiales	Ruminococcaceae		Unassigned
OTU539	2	2	2	0	3	1	10	Bacteria{superkingdom}(100);Firmicutes{phylum}(100);Clostridia{class}(100);Clostridiales{order}(100);Lachnospiraceae{family}(100);Robinsoniella{genus}(94);uncultured_rumen_bacterium{species}(94)	Bacteria	Firmicutes	Clostridia	Clostridiales	Lachnospiraceae	Robinsoniella	uncultured_rumen_bacterium
OTU540	18	5	5	4	87	3	122	Bacteria{superkingdom}(100);Firmicutes{phylum}(100);Clostridia{class}(100);Clostridiales{order}(100);Clostridiales_Incertae_Sedis_XI{family}(98);Unassigned{genus}(77);Unassigned{species}(51)	Bacteria	Firmicutes	Clostridia	Clostridiales	Clostridiales_Incertae_Sedis_XI	Unassigned	Unassigned
OTU541	16	14	8	3	14	17	72	Bacteria{superkingdom}(100);Spirochaetes{phylum}(100);Spirochaetia{class}(100);Spirochaetales{order}(100);Spirochaetaceae{family}(100);Treponema{genus}(100);Unassigned{species}(37)	Bacteria	Spirochaetes	Spirochaetia	Spirochaetales	Spirochaetaceae	Treponema	Unassigned
OTU542	29	7	20	170	6	20	252	Bacteria{superkingdom}(100);Bacteroidetes{phylum}(100);Unassigned{class}(47);Unassigned{order}(47);Unassigned{family}(47);Unassigned{genus}(47);Unassigned{species}(47)	Bacteria	Bacteroidetes	Unassigned	Unassigned	Unassigned	Unassigned	Unassigned
OTU543	27	23	8	7	73	20	158	Bacteria{superkingdom}(100);Bacteroidetes{phylum}(100);Bacteroidia{class}(100);Bacteroidales{order}(100);{family}(89);{genus}(89);uncultured_Bacteroidales_bacterium{species}(89)	Bacteria	Bacteroidetes	Bacteroidia	Bacteroidales			uncultured_Bacteroidales_bacterium
OTU544	0	0	0	0	0	4	4	Bacteria{superkingdom}(100);Firmicutes{phylum}(100);Clostridia{class}(100);Clostridiales{order}(100);Ruminococcaceae{family}(100);Unassigned{genus}(68);Unassigned{species}(30)	Bacteria	Firmicutes	Clostridia	Clostridiales	Ruminococcaceae	Unassigned	Unassigned
OTU545	5	0	8	4	1	2	20	Bacteria{superkingdom}(100);Firmicutes{phylum}(100);Bacilli{class}(100);Bacillales{order}(100);Paenibacillaceae_1{family}(100);Brevibacillus{genus}(100);Brevibacillus_borstelensis{species}(98)	Bacteria	Firmicutes	Bacilli	Bacillales	Paenibacillaceae_1	Brevibacillus	Brevibacillus_borstelensis
OTU546	9	4	0	2	3	6	24	Bacteria{superkingdom}(100);Spirochaetes{phylum}(99);Spirochaetia{class}(99);Spirochaetales{order}(99);{family}(93);{genus}(93);uncultured_prokaryote{species}(89)	Bacteria	Spirochaetes	Spirochaetia	Spirochaetales			uncultured_prokaryote
OTU547	2	0	0	0	1	0	3	Bacteria{superkingdom}(100);Bacteroidetes{phylum}(100);Bacteroidia{class}(100);Bacteroidales{order}(100);Prevotellaceae{family}(100);Prevotella{genus}(100);Unassigned{species}(52)	Bacteria	Bacteroidetes	Bacteroidia	Bacteroidales	Prevotellaceae	Prevotella	Unassigned
OTU548	2	1	0	4	1	10	18	Bacteria{superkingdom}(100);Proteobacteria{phylum}(100);Deltaproteobacteria{class}(100);Desulfobacterales{order}(100);Desulfobacteraceae{family}(100);Desulfobacterium{genus}(100);Desulfobacterium_autotrophicum_HRM2{species}(91)	Bacteria	Proteobacteria	Deltaproteobacteria	Desulfobacterales	Desulfobacteraceae	Desulfobacterium	Desulfobacterium_autotrophicum_HRM2
OTU549	15	11	16	5	4	11	62	Bacteria{superkingdom}(100);Actinobacteria{phylum}(100);Actinobacteria{class}(100);Actinomycetales{order}(100);Demequinaceae{family}(96);Demequina{genus}(92);Unassigned{species}(77)	Bacteria	Actinobacteria	Actinobacteria	Actinomycetales	Demequinaceae	Demequina	Unassigned
OTU550	1	0	0	1	7	1	10	Bacteria{superkingdom}(100);Bacteroidetes{phylum}(100);Unassigned{class}(30);Unassigned{order}(30);Unassigned{family}(29);Unassigned{genus}(29);Unassigned{species}(29)	Bacteria	Bacteroidetes	Unassigned	Unassigned	Unassigned	Unassigned	Unassigned
OTU551	6	7	6	7	39	3	68	Bacteria{superkingdom}(100);Proteobacteria{phylum}(100);Betaproteobacteria{class}(100);Burkholderiales{order}(100);Burkholderiaceae{family}(99);Ralstonia{genus}(99);Unassigned{species}(58)	Bacteria	Proteobacteria	Betaproteobacteria	Burkholderiales	Burkholderiaceae	Ralstonia	Unassigned
OTU552	7	8	6	0	9	4	34	Bacteria{superkingdom}(100);Firmicutes{phylum}(86);{class}(86);{order}(86);{family}(86);{genus}(86);uncultured_rumen_bacterium{species}(82)	Bacteria	Firmicutes					uncultured_rumen_bacterium
OTU553	18	27	19	9	9	27	109	Bacteria{superkingdom}(100);Firmicutes{phylum}(100);Bacilli{class}(100);Bacillales{order}(100);Bacillaceae_2{family}(100);Unassigned{genus}(48);Unassigned{species}(23)	Bacteria	Firmicutes	Bacilli	Bacillales	Bacillaceae_2	Unassigned	Unassigned
OTU554	9	8	1	0	7	7	32	Bacteria{superkingdom}(100);Firmicutes{phylum}(100);Clostridia{class}(100);Clostridiales{order}(100);Ruminococcaceae{family}(100);Clostridium_IV{genus}(99);Unassigned{species}(67)	Bacteria	Firmicutes	Clostridia	Clostridiales	Ruminococcaceae	Clostridium_IV	Unassigned
OTU555	3	0	5	3	27	3	41	Bacteria{superkingdom}(100);Proteobacteria{phylum}(100);Deltaproteobacteria{class}(100);Desulfovibrionales{order}(100);Desulfovibrionaceae{family}(100);Desulfovibrio{genus}(100);Desulfovibrio_piger{species}(100)	Bacteria	Proteobacteria	Deltaproteobacteria	Desulfovibrionales	Desulfovibrionaceae	Desulfovibrio	Desulfovibrio_piger
OTU556	3	6	1	1	1	3	15	Bacteria{superkingdom}(100);Firmicutes{phylum}(100);Clostridia{class}(100);Clostridiales{order}(100);Lachnospiraceae{family}(100);Lachnospiracea_incertae_sedis{genus}(100);Unassigned{species}(55)	Bacteria	Firmicutes	Clostridia	Clostridiales	Lachnospiraceae	Lachnospiracea_incertae_sedis	Unassigned
OTU557	3	1	1	1	5	3	14	Bacteria{superkingdom}(100);Firmicutes{phylum}(100);Clostridia{class}(100);Clostridiales{order}(100);Christensenellaceae{family}(98);Christensenella{genus}(98);Unassigned{species}(72)	Bacteria	Firmicutes	Clostridia	Clostridiales	Christensenellaceae	Christensenella	Unassigned
OTU558	30	26	42	17	9	11	135	Bacteria{superkingdom}(100);Actinobacteria{phylum}(100);Actinobacteria{class}(100);Actinomycetales{order}(100);Micrococcaceae{family}(100);Micrococcus{genus}(100);Unassigned{species}(73)	Bacteria	Actinobacteria	Actinobacteria	Actinomycetales	Micrococcaceae	Micrococcus	Unassigned
OTU559	8	5	4	5	22	11	55	Bacteria{superkingdom}(100);Firmicutes{phylum}(100);Clostridia{class}(100);Clostridiales{order}(100);Unassigned{family}(76);Unassigned{genus}(76);Unassigned{species}(17)	Bacteria	Firmicutes	Clostridia	Clostridiales	Unassigned	Unassigned	Unassigned
OTU560	2	0	0	4	2	1	9	Bacteria{superkingdom}(100);Firmicutes{phylum}(100);Clostridia{class}(100);Clostridiales{order}(100);Peptococcaceae_2{family}(100);Pelotomaculum{genus}(98);uncultured_Peptococcaceae_bacterium{species}(97)	Bacteria	Firmicutes	Clostridia	Clostridiales	Peptococcaceae_2	Pelotomaculum	uncultured_Peptococcaceae_bacterium
OTU561	8	8	5	11	5	22	59	Bacteria{superkingdom}(100);Bacteroidetes{phylum}(100);Bacteroidia{class}(100);Bacteroidales{order}(100);Prolixibacteraceae{family}(100);Mariniphaga{genus}(99);uncultured_bacterium{species}(99)	Bacteria	Bacteroidetes	Bacteroidia	Bacteroidales	Prolixibacteraceae	Mariniphaga	uncultured_bacterium
OTU562	7	6	6	4	6	4	33	Bacteria{superkingdom}(100);Firmicutes{phylum}(100);Clostridia{class}(100);Clostridiales{order}(100);Ruminococcaceae{family}(100);{genus}(100);Unassigned{species}(51)	Bacteria	Firmicutes	Clostridia	Clostridiales	Ruminococcaceae		Unassigned
OTU563	2	11	6	1	1	5	26	Bacteria{superkingdom}(100);Actinobacteria{phylum}(100);Actinobacteria{class}(100);Coriobacteriales{order}(100);Coriobacteriaceae{family}(100);{genus}(97);uncultured_bacterium{species}(93)	Bacteria	Actinobacteria	Actinobacteria	Coriobacteriales	Coriobacteriaceae		uncultured_bacterium
OTU564	9	8	0	5	15	14	51	Bacteria{superkingdom}(100);Bacteroidetes{phylum}(100);Bacteroidia{class}(100);Bacteroidales{order}(100);{family}(91);{genus}(91);Unassigned{species}(48)	Bacteria	Bacteroidetes	Bacteroidia	Bacteroidales			Unassigned
OTU565	6	3	2	0	7	2	20	Bacteria{superkingdom}(100);Firmicutes{phylum}(100);Clostridia{class}(100);Clostridiales{order}(100);Ruminococcaceae{family}(100);{genus}(99);Unassigned{species}(63)	Bacteria	Firmicutes	Clostridia	Clostridiales	Ruminococcaceae		Unassigned
OTU566	28	1	26	185	5	32	277	Bacteria{superkingdom}(100);Spirochaetes{phylum}(100);Spirochaetia{class}(100);Spirochaetales{order}(100);Spirochaetaceae{family}(100);Sphaerochaeta{genus}(100);Unassigned{species}(68)	Bacteria	Spirochaetes	Spirochaetia	Spirochaetales	Spirochaetaceae	Sphaerochaeta	Unassigned
OTU567	1	0	3	0	6	2	12	Bacteria{superkingdom}(100);Firmicutes{phylum}(100);Clostridia{class}(100);Clostridiales{order}(100);Syntrophomonadaceae{family}(100);Unassigned{genus}(43);Unassigned{species}(43)	Bacteria	Firmicutes	Clostridia	Clostridiales	Syntrophomonadaceae	Unassigned	Unassigned
OTU568	1	0	1	0	0	0	2	Bacteria{superkingdom}(100);Actinobacteria{phylum}(100);Unassigned{class}(69);Unassigned{order}(69);Unassigned{family}(69);Unassigned{genus}(69);Unassigned{species}(69)	Bacteria	Actinobacteria	Unassigned	Unassigned	Unassigned	Unassigned	Unassigned
OTU569	2	2	11	0	0	2	17	Bacteria{superkingdom}(100);Firmicutes{phylum}(100);Bacilli{class}(100);Bacillales{order}(100);Unassigned{family}(68);Unassigned{genus}(68);Unassigned{species}(46)	Bacteria	Firmicutes	Bacilli	Bacillales	Unassigned	Unassigned	Unassigned
OTU570	8	28	11	4	17	13	81	Bacteria{superkingdom}(100);Firmicutes{phylum}(100);Clostridia{class}(100);Clostridiales{order}(100);Ruminococcaceae{family}(100);Saccharofermentans{genus}(99);uncultured_bacterium{species}(81)	Bacteria	Firmicutes	Clostridia	Clostridiales	Ruminococcaceae	Saccharofermentans	uncultured_bacterium
OTU571	7	8	4	0	15	6	40	Bacteria{superkingdom}(100);Firmicutes{phylum}(100);Clostridia{class}(100);Clostridiales{order}(100);Ruminococcaceae{family}(100);Unassigned{genus}(60);Unassigned{species}(29)	Bacteria	Firmicutes	Clostridia	Clostridiales	Ruminococcaceae	Unassigned	Unassigned
OTU572	1	1	1	1	3	1	8	Bacteria{superkingdom}(100);Firmicutes{phylum}(100);Clostridia{class}(100);Clostridiales{order}(100);Unassigned{family}(27);Unassigned{genus}(27);Unassigned{species}(5)	Bacteria	Firmicutes	Clostridia	Clostridiales	Unassigned	Unassigned	Unassigned
OTU573	3	0	1	0	1	3	8	Bacteria{superkingdom}(100);Firmicutes{phylum}(100);Clostridia{class}(100);Clostridiales{order}(100);Clostridiales_Incertae_Sedis_XIII{family}(100);Anaerovorax{genus}(100);Unassigned{species}(35)	Bacteria	Firmicutes	Clostridia	Clostridiales	Clostridiales_Incertae_Sedis_XIII	Anaerovorax	Unassigned
OTU574	1	0	0	0	0	0	1	Bacteria{superkingdom}(100);Actinobacteria{phylum}(100);Actinobacteria{class}(100);Actinomycetales{order}(100);Streptosporangiaceae{family}(100);Streptosporangium{genus}(100);Streptosporangium_vulgare{species}(99)	Bacteria	Actinobacteria	Actinobacteria	Actinomycetales	Streptosporangiaceae	Streptosporangium	Streptosporangium_vulgare
OTU575	1	5	2	0	0	1	9	Bacteria{superkingdom}(100);Proteobacteria{phylum}(100);Gammaproteobacteria{class}(100);Xanthomonadales{order}(100);Xanthomonadaceae{family}(100);Luteimonas{genus}(95);Unassigned{species}(41)	Bacteria	Proteobacteria	Gammaproteobacteria	Xanthomonadales	Xanthomonadaceae	Luteimonas	Unassigned
OTU576	5	3	1	0	1	2	12	Bacteria{superkingdom}(100);Firmicutes{phylum}(100);Clostridia{class}(100);Clostridiales{order}(100);{family}(100);Unassigned{genus}(44);Unassigned{species}(42)	Bacteria	Firmicutes	Clostridia	Clostridiales		Unassigned	Unassigned
OTU577	7	7	3	2	14	5	38	Bacteria{superkingdom}(100);Firmicutes{phylum}(100);Clostridia{class}(100);Clostridiales{order}(100);Ruminococcaceae{family}(100);Sporobacter{genus}(83);Unassigned{species}(60)	Bacteria	Firmicutes	Clostridia	Clostridiales	Ruminococcaceae	Sporobacter	Unassigned
OTU578	12	0	7	3	4	3	29	Bacteria{superkingdom}(100);Bacteroidetes{phylum}(100);Bacteroidia{class}(100);Bacteroidales{order}(100);Marinilabiliaceae{family}(100);{genus}(100);Unassigned{species}(79)	Bacteria	Bacteroidetes	Bacteroidia	Bacteroidales	Marinilabiliaceae		Unassigned
OTU579	9	3	68	28	0	17	125	Bacteria{superkingdom}(100);Bacteroidetes{phylum}(100);Sphingobacteriia{class}(100);Sphingobacteriales{order}(100);Chitinophagaceae{family}(100);Gracilimonas{genus}(100);uncultured_bacterium{species}(99)	Bacteria	Bacteroidetes	Sphingobacteriia	Sphingobacteriales	Chitinophagaceae	Gracilimonas	uncultured_bacterium
OTU580	5	0	9	9	17	19	59	Bacteria{superkingdom}(100);Bacteroidetes{phylum}(100);Bacteroidia{class}(100);Bacteroidales{order}(100);Rikenellaceae{family}(100);Anaerocella{genus}(100);uncultured_prokaryote{species}(91)	Bacteria	Bacteroidetes	Bacteroidia	Bacteroidales	Rikenellaceae	Anaerocella	uncultured_prokaryote
OTU581	1	1	0	3	1	2	8	Bacteria{superkingdom}(100);Proteobacteria{phylum}(100);Deltaproteobacteria{class}(100);Myxococcales{order}(100);{family}(80);{genus}(80);uncultured_Actinobacteridae_bacterium{species}(80)	Bacteria	Proteobacteria	Deltaproteobacteria	Myxococcales			uncultured_Actinobacteridae_bacterium
OTU582	10	17	8	9	9	6	59	Bacteria{superkingdom}(100);Firmicutes{phylum}(100);Clostridia{class}(100);Clostridiales{order}(100);Clostridiales_Incertae_Sedis_XIII{family}(95);Anaerovorax{genus}(91);Unassigned{species}(37)	Bacteria	Firmicutes	Clostridia	Clostridiales	Clostridiales_Incertae_Sedis_XIII	Anaerovorax	Unassigned
OTU583	10	18	5	4	19	7	63	Bacteria{superkingdom}(100);Bacteroidetes{phylum}(100);Bacteroidia{class}(100);Bacteroidales{order}(100);Porphyromonadaceae{family}(100);Coprobacter{genus}(89);uncultured_bacterium{species}(89)	Bacteria	Bacteroidetes	Bacteroidia	Bacteroidales	Porphyromonadaceae	Coprobacter	uncultured_bacterium
OTU584	12	5	4	5	19	5	50	Bacteria{superkingdom}(100);Bacteroidetes{phylum}(100);Bacteroidia{class}(100);Bacteroidales{order}(100);{family}(100);{genus}(100);uncultured_bacterium{species}(80)	Bacteria	Bacteroidetes	Bacteroidia	Bacteroidales			uncultured_bacterium
OTU585	6	6	2	0	6	11	31	Bacteria{superkingdom}(100);Bacteroidetes{phylum}(100);Bacteroidia{class}(100);Bacteroidales{order}(100);Unassigned{family}(79);Unassigned{genus}(79);Unassigned{species}(79)	Bacteria	Bacteroidetes	Bacteroidia	Bacteroidales	Unassigned	Unassigned	Unassigned
OTU586	27	35	20	9	11	27	129	Bacteria{superkingdom}(100);Firmicutes{phylum}(100);Clostridia{class}(100);Clostridiales{order}(100);Lachnospiraceae{family}(100);{genus}(97);Unassigned{species}(76)	Bacteria	Firmicutes	Clostridia	Clostridiales	Lachnospiraceae		Unassigned
OTU587	6	2	1	0	0	4	13	Bacteria{superkingdom}(100);Proteobacteria{phylum}(100);Alphaproteobacteria{class}(100);Rhizobiales{order}(100);Phyllobacteriaceae{family}(100);Unassigned{genus}(42);Unassigned{species}(42)	Bacteria	Proteobacteria	Alphaproteobacteria	Rhizobiales	Phyllobacteriaceae	Unassigned	Unassigned
OTU588	9	18	8	2	12	3	52	Bacteria{superkingdom}(100);Firmicutes{phylum}(98);Unassigned{class}(20);Unassigned{order}(20);Unassigned{family}(20);Unassigned{genus}(20);Unassigned{species}(7)	Bacteria	Firmicutes	Unassigned	Unassigned	Unassigned	Unassigned	Unassigned
OTU589	0	1	0	1	0	0	2	Bacteria{superkingdom}(100);Firmicutes{phylum}(100);Erysipelotrichia{class}(100);Erysipelotrichales{order}(100);Erysipelotrichaceae{family}(100);Kandleria{genus}(100);Kandleria_vitulina{species}(100)	Bacteria	Firmicutes	Erysipelotrichia	Erysipelotrichales	Erysipelotrichaceae	Kandleria	Kandleria_vitulina
OTU590	37	2	25	31	12	43	150	Bacteria{superkingdom}(100);{phylum}(99);{class}(99);{order}(99);{family}(99);{genus}(99);methanogenic_prokaryote_enrichment_culture_B19_149{species}(96)	Bacteria						methanogenic_prokaryote_enrichment_culture_B19_149
OTU591	2	1	0	0	4	3	10	Bacteria{superkingdom}(100);Firmicutes{phylum}(100);Clostridia{class}(100);Clostridiales{order}(100);Ruminococcaceae{family}(100);{genus}(89);Unassigned{species}(52)	Bacteria	Firmicutes	Clostridia	Clostridiales	Ruminococcaceae		Unassigned
OTU592	1	0	1	0	2	0	4	Bacteria{superkingdom}(100);Firmicutes{phylum}(100);Clostridia{class}(100);Clostridiales{order}(100);Ruminococcaceae{family}(100);Unassigned{genus}(30);Unassigned{species}(30)	Bacteria	Firmicutes	Clostridia	Clostridiales	Ruminococcaceae	Unassigned	Unassigned
OTU593	1	0	3	0	5	1	10	Bacteria{superkingdom}(100);Firmicutes{phylum}(100);Clostridia{class}(100);Clostridiales{order}(100);Ruminococcaceae{family}(100);{genus}(100);Unassigned{species}(62)	Bacteria	Firmicutes	Clostridia	Clostridiales	Ruminococcaceae		Unassigned
OTU594	23	30	15	15	57	29	169	Bacteria{superkingdom}(100);Firmicutes{phylum}(100);Clostridia{class}(100);Clostridiales{order}(100);Ruminococcaceae{family}(100);Unassigned{genus}(66);Unassigned{species}(25)	Bacteria	Firmicutes	Clostridia	Clostridiales	Ruminococcaceae	Unassigned	Unassigned
OTU595	12	26	11	4	43	12	108	Bacteria{superkingdom}(100);Firmicutes{phylum}(100);Clostridia{class}(100);Clostridiales{order}(100);Ruminococcaceae{family}(100);Unassigned{genus}(47);Unassigned{species}(14)	Bacteria	Firmicutes	Clostridia	Clostridiales	Ruminococcaceae	Unassigned	Unassigned
OTU596	10	35	14	4	28	16	107	Bacteria{superkingdom}(100);Firmicutes{phylum}(100);Clostridia{class}(100);Clostridiales{order}(100);Ruminococcaceae{family}(100);Anaerofilum{genus}(99);uncultured_low_G+C_Gram-positive_bacterium{species}(95)	Bacteria	Firmicutes	Clostridia	Clostridiales	Ruminococcaceae	Anaerofilum	uncultured_low_G+C_Gram-positive_bacterium
OTU597	10	2	2	0	12	4	30	Bacteria{superkingdom}(100);Firmicutes{phylum}(100);Clostridia{class}(100);Clostridiales{order}(100);Ruminococcaceae{family}(99);Clostridium_IV{genus}(95);Unassigned{species}(62)	Bacteria	Firmicutes	Clostridia	Clostridiales	Ruminococcaceae	Clostridium_IV	Unassigned
OTU598	1	0	1	3	1	1	7	Bacteria{superkingdom}(100);Firmicutes{phylum}(100);Clostridia{class}(100);Clostridiales{order}(100);Ruminococcaceae{family}(100);Unassigned{genus}(74);Unassigned{species}(51)	Bacteria	Firmicutes	Clostridia	Clostridiales	Ruminococcaceae	Unassigned	Unassigned
OTU599	16	17	3	8	25	13	82	Bacteria{superkingdom}(100);Firmicutes{phylum}(100);Clostridia{class}(99);Clostridiales{order}(99);{family}(88);{genus}(88);Unassigned{species}(59)	Bacteria	Firmicutes	Clostridia	Clostridiales			Unassigned
OTU600	10	3	11	53	4	41	122	Bacteria{superkingdom}(100);Bacteroidetes{phylum}(100);Bacteroidia{class}(100);Bacteroidales{order}(100);Prolixibacteraceae{family}(100);Mariniphaga{genus}(100);uncultured_bacterium{species}(99)	Bacteria	Bacteroidetes	Bacteroidia	Bacteroidales	Prolixibacteraceae	Mariniphaga	uncultured_bacterium
OTU601	0	2	1	0	3	3	9	Bacteria{superkingdom}(100);Firmicutes{phylum}(100);Clostridia{class}(100);Clostridiales{order}(100);Ruminococcaceae{family}(100);{genus}(94);Unassigned{species}(61)	Bacteria	Firmicutes	Clostridia	Clostridiales	Ruminococcaceae		Unassigned
OTU602	10	7	8	2	8	3	38	Bacteria{superkingdom}(100);Planctomycetes{phylum}(100);Planctomycetia{class}(100);Planctomycetales{order}(100);Planctomycetaceae{family}(100);{genus}(100);uncultured_rumen_bacterium{species}(100)	Bacteria	Planctomycetes	Planctomycetia	Planctomycetales	Planctomycetaceae		uncultured_rumen_bacterium
OTU603	27	4	37	81	6	91	246	Bacteria{superkingdom}(100);Bacteroidetes{phylum}(100);Bacteroidia{class}(100);Bacteroidales{order}(100);Prolixibacteraceae{family}(100);Mariniphaga{genus}(90);Unassigned{species}(41)	Bacteria	Bacteroidetes	Bacteroidia	Bacteroidales	Prolixibacteraceae	Mariniphaga	Unassigned
OTU604	47	14	37	8	17	25	148	Bacteria{superkingdom}(100);Bacteroidetes{phylum}(100);Flavobacteriia{class}(100);Flavobacteriales{order}(100);Flavobacteriaceae{family}(100);Flavobacterium{genus}(93);Unassigned{species}(23)	Bacteria	Bacteroidetes	Flavobacteriia	Flavobacteriales	Flavobacteriaceae	Flavobacterium	Unassigned
OTU605	4	11	5	0	11	4	35	Bacteria{superkingdom}(100);Firmicutes{phylum}(100);Clostridia{class}(100);Clostridiales{order}(100);Unassigned{family}(61);Unassigned{genus}(61);Unassigned{species}(46)	Bacteria	Firmicutes	Clostridia	Clostridiales	Unassigned	Unassigned	Unassigned
OTU606	20	11	39	37	4	35	146	Bacteria{superkingdom}(100);Proteobacteria{phylum}(100);Gammaproteobacteria{class}(100);Oceanospirillales{order}(100);Halomonadaceae{family}(100);Halomonas{genus}(100);Unassigned{species}(37)	Bacteria	Proteobacteria	Gammaproteobacteria	Oceanospirillales	Halomonadaceae	Halomonas	Unassigned
OTU607	15	8	3	3	8	4	41	Bacteria{superkingdom}(100);Firmicutes{phylum}(100);Clostridia{class}(100);Clostridiales{order}(100);Catabacteriaceae{family}(100);Catabacter{genus}(100);uncultured_rumen_bacterium{species}(100)	Bacteria	Firmicutes	Clostridia	Clostridiales	Catabacteriaceae	Catabacter	uncultured_rumen_bacterium
OTU608	5	5	1	3	10	2	26	Bacteria{superkingdom}(100);Firmicutes{phylum}(100);Clostridia{class}(100);Clostridiales{order}(100);Ruminococcaceae{family}(100);Unassigned{genus}(33);Unassigned{species}(19)	Bacteria	Firmicutes	Clostridia	Clostridiales	Ruminococcaceae	Unassigned	Unassigned
OTU609	10	5	5	3	19	10	52	Bacteria{superkingdom}(100);Bacteroidetes{phylum}(100);Bacteroidia{class}(100);Bacteroidales{order}(100);Porphyromonadaceae{family}(100);Paludibacter{genus}(99);uncultured_Porphyromonadaceae_bacterium{species}(99)	Bacteria	Bacteroidetes	Bacteroidia	Bacteroidales	Porphyromonadaceae	Paludibacter	uncultured_Porphyromonadaceae_bacterium
OTU610	25	25	7	5	48	23	133	Bacteria{superkingdom}(100);Bacteroidetes{phylum}(100);Bacteroidia{class}(100);Bacteroidales{order}(100);Unassigned{family}(49);Unassigned{genus}(49);Unassigned{species}(49)	Bacteria	Bacteroidetes	Bacteroidia	Bacteroidales	Unassigned	Unassigned	Unassigned
OTU611	3	3	1	0	4	3	14	Bacteria{superkingdom}(100);Firmicutes{phylum}(100);Clostridia{class}(100);Clostridiales{order}(100);Ruminococcaceae{family}(100);{genus}(99);Unassigned{species}(34)	Bacteria	Firmicutes	Clostridia	Clostridiales	Ruminococcaceae		Unassigned
OTU612	3	1	3	4	15	2	28	Bacteria{superkingdom}(100);Firmicutes{phylum}(100);Clostridia{class}(100);Clostridiales{order}(100);Eubacteriaceae{family}(100);Garciella{genus}(88);Unassigned{species}(75)	Bacteria	Firmicutes	Clostridia	Clostridiales	Eubacteriaceae	Garciella	Unassigned
OTU613	50	17	72	25	9	49	222	Bacteria{superkingdom}(100);Actinobacteria{phylum}(100);Actinobacteria{class}(100);Actinomycetales{order}(100);Demequinaceae{family}(81);Unassigned{genus}(47);Unassigned{species}(43)	Bacteria	Actinobacteria	Actinobacteria	Actinomycetales	Demequinaceae	Unassigned	Unassigned
OTU614	4	0	2	2	0	3	11	Bacteria{superkingdom}(100);Bacteroidetes{phylum}(100);Flavobacteriia{class}(100);Flavobacteriales{order}(100);Flavobacteriaceae{family}(100);Unassigned{genus}(30);Unassigned{species}(29)	Bacteria	Bacteroidetes	Flavobacteriia	Flavobacteriales	Flavobacteriaceae	Unassigned	Unassigned
OTU615	4	1	1	0	1	0	7	Bacteria{superkingdom}(100);Firmicutes{phylum}(100);Clostridia{class}(100);Clostridiales{order}(100);Lachnospiraceae{family}(100);Lachnospiracea_incertae_sedis{genus}(95);Unassigned{species}(65)	Bacteria	Firmicutes	Clostridia	Clostridiales	Lachnospiraceae	Lachnospiracea_incertae_sedis	Unassigned
OTU616	1	1	3	0	17	1	23	Bacteria{superkingdom}(100);Bacteroidetes{phylum}(100);Bacteroidia{class}(100);Bacteroidales{order}(100);Porphyromonadaceae{family}(100);Coprobacter{genus}(100);uncultured_Porphyromonadaceae_bacterium{species}(100)	Bacteria	Bacteroidetes	Bacteroidia	Bacteroidales	Porphyromonadaceae	Coprobacter	uncultured_Porphyromonadaceae_bacterium
OTU617	11	11	6	3	20	7	58	Bacteria{superkingdom}(100);Firmicutes{phylum}(100);Clostridia{class}(100);Clostridiales{order}(88);{family}(88);{genus}(88);uncultured_rumen_bacterium{species}(87)	Bacteria	Firmicutes	Clostridia	Clostridiales			uncultured_rumen_bacterium
OTU618	15	2	15	65	4	30	131	Bacteria{superkingdom}(100);Spirochaetes{phylum}(100);Spirochaetia{class}(100);Spirochaetales{order}(100);Spirochaetaceae{family}(100);Unassigned{genus}(53);Unassigned{species}(53)	Bacteria	Spirochaetes	Spirochaetia	Spirochaetales	Spirochaetaceae	Unassigned	Unassigned
OTU619	3	0	3	2	6	3	17	Bacteria{superkingdom}(100);Firmicutes{phylum}(100);Clostridia{class}(100);Natranaerobiales{order}(100);Natranaerobiaceae{family}(100);{genus}(100);uncultured_bacterium{species}(92)	Bacteria	Firmicutes	Clostridia	Natranaerobiales	Natranaerobiaceae		uncultured_bacterium
OTU620	8	18	8	0	9	8	51	Bacteria{superkingdom}(100);Firmicutes{phylum}(100);Clostridia{class}(100);Clostridiales{order}(100);Ruminococcaceae{family}(100);{genus}(100);unidentified_rumen_bacterium_RFN71{species}(98)	Bacteria	Firmicutes	Clostridia	Clostridiales	Ruminococcaceae		unidentified_rumen_bacterium_RFN71
OTU621	5	4	7	3	5	3	27	Bacteria{superkingdom}(100);Firmicutes{phylum}(98);Clostridia{class}(98);Clostridiales{order}(98);Ruminococcaceae{family}(94);Unassigned{genus}(36);Unassigned{species}(26)	Bacteria	Firmicutes	Clostridia	Clostridiales	Ruminococcaceae	Unassigned	Unassigned
OTU622	1	1	1	0	0	0	3	Bacteria{superkingdom}(100);Actinobacteria{phylum}(100);Actinobacteria{class}(100);Euzebyales{order}(100);Euzebyaceae{family}(100);Euzebya{genus}(100);uncultured_Actinomycetales_bacterium{species}(90)	Bacteria	Actinobacteria	Actinobacteria	Euzebyales	Euzebyaceae	Euzebya	uncultured_Actinomycetales_bacterium
OTU623	13	9	38	1	50	14	125	Bacteria{superkingdom}(100);Firmicutes{phylum}(100);Clostridia{class}(100);Clostridiales{order}(100);Ruminococcaceae{family}(100);{genus}(98);uncultured_bacterium_adhufec108{species}(92)	Bacteria	Firmicutes	Clostridia	Clostridiales	Ruminococcaceae		uncultured_bacterium_adhufec108
OTU624	5	10	4	4	4	2	29	Bacteria{superkingdom}(100);Actinobacteria{phylum}(100);Actinobacteria{class}(100);Coriobacteriales{order}(100);Coriobacteriaceae{family}(100);{genus}(86);uncultured_bacterium{species}(84)	Bacteria	Actinobacteria	Actinobacteria	Coriobacteriales	Coriobacteriaceae		uncultured_bacterium
OTU625	4	0	0	0	0	1	5	Bacteria{superkingdom}(100);Firmicutes{phylum}(100);Negativicutes{class}(100);Selenomonadales{order}(100);Acidaminococcaceae{family}(100);Succiniclasticum{genus}(100);uncultured_rumen_bacterium{species}(100)	Bacteria	Firmicutes	Negativicutes	Selenomonadales	Acidaminococcaceae	Succiniclasticum	uncultured_rumen_bacterium
OTU626	1	4	3	1	8	7	24	Bacteria{superkingdom}(100);Unassigned{phylum}(68);Unassigned{class}(67);Unassigned{order}(65);Unassigned{family}(22);Unassigned{genus}(7);Unassigned{species}(5)	Bacteria	Unassigned	Unassigned	Unassigned	Unassigned	Unassigned	Unassigned
OTU627	2	0	6	4	3	3	18	Bacteria{superkingdom}(100);Firmicutes{phylum}(100);Bacilli{class}(100);Bacillales{order}(100);Bacillaceae_2{family}(100);Unassigned{genus}(59);Unassigned{species}(45)	Bacteria	Firmicutes	Bacilli	Bacillales	Bacillaceae_2	Unassigned	Unassigned
OTU628	3	6	1	1	5	3	19	Bacteria{superkingdom}(100);Firmicutes{phylum}(100);Clostridia{class}(100);Clostridiales{order}(100);Ruminococcaceae{family}(100);Clostridium_IV{genus}(100);Unassigned{species}(30)	Bacteria	Firmicutes	Clostridia	Clostridiales	Ruminococcaceae	Clostridium_IV	Unassigned
OTU629	3	4	2	0	1	1	11	Bacteria{superkingdom}(100);Firmicutes{phylum}(100);Clostridia{class}(100);Clostridiales{order}(100);Unassigned{family}(78);Unassigned{genus}(75);Unassigned{species}(50)	Bacteria	Firmicutes	Clostridia	Clostridiales	Unassigned	Unassigned	Unassigned
OTU630	9	3	9	10	10	9	50	Bacteria{superkingdom}(100);Firmicutes{phylum}(100);Clostridia{class}(100);Clostridiales{order}(100);Ruminococcaceae{family}(100);Unassigned{genus}(51);Unassigned{species}(20)	Bacteria	Firmicutes	Clostridia	Clostridiales	Ruminococcaceae	Unassigned	Unassigned
OTU631	6	3	2	3	17	4	35	Bacteria{superkingdom}(100);Firmicutes{phylum}(100);Clostridia{class}(100);Clostridiales{order}(100);Ruminococcaceae{family}(100);Unassigned{genus}(57);Unassigned{species}(45)	Bacteria	Firmicutes	Clostridia	Clostridiales	Ruminococcaceae	Unassigned	Unassigned
OTU632	7	0	11	11	7	13	49	Bacteria{superkingdom}(100);Firmicutes{phylum}(100);Clostridia{class}(100);Clostridiales{order}(100);Catabacteriaceae{family}(100);Catabacter{genus}(100);uncultured_Clostridiales_bacterium{species}(100)	Bacteria	Firmicutes	Clostridia	Clostridiales	Catabacteriaceae	Catabacter	uncultured_Clostridiales_bacterium
OTU633	1	1	1	1	4	0	8	Bacteria{superkingdom}(100);Firmicutes{phylum}(100);Clostridia{class}(100);Clostridiales{order}(100);Ruminococcaceae{family}(84);Unassigned{genus}(74);Unassigned{species}(35)	Bacteria	Firmicutes	Clostridia	Clostridiales	Ruminococcaceae	Unassigned	Unassigned
OTU634	4	3	0	1	3	3	14	Bacteria{superkingdom}(100);Firmicutes{phylum}(100);Clostridia{class}(100);Clostridiales{order}(100);Ruminococcaceae{family}(100);Ruminococcus{genus}(99);Unassigned{species}(76)	Bacteria	Firmicutes	Clostridia	Clostridiales	Ruminococcaceae	Ruminococcus	Unassigned
OTU635	2	4	2	2	5	2	17	Bacteria{superkingdom}(100);Firmicutes{phylum}(100);Clostridia{class}(100);Clostridiales{order}(100);Ruminococcaceae{family}(100);{genus}(94);Unassigned{species}(55)	Bacteria	Firmicutes	Clostridia	Clostridiales	Ruminococcaceae		Unassigned
OTU636	1	1	1	2	4	1	10	Bacteria{superkingdom}(100);Firmicutes{phylum}(100);Clostridia{class}(100);Clostridiales{order}(100);Unassigned{family}(63);Unassigned{genus}(59);Unassigned{species}(44)	Bacteria	Firmicutes	Clostridia	Clostridiales	Unassigned	Unassigned	Unassigned
OTU637	10	7	7	4	21	9	58	Bacteria{superkingdom}(100);Firmicutes{phylum}(100);Clostridia{class}(100);Clostridiales{order}(100);Lachnospiraceae{family}(100);Clostridium_XlVb{genus}(100);uncultured_bacterium{species}(92)	Bacteria	Firmicutes	Clostridia	Clostridiales	Lachnospiraceae	Clostridium_XlVb	uncultured_bacterium
OTU638	2	3	0	0	5	0	10	Bacteria{superkingdom}(100);Firmicutes{phylum}(100);Clostridia{class}(100);Clostridiales{order}(100);Ruminococcaceae{family}(97);{genus}(90);Unassigned{species}(62)	Bacteria	Firmicutes	Clostridia	Clostridiales	Ruminococcaceae		Unassigned
OTU639	3	3	4	0	4	4	18	Bacteria{superkingdom}(100);Firmicutes{phylum}(99);Clostridia{class}(99);Clostridiales{order}(99);Ruminococcaceae{family}(99);{genus}(99);Unassigned{species}(50)	Bacteria	Firmicutes	Clostridia	Clostridiales	Ruminococcaceae		Unassigned
OTU640	1	2	1	1	1	1	7	Bacteria{superkingdom}(100);Actinobacteria{phylum}(98);Actinobacteria{class}(98);Coriobacteriales{order}(96);Coriobacteriaceae{family}(96);Unassigned{genus}(58);Unassigned{species}(41)	Bacteria	Actinobacteria	Actinobacteria	Coriobacteriales	Coriobacteriaceae	Unassigned	Unassigned
OTU641	4	4	9	9	6	15	47	Bacteria{superkingdom}(100);Proteobacteria{phylum}(100);Gammaproteobacteria{class}(100);Alteromonadales{order}(100);Alteromonadaceae{family}(100);Marinobacter{genus}(100);Unassigned{species}(36)	Bacteria	Proteobacteria	Gammaproteobacteria	Alteromonadales	Alteromonadaceae	Marinobacter	Unassigned
OTU642	3	11	5	3	2	5	29	Bacteria{superkingdom}(100);Firmicutes{phylum}(100);Clostridia{class}(100);Clostridiales{order}(100);Clostridiales_Incertae_Sedis_XIII{family}(100);Anaerovorax{genus}(99);Unassigned{species}(53)	Bacteria	Firmicutes	Clostridia	Clostridiales	Clostridiales_Incertae_Sedis_XIII	Anaerovorax	Unassigned
OTU643	6	4	3	2	21	4	40	Bacteria{superkingdom}(100);Firmicutes{phylum}(100);Clostridia{class}(100);Clostridiales{order}(100);Lachnospiraceae{family}(100);Unassigned{genus}(58);Unassigned{species}(44)	Bacteria	Firmicutes	Clostridia	Clostridiales	Lachnospiraceae	Unassigned	Unassigned
OTU644	6	0	4	6	3	5	24	Bacteria{superkingdom}(100);Planctomycetes{phylum}(100);Planctomycetia{class}(100);Planctomycetales{order}(100);Planctomycetaceae{family}(100);Rhodopirellula{genus}(100);Unassigned{species}(48)	Bacteria	Planctomycetes	Planctomycetia	Planctomycetales	Planctomycetaceae	Rhodopirellula	Unassigned
OTU645	17	34	30	23	10	16	130	Bacteria{superkingdom}(100);Proteobacteria{phylum}(100);Gammaproteobacteria{class}(100);Pseudomonadales{order}(100);Pseudomonadaceae{family}(100);Pseudomonas{genus}(98);Unassigned{species}(66)	Bacteria	Proteobacteria	Gammaproteobacteria	Pseudomonadales	Pseudomonadaceae	Pseudomonas	Unassigned
OTU646	5	2	2	7	19	3	38	Bacteria{superkingdom}(100);Firmicutes{phylum}(85);Clostridia{class}(82);Unassigned{order}(40);Unassigned{family}(29);Unassigned{genus}(20);Unassigned{species}(4)	Bacteria	Firmicutes	Clostridia	Unassigned	Unassigned	Unassigned	Unassigned
OTU647	2	0	0	0	5	0	7	Bacteria{superkingdom}(100);Bacteroidetes{phylum}(100);Bacteroidia{class}(100);Bacteroidales{order}(100);Rikenellaceae{family}(100);Alistipes{genus}(100);uncultured_bacterium{species}(97)	Bacteria	Bacteroidetes	Bacteroidia	Bacteroidales	Rikenellaceae	Alistipes	uncultured_bacterium
OTU648	3	4	0	1	11	4	23	Bacteria{superkingdom}(100);Firmicutes{phylum}(100);Clostridia{class}(100);Clostridiales{order}(100);Ruminococcaceae{family}(92);Unassigned{genus}(64);Unassigned{species}(44)	Bacteria	Firmicutes	Clostridia	Clostridiales	Ruminococcaceae	Unassigned	Unassigned
OTU649	5	3	2	0	1	0	11	Archaea{superkingdom}(100);Euryarchaeota{phylum}(100);Methanomicrobia{class}(100);Methanosarcinales{order}(100);Methanosarcinaceae{family}(100);Methanosarcina{genus}(100);Methanosarcina_mazei{species}(94)	Archaea	Euryarchaeota	Methanomicrobia	Methanosarcinales	Methanosarcinaceae	Methanosarcina	Methanosarcina_mazei
OTU650	8	9	13	3	18	6	57	Bacteria{superkingdom}(100);Candidatus_Saccharibacteria{phylum}(100);{class}(100);{order}(100);{family}(100);Saccharibacteria_genera_incertae_sedis{genus}(100);uncultured_rumen_bacterium{species}(100)	Bacteria	Candidatus_Saccharibacteria				Saccharibacteria_genera_incertae_sedis	uncultured_rumen_bacterium
OTU651	16	24	9	2	14	14	79	Bacteria{superkingdom}(100);Firmicutes{phylum}(100);Clostridia{class}(100);Clostridiales{order}(100);{family}(100);{genus}(100);Unassigned{species}(79)	Bacteria	Firmicutes	Clostridia	Clostridiales			Unassigned
OTU652	6	33	3	4	6	5	57	Bacteria{superkingdom}(100);Firmicutes{phylum}(100);Clostridia{class}(100);Clostridiales{order}(100);Ruminococcaceae{family}(100);{genus}(93);uncultured_Peptostreptococcaceae_bacterium{species}(92)	Bacteria	Firmicutes	Clostridia	Clostridiales	Ruminococcaceae		uncultured_Peptostreptococcaceae_bacterium
OTU653	6	4	2	5	13	2	32	Bacteria{superkingdom}(100);Bacteroidetes{phylum}(100);Bacteroidia{class}(100);Bacteroidales{order}(100);{family}(100);{genus}(100);Unassigned{species}(50)	Bacteria	Bacteroidetes	Bacteroidia	Bacteroidales			Unassigned
OTU654	3	1	1	1	1	3	10	Bacteria{superkingdom}(100);Proteobacteria{phylum}(100);Gammaproteobacteria{class}(100);Xanthomonadales{order}(100);Sinobacteraceae{family}(100);Unassigned{genus}(64);Unassigned{species}(44)	Bacteria	Proteobacteria	Gammaproteobacteria	Xanthomonadales	Sinobacteraceae	Unassigned	Unassigned
OTU655	7	1	9	24	6	11	58	Bacteria{superkingdom}(100);Firmicutes{phylum}(100);Clostridia{class}(100);Clostridiales{order}(100);Ruminococcaceae{family}(100);Unassigned{genus}(62);Unassigned{species}(51)	Bacteria	Firmicutes	Clostridia	Clostridiales	Ruminococcaceae	Unassigned	Unassigned
OTU656	3	4	1	0	3	0	11	Bacteria{superkingdom}(100);Unassigned{phylum}(21);Unassigned{class}(21);Unassigned{order}(21);Unassigned{family}(21);Unassigned{genus}(21);Unassigned{species}(5)	Bacteria	Unassigned	Unassigned	Unassigned	Unassigned	Unassigned	Unassigned
OTU657	5	9	3	0	9	2	28	Bacteria{superkingdom}(100);Firmicutes{phylum}(100);Clostridia{class}(100);Clostridiales{order}(100);Ruminococcaceae{family}(100);{genus}(93);Unassigned{species}(70)	Bacteria	Firmicutes	Clostridia	Clostridiales	Ruminococcaceae		Unassigned
OTU658	6	5	3	0	3	4	21	Bacteria{superkingdom}(100);Firmicutes{phylum}(100);Clostridia{class}(100);Clostridiales{order}(100);Ruminococcaceae{family}(100);{genus}(94);Unassigned{species}(16)	Bacteria	Firmicutes	Clostridia	Clostridiales	Ruminococcaceae		Unassigned
OTU659	3	3	3	1	8	4	22	Bacteria{superkingdom}(100);Bacteroidetes{phylum}(100);Bacteroidia{class}(100);Bacteroidales{order}(100);Prevotellaceae{family}(100);Alloprevotella{genus}(100);uncultured_Bacteroidales_bacterium{species}(99)	Bacteria	Bacteroidetes	Bacteroidia	Bacteroidales	Prevotellaceae	Alloprevotella	uncultured_Bacteroidales_bacterium
OTU660	5	5	5	0	19	4	38	Bacteria{superkingdom}(100);Firmicutes{phylum}(98);Clostridia{class}(98);Clostridiales{order}(98);Ruminococcaceae{family}(98);{genus}(98);Unassigned{species}(57)	Bacteria	Firmicutes	Clostridia	Clostridiales	Ruminococcaceae		Unassigned
OTU661	5	1	2	0	0	1	9	Bacteria{superkingdom}(100);Firmicutes{phylum}(100);Erysipelotrichia{class}(100);Erysipelotrichales{order}(100);Erysipelotrichaceae{family}(100);Erysipelothrix{genus}(100);uncultured_organism{species}(93)	Bacteria	Firmicutes	Erysipelotrichia	Erysipelotrichales	Erysipelotrichaceae	Erysipelothrix	uncultured_organism
OTU662	6	3	9	7	1	1	27	Bacteria{superkingdom}(100);Actinobacteria{phylum}(100);Actinobacteria{class}(100);Acidimicrobiales{order}(100);Unassigned{family}(60);Unassigned{genus}(48);Unassigned{species}(40)	Bacteria	Actinobacteria	Actinobacteria	Acidimicrobiales	Unassigned	Unassigned	Unassigned
OTU663	4	7	3	1	14	7	36	Bacteria{superkingdom}(100);Firmicutes{phylum}(100);Clostridia{class}(100);Clostridiales{order}(100);Lachnospiraceae{family}(100);{genus}(82);Unassigned{species}(55)	Bacteria	Firmicutes	Clostridia	Clostridiales	Lachnospiraceae		Unassigned
OTU664	5	5	8	0	1	1	20	Bacteria{superkingdom}(100);Firmicutes{phylum}(88);Clostridia{class}(88);Clostridiales{order}(88);Lachnospiraceae{family}(87);Unassigned{genus}(37);Unassigned{species}(36)	Bacteria	Firmicutes	Clostridia	Clostridiales	Lachnospiraceae	Unassigned	Unassigned
OTU665	31	18	21	10	78	36	194	Bacteria{superkingdom}(100);Bacteroidetes{phylum}(100);Bacteroidia{class}(100);Bacteroidales{order}(100);Porphyromonadaceae{family}(100);Unassigned{genus}(77);Unassigned{species}(77)	Bacteria	Bacteroidetes	Bacteroidia	Bacteroidales	Porphyromonadaceae	Unassigned	Unassigned
OTU666	0	2	2	1	3	0	8	Bacteria{superkingdom}(100);Proteobacteria{phylum}(99);Alphaproteobacteria{class}(96);{order}(82);{family}(82);{genus}(82);Unassigned{species}(69)	Bacteria	Proteobacteria	Alphaproteobacteria				Unassigned
OTU667	2	0	0	3	6	0	11	Bacteria{superkingdom}(100);Unassigned{phylum}(63);Unassigned{class}(63);Unassigned{order}(63);Unassigned{family}(19);Unassigned{genus}(18);Unassigned{species}(1)	Bacteria	Unassigned	Unassigned	Unassigned	Unassigned	Unassigned	Unassigned
OTU668	22	15	11	2	24	18	92	Bacteria{superkingdom}(100);Firmicutes{phylum}(100);{class}(100);{order}(100);{family}(100);{genus}(100);uncultured_rumen_bacterium{species}(98)	Bacteria	Firmicutes					uncultured_rumen_bacterium
OTU669	3	4	1	0	3	5	16	Bacteria{superkingdom}(100);Firmicutes{phylum}(100);Clostridia{class}(100);Clostridiales{order}(100);Ruminococcaceae{family}(100);Clostridium_IV{genus}(97);Unassigned{species}(54)	Bacteria	Firmicutes	Clostridia	Clostridiales	Ruminococcaceae	Clostridium_IV	Unassigned
OTU670	3	4	0	0	20	4	31	Bacteria{superkingdom}(100);Firmicutes{phylum}(100);Clostridia{class}(100);Clostridiales{order}(100);Ruminococcaceae{family}(100);Clostridium_IV{genus}(100);Unassigned{species}(77)	Bacteria	Firmicutes	Clostridia	Clostridiales	Ruminococcaceae	Clostridium_IV	Unassigned
OTU671	2	1	3	0	5	0	11	Bacteria{superkingdom}(100);Bacteroidetes{phylum}(100);Bacteroidia{class}(100);Bacteroidales{order}(100);Porphyromonadaceae{family}(100);{genus}(87);Unassigned{species}(31)	Bacteria	Bacteroidetes	Bacteroidia	Bacteroidales	Porphyromonadaceae		Unassigned
OTU672	9	1	4	9	36	5	64	Bacteria{superkingdom}(100);Firmicutes{phylum}(100);Clostridia{class}(100);Clostridiales{order}(100);Peptococcaceae_1{family}(100);Dehalobacter{genus}(92);Unassigned{species}(39)	Bacteria	Firmicutes	Clostridia	Clostridiales	Peptococcaceae_1	Dehalobacter	Unassigned
OTU673	7	5	2	1	6	2	23	Bacteria{superkingdom}(100);Firmicutes{phylum}(100);Clostridia{class}(100);Clostridiales{order}(100);Ruminococcaceae{family}(100);Clostridium_IV{genus}(100);Unassigned{species}(47)	Bacteria	Firmicutes	Clostridia	Clostridiales	Ruminococcaceae	Clostridium_IV	Unassigned
OTU674	17	22	13	3	19	11	85	Bacteria{superkingdom}(100);Firmicutes{phylum}(100);Clostridia{class}(100);Clostridiales{order}(100);Lachnospiraceae{family}(100);{genus}(98);uncultured_rumen_bacterium{species}(94)	Bacteria	Firmicutes	Clostridia	Clostridiales	Lachnospiraceae		uncultured_rumen_bacterium
OTU675	1	0	2	0	2	0	5	Bacteria{superkingdom}(100);Chloroflexi{phylum}(86);Unassigned{class}(41);Unassigned{order}(41);Unassigned{family}(41);Unassigned{genus}(41);Unassigned{species}(27)	Bacteria	Chloroflexi	Unassigned	Unassigned	Unassigned	Unassigned	Unassigned
OTU676	1	2	0	0	0	0	3	Bacteria{superkingdom}(100);Firmicutes{phylum}(100);Clostridia{class}(100);Clostridiales{order}(100);Lachnospiraceae{family}(100);Unassigned{genus}(60);Unassigned{species}(48)	Bacteria	Firmicutes	Clostridia	Clostridiales	Lachnospiraceae	Unassigned	Unassigned
OTU677	13	28	11	5	31	15	103	Bacteria{superkingdom}(100);Firmicutes{phylum}(100);Clostridia{class}(100);Clostridiales{order}(100);Ruminococcaceae{family}(98);{genus}(97);unidentified_rumen_bacterium_JW32{species}(96)	Bacteria	Firmicutes	Clostridia	Clostridiales	Ruminococcaceae		unidentified_rumen_bacterium_JW32
OTU678	7	5	4	0	14	5	35	Bacteria{superkingdom}(100);Firmicutes{phylum}(100);Clostridia{class}(100);Clostridiales{order}(100);Ruminococcaceae{family}(99);Unassigned{genus}(56);Unassigned{species}(18)	Bacteria	Firmicutes	Clostridia	Clostridiales	Ruminococcaceae	Unassigned	Unassigned
OTU679	5	3	0	1	1	0	10	Bacteria{superkingdom}(100);Firmicutes{phylum}(99);Clostridia{class}(99);Clostridiales{order}(99);Christensenellaceae{family}(86);Christensenella{genus}(86);Unassigned{species}(51)	Bacteria	Firmicutes	Clostridia	Clostridiales	Christensenellaceae	Christensenella	Unassigned
OTU680	8	7	7	1	2	2	27	Bacteria{superkingdom}(100);Actinobacteria{phylum}(100);Actinobacteria{class}(100);Bifidobacteriales{order}(100);Bifidobacteriaceae{family}(100);Bifidobacterium{genus}(100);Unassigned{species}(62)	Bacteria	Actinobacteria	Actinobacteria	Bifidobacteriales	Bifidobacteriaceae	Bifidobacterium	Unassigned
OTU681	6	12	6	2	16	2	44	Bacteria{superkingdom}(100);Firmicutes{phylum}(100);Clostridia{class}(100);Clostridiales{order}(100);Ruminococcaceae{family}(100);{genus}(85);Unassigned{species}(52)	Bacteria	Firmicutes	Clostridia	Clostridiales	Ruminococcaceae		Unassigned
OTU682	1	2	0	1	12	1	17	Bacteria{superkingdom}(100);Firmicutes{phylum}(100);Clostridia{class}(100);Clostridiales{order}(100);Ruminococcaceae{family}(100);Ruminococcus{genus}(100);Unassigned{species}(49)	Bacteria	Firmicutes	Clostridia	Clostridiales	Ruminococcaceae	Ruminococcus	Unassigned
OTU683	1	0	0	1	1	0	3	Bacteria{superkingdom}(100);Firmicutes{phylum}(100);Clostridia{class}(100);Clostridiales{order}(100);Ruminococcaceae{family}(97);Clostridium_IV{genus}(90);Unassigned{species}(35)	Bacteria	Firmicutes	Clostridia	Clostridiales	Ruminococcaceae	Clostridium_IV	Unassigned
OTU684	2	0	2	5	1	16	26	Bacteria{superkingdom}(100);Firmicutes{phylum}(100);Clostridia{class}(100);Clostridiales{order}(100);Ruminococcaceae{family}(100);Unassigned{genus}(61);Unassigned{species}(27)	Bacteria	Firmicutes	Clostridia	Clostridiales	Ruminococcaceae	Unassigned	Unassigned
OTU685	2	1	0	0	1	0	4	Bacteria{superkingdom}(100);Bacteroidetes{phylum}(100);Sphingobacteriia{class}(100);Sphingobacteriales{order}(100);Chitinophagaceae{family}(100);Gracilimonas{genus}(100);Unassigned{species}(38)	Bacteria	Bacteroidetes	Sphingobacteriia	Sphingobacteriales	Chitinophagaceae	Gracilimonas	Unassigned
OTU686	4	8	3	1	13	5	34	Bacteria{superkingdom}(100);Firmicutes{phylum}(100);Clostridia{class}(100);Clostridiales{order}(100);Ruminococcaceae{family}(85);Unassigned{genus}(76);Unassigned{species}(73)	Bacteria	Firmicutes	Clostridia	Clostridiales	Ruminococcaceae	Unassigned	Unassigned
OTU687	3	1	1	0	0	1	6	Bacteria{superkingdom}(100);Proteobacteria{phylum}(100);Alphaproteobacteria{class}(100);Rhizobiales{order}(100);Methylobacteriaceae{family}(100);Microvirga{genus}(100);Unassigned{species}(57)	Bacteria	Proteobacteria	Alphaproteobacteria	Rhizobiales	Methylobacteriaceae	Microvirga	Unassigned
OTU688	14	1	6	19	20	22	82	Bacteria{superkingdom}(100);Bacteroidetes{phylum}(100);Bacteroidia{class}(100);Bacteroidales{order}(100);Porphyromonadaceae{family}(100);Petrimonas{genus}(97);uncultured_prokaryote{species}(96)	Bacteria	Bacteroidetes	Bacteroidia	Bacteroidales	Porphyromonadaceae	Petrimonas	uncultured_prokaryote
OTU689	2	1	1	0	3	3	10	Bacteria{superkingdom}(100);Firmicutes{phylum}(100);Clostridia{class}(100);Clostridiales{order}(100);Ruminococcaceae{family}(98);{genus}(93);Unassigned{species}(40)	Bacteria	Firmicutes	Clostridia	Clostridiales	Ruminococcaceae		Unassigned
OTU690	1	0	0	0	0	0	1	Bacteria{superkingdom}(100);Bacteroidetes{phylum}(100);Flavobacteriia{class}(100);Flavobacteriales{order}(100);Cryomorphaceae{family}(100);Cryomorpha{genus}(100);Unassigned{species}(59)	Bacteria	Bacteroidetes	Flavobacteriia	Flavobacteriales	Cryomorphaceae	Cryomorpha	Unassigned
OTU691	8	36	4	1	3	14	66	Bacteria{superkingdom}(100);Firmicutes{phylum}(100);Bacilli{class}(100);Lactobacillales{order}(100);Streptococcaceae{family}(100);Streptococcus{genus}(100);Unassigned{species}(55)	Bacteria	Firmicutes	Bacilli	Lactobacillales	Streptococcaceae	Streptococcus	Unassigned
OTU692	2	2	0	0	4	2	10	Bacteria{superkingdom}(100);Firmicutes{phylum}(100);Clostridia{class}(100);Clostridiales{order}(100);Ruminococcaceae{family}(100);Clostridium_IV{genus}(99);uncultured_Firmicutes_bacterium{species}(84)	Bacteria	Firmicutes	Clostridia	Clostridiales	Ruminococcaceae	Clostridium_IV	uncultured_Firmicutes_bacterium
OTU693	3	0	0	0	1	5	9	Bacteria{superkingdom}(100);Unassigned{phylum}(59);Unassigned{class}(57);Unassigned{order}(57);Unassigned{family}(57);Unassigned{genus}(57);Unassigned{species}(50)	Bacteria	Unassigned	Unassigned	Unassigned	Unassigned	Unassigned	Unassigned
OTU694	5	9	2	2	4	9	31	Bacteria{superkingdom}(100);Firmicutes{phylum}(100);Clostridia{class}(100);Clostridiales{order}(100);Ruminococcaceae{family}(100);Clostridium_IV{genus}(99);uncultured_bacterium{species}(95)	Bacteria	Firmicutes	Clostridia	Clostridiales	Ruminococcaceae	Clostridium_IV	uncultured_bacterium
OTU695	4	1	18	17	2	4	46	Bacteria{superkingdom}(100);Bacteroidetes{phylum}(100);Sphingobacteriia{class}(100);Sphingobacteriales{order}(100);Chitinophagaceae{family}(100);Gracilimonas{genus}(100);uncultured_bacterium{species}(97)	Bacteria	Bacteroidetes	Sphingobacteriia	Sphingobacteriales	Chitinophagaceae	Gracilimonas	uncultured_bacterium
OTU696	6	8	7	2	13	9	45	Bacteria{superkingdom}(100);Firmicutes{phylum}(100);Clostridia{class}(100);Clostridiales{order}(100);Christensenellaceae{family}(94);Christensenella{genus}(94);Unassigned{species}(49)	Bacteria	Firmicutes	Clostridia	Clostridiales	Christensenellaceae	Christensenella	Unassigned
OTU697	2	1	1	1	5	1	11	Bacteria{superkingdom}(100);Firmicutes{phylum}(98);Clostridia{class}(97);Clostridiales{order}(96);{family}(89);{genus}(89);Unassigned{species}(59)	Bacteria	Firmicutes	Clostridia	Clostridiales			Unassigned
OTU698	3	5	1	3	13	9	34	Bacteria{superkingdom}(100);Firmicutes{phylum}(100);Clostridia{class}(100);Clostridiales{order}(100);Ruminococcaceae{family}(100);{genus}(99);Unassigned{species}(70)	Bacteria	Firmicutes	Clostridia	Clostridiales	Ruminococcaceae		Unassigned
OTU699	25	26	17	8	29	17	122	Bacteria{superkingdom}(100);Spirochaetes{phylum}(100);Spirochaetia{class}(100);Spirochaetales{order}(100);Spirochaetaceae{family}(100);Treponema{genus}(100);Unassigned{species}(28)	Bacteria	Spirochaetes	Spirochaetia	Spirochaetales	Spirochaetaceae	Treponema	Unassigned
OTU700	4	3	1	1	22	5	36	Bacteria{superkingdom}(100);Bacteroidetes{phylum}(100);Bacteroidia{class}(100);Bacteroidales{order}(100);Unassigned{family}(67);Unassigned{genus}(67);Unassigned{species}(67)	Bacteria	Bacteroidetes	Bacteroidia	Bacteroidales	Unassigned	Unassigned	Unassigned
OTU701	4	7	1	2	19	2	35	Bacteria{superkingdom}(100);Bacteroidetes{phylum}(100);Bacteroidia{class}(100);Bacteroidales{order}(100);{family}(80);{genus}(80);Unassigned{species}(29)	Bacteria	Bacteroidetes	Bacteroidia	Bacteroidales			Unassigned
OTU702	11	9	4	3	21	8	56	Bacteria{superkingdom}(100);Bacteroidetes{phylum}(100);Bacteroidia{class}(100);Bacteroidales{order}(100);Porphyromonadaceae{family}(100);Paludibacter{genus}(100);uncultured_Paludibacter_sp.{species}(100)	Bacteria	Bacteroidetes	Bacteroidia	Bacteroidales	Porphyromonadaceae	Paludibacter	uncultured_Paludibacter_sp.
OTU703	10	3	13	29	7	13	75	Bacteria{superkingdom}(100);Cloacimonetes{phylum}(93);{class}(93);{order}(93);{family}(93);Candidatus_Cloacamonas{genus}(93);Unassigned{species}(13)	Bacteria	Cloacimonetes				Candidatus_Cloacamonas	Unassigned
OTU704	1	2	5	1	1	4	14	Bacteria{superkingdom}(100);Bacteroidetes{phylum}(100);Flavobacteriia{class}(100);Flavobacteriales{order}(100);Flavobacteriaceae{family}(100);Flavobacterium{genus}(100);Flavobacterium_sp._M1_I3{species}(83)	Bacteria	Bacteroidetes	Flavobacteriia	Flavobacteriales	Flavobacteriaceae	Flavobacterium	Flavobacterium_sp._M1_I3
OTU705	25	11	19	3	26	15	99	Bacteria{superkingdom}(100);Firmicutes{phylum}(100);Clostridia{class}(100);Clostridiales{order}(100);Ruminococcaceae{family}(97);Anaerobacterium{genus}(81);uncultured_bacterium{species}(81)	Bacteria	Firmicutes	Clostridia	Clostridiales	Ruminococcaceae	Anaerobacterium	uncultured_bacterium
OTU706	3	3	3	0	2	0	11	Bacteria{superkingdom}(100);Chloroflexi{phylum}(100);Anaerolineae{class}(100);Anaerolineales{order}(100);Anaerolineaceae{family}(100);{genus}(100);uncultured_rumen_bacterium{species}(100)	Bacteria	Chloroflexi	Anaerolineae	Anaerolineales	Anaerolineaceae		uncultured_rumen_bacterium
OTU707	2	5	4	1	17	3	32	Bacteria{superkingdom}(100);Bacteroidetes{phylum}(100);Bacteroidia{class}(100);Bacteroidales{order}(100);{family}(99);{genus}(99);Unassigned{species}(50)	Bacteria	Bacteroidetes	Bacteroidia	Bacteroidales			Unassigned
OTU708	7	5	2	2	24	2	42	Bacteria{superkingdom}(100);Firmicutes{phylum}(100);Clostridia{class}(100);Clostridiales{order}(100);Ruminococcaceae{family}(100);Unassigned{genus}(79);Unassigned{species}(36)	Bacteria	Firmicutes	Clostridia	Clostridiales	Ruminococcaceae	Unassigned	Unassigned
OTU709	3	6	1	2	5	2	19	Bacteria{superkingdom}(100);Firmicutes{phylum}(100);Clostridia{class}(100);Clostridiales{order}(100);Ruminococcaceae{family}(96);{genus}(88);Unassigned{species}(29)	Bacteria	Firmicutes	Clostridia	Clostridiales	Ruminococcaceae		Unassigned
OTU710	4	7	2	2	3	6	24	Bacteria{superkingdom}(100);Firmicutes{phylum}(100);{class}(100);{order}(100);{family}(100);{genus}(100);uncultured_rumen_bacterium{species}(82)	Bacteria	Firmicutes					uncultured_rumen_bacterium
OTU711	1	0	2	0	0	1	4	Bacteria{superkingdom}(100);Firmicutes{phylum}(100);Erysipelotrichia{class}(100);Erysipelotrichales{order}(100);Erysipelotrichaceae{family}(100);Solobacterium{genus}(100);uncultured_Solobacterium_sp.{species}(100)	Bacteria	Firmicutes	Erysipelotrichia	Erysipelotrichales	Erysipelotrichaceae	Solobacterium	uncultured_Solobacterium_sp.
OTU712	5	7	4	2	16	3	37	Bacteria{superkingdom}(100);Bacteroidetes{phylum}(100);Bacteroidia{class}(100);Bacteroidales{order}(100);Unassigned{family}(48);Unassigned{genus}(48);Unassigned{species}(26)	Bacteria	Bacteroidetes	Bacteroidia	Bacteroidales	Unassigned	Unassigned	Unassigned
OTU713	8	4	3	0	22	4	41	Bacteria{superkingdom}(100);Firmicutes{phylum}(100);Clostridia{class}(100);Clostridiales{order}(100);Ruminococcaceae{family}(100);{genus}(100);Unassigned{species}(56)	Bacteria	Firmicutes	Clostridia	Clostridiales	Ruminococcaceae		Unassigned
OTU714	6	6	3	2	10	1	28	Bacteria{superkingdom}(100);Firmicutes{phylum}(100);Clostridia{class}(100);Clostridiales{order}(100);Ruminococcaceae{family}(87);Unassigned{genus}(78);Unassigned{species}(37)	Bacteria	Firmicutes	Clostridia	Clostridiales	Ruminococcaceae	Unassigned	Unassigned
OTU715	4	5	2	0	9	5	25	Bacteria{superkingdom}(100);Firmicutes{phylum}(100);Clostridia{class}(100);Clostridiales{order}(100);Ruminococcaceae{family}(100);Clostridium_IV{genus}(100);uncultured_Acetanaerobacterium_sp.{species}(100)	Bacteria	Firmicutes	Clostridia	Clostridiales	Ruminococcaceae	Clostridium_IV	uncultured_Acetanaerobacterium_sp.
OTU716	6	2	6	1	16	13	44	Bacteria{superkingdom}(100);Firmicutes{phylum}(100);Clostridia{class}(100);Clostridiales{order}(100);{family}(98);{genus}(98);uncultured_Clostridales_Family_XIII_bacterium{species}(98)	Bacteria	Firmicutes	Clostridia	Clostridiales			uncultured_Clostridales_Family_XIII_bacterium
OTU717	3	1	3	3	0	2	12	Bacteria{superkingdom}(100);Actinobacteria{phylum}(100);Actinobacteria{class}(100);Actinomycetales{order}(100);Intrasporangiaceae{family}(100);Terrabacter{genus}(100);uncultured_soil_bacterium{species}(89)	Bacteria	Actinobacteria	Actinobacteria	Actinomycetales	Intrasporangiaceae	Terrabacter	uncultured_soil_bacterium
OTU718	7	16	6	2	8	7	46	Bacteria{superkingdom}(100);Firmicutes{phylum}(100);Negativicutes{class}(100);Selenomonadales{order}(100);Acidaminococcaceae{family}(100);Succiniclasticum{genus}(100);uncultured_rumen_bacterium{species}(100)	Bacteria	Firmicutes	Negativicutes	Selenomonadales	Acidaminococcaceae	Succiniclasticum	uncultured_rumen_bacterium
OTU719	7	8	2	1	30	7	55	Bacteria{superkingdom}(100);Bacteroidetes{phylum}(100);Unassigned{class}(70);Unassigned{order}(70);Unassigned{family}(70);Unassigned{genus}(70);Unassigned{species}(68)	Bacteria	Bacteroidetes	Unassigned	Unassigned	Unassigned	Unassigned	Unassigned
OTU720	2	0	0	0	3	1	6	Bacteria{superkingdom}(100);Bacteroidetes{phylum}(100);Bacteroidia{class}(100);Bacteroidales{order}(100);Unassigned{family}(67);Unassigned{genus}(67);Unassigned{species}(48)	Bacteria	Bacteroidetes	Bacteroidia	Bacteroidales	Unassigned	Unassigned	Unassigned
OTU721	3	0	0	0	5	0	8	Bacteria{superkingdom}(100);Firmicutes{phylum}(100);Clostridia{class}(100);Clostridiales{order}(100);Ruminococcaceae{family}(99);{genus}(99);Unassigned{species}(46)	Bacteria	Firmicutes	Clostridia	Clostridiales	Ruminococcaceae		Unassigned
OTU722	18	1	14	66	10	18	127	Bacteria{superkingdom}(100);Firmicutes{phylum}(100);Clostridia{class}(99);Clostridiales{order}(99);{family}(93);{genus}(93);Unassigned{species}(43)	Bacteria	Firmicutes	Clostridia	Clostridiales			Unassigned
OTU723	12	14	6	3	24	10	69	Bacteria{superkingdom}(100);Firmicutes{phylum}(100);Clostridia{class}(100);Clostridiales{order}(98);{family}(92);{genus}(92);uncultured_rumen_bacterium{species}(92)	Bacteria	Firmicutes	Clostridia	Clostridiales			uncultured_rumen_bacterium
OTU724	7	24	9	2	12	9	63	Bacteria{superkingdom}(100);Actinobacteria{phylum}(100);Actinobacteria{class}(100);Coriobacteriales{order}(100);Coriobacteriaceae{family}(100);{genus}(92);Unassigned{species}(59)	Bacteria	Actinobacteria	Actinobacteria	Coriobacteriales	Coriobacteriaceae		Unassigned
OTU725	5	6	4	1	3	0	19	Bacteria{superkingdom}(100);Firmicutes{phylum}(100);Clostridia{class}(100);Clostridiales{order}(100);Lachnospiraceae{family}(100);Unassigned{genus}(70);Unassigned{species}(66)	Bacteria	Firmicutes	Clostridia	Clostridiales	Lachnospiraceae	Unassigned	Unassigned
OTU726	6	15	3	1	6	4	35	Bacteria{superkingdom}(100);Firmicutes{phylum}(100);Clostridia{class}(100);Clostridiales{order}(100);Ruminococcaceae{family}(98);Clostridium_IV{genus}(91);Unassigned{species}(46)	Bacteria	Firmicutes	Clostridia	Clostridiales	Ruminococcaceae	Clostridium_IV	Unassigned
OTU727	11	0	4	1	77	19	112	Bacteria{superkingdom}(100);Firmicutes{phylum}(100);Clostridia{class}(100);Clostridiales{order}(100);Syntrophomonadaceae{family}(100);Unassigned{genus}(42);Unassigned{species}(35)	Bacteria	Firmicutes	Clostridia	Clostridiales	Syntrophomonadaceae	Unassigned	Unassigned
OTU728	1	0	0	2	2	0	5	Bacteria{superkingdom}(100);Synergistetes{phylum}(100);Synergistia{class}(100);Synergistales{order}(100);Synergistaceae{family}(100);Pyramidobacter{genus}(100);uncultured_rumen_bacterium{species}(100)	Bacteria	Synergistetes	Synergistia	Synergistales	Synergistaceae	Pyramidobacter	uncultured_rumen_bacterium
OTU729	3	1	1	0	0	2	7	Bacteria{superkingdom}(100);Proteobacteria{phylum}(100);Betaproteobacteria{class}(100);Burkholderiales{order}(100);Burkholderiaceae{family}(100);{genus}(100);uncultured_bacterium{species}(100)	Bacteria	Proteobacteria	Betaproteobacteria	Burkholderiales	Burkholderiaceae		uncultured_bacterium
OTU730	5	4	2	3	1	2	17	Bacteria{superkingdom}(100);Firmicutes{phylum}(100);Clostridia{class}(100);Clostridiales{order}(100);Peptococcaceae_1{family}(100);Desulfonispora{genus}(100);uncultured_Firmicutes_bacterium{species}(85)	Bacteria	Firmicutes	Clostridia	Clostridiales	Peptococcaceae_1	Desulfonispora	uncultured_Firmicutes_bacterium
OTU731	2	2	3	2	4	1	14	Bacteria{superkingdom}(100);Firmicutes{phylum}(100);Clostridia{class}(100);Clostridiales{order}(100);Ruminococcaceae{family}(100);Clostridium_IV{genus}(99);Unassigned{species}(48)	Bacteria	Firmicutes	Clostridia	Clostridiales	Ruminococcaceae	Clostridium_IV	Unassigned
OTU732	2	0	1	1	4	1	9	Bacteria{superkingdom}(100);Firmicutes{phylum}(100);Clostridia{class}(100);Clostridiales{order}(100);Ruminococcaceae{family}(100);Clostridium_IV{genus}(98);Unassigned{species}(32)	Bacteria	Firmicutes	Clostridia	Clostridiales	Ruminococcaceae	Clostridium_IV	Unassigned
OTU733	1	0	3	3	1	3	11	Bacteria{superkingdom}(100);Proteobacteria{phylum}(100);Gammaproteobacteria{class}(100);{order}(91);{family}(91);{genus}(91);bacterium_endosymbiont_of_Onthophagus_Taurus{species}(88)	Bacteria	Proteobacteria	Gammaproteobacteria				bacterium_endosymbiont_of_Onthophagus_Taurus
OTU734	8	0	0	0	0	2	10	Bacteria{superkingdom}(100);Proteobacteria{phylum}(100);Gammaproteobacteria{class}(100);Alteromonadales{order}(99);Alteromonadales_incertae_sedis{family}(98);Unassigned{genus}(58);Unassigned{species}(43)	Bacteria	Proteobacteria	Gammaproteobacteria	Alteromonadales	Alteromonadales_incertae_sedis	Unassigned	Unassigned
OTU735	11	5	10	5	42	9	82	Bacteria{superkingdom}(100);Firmicutes{phylum}(100);Clostridia{class}(100);Clostridiales{order}(100);Ruminococcaceae{family}(100);{genus}(100);uncultured_rumen_bacterium{species}(90)	Bacteria	Firmicutes	Clostridia	Clostridiales	Ruminococcaceae		uncultured_rumen_bacterium
OTU736	6	10	11	1	17	6	51	Bacteria{superkingdom}(100);Firmicutes{phylum}(90);Clostridia{class}(84);Clostridiales{order}(84);Unassigned{family}(72);Unassigned{genus}(72);Unassigned{species}(50)	Bacteria	Firmicutes	Clostridia	Clostridiales	Unassigned	Unassigned	Unassigned
OTU737	2	0	0	2	7	2	13	Bacteria{superkingdom}(100);Bacteroidetes{phylum}(100);Bacteroidia{class}(100);Bacteroidales{order}(100);Rikenellaceae{family}(100);Anaerocella{genus}(100);uncultured_Bacteroidetes_bacterium{species}(94)	Bacteria	Bacteroidetes	Bacteroidia	Bacteroidales	Rikenellaceae	Anaerocella	uncultured_Bacteroidetes_bacterium
OTU738	2	1	0	0	3	0	6	Bacteria{superkingdom}(100);Bacteroidetes{phylum}(100);Unassigned{class}(50);Unassigned{order}(50);Unassigned{family}(50);Unassigned{genus}(50);Unassigned{species}(29)	Bacteria	Bacteroidetes	Unassigned	Unassigned	Unassigned	Unassigned	Unassigned
OTU739	3	1	1	1	1	10	17	Bacteria{superkingdom}(100);Proteobacteria{phylum}(93);Unassigned{class}(71);Unassigned{order}(12);Unassigned{family}(12);Unassigned{genus}(12);Unassigned{species}(5)	Bacteria	Proteobacteria	Unassigned	Unassigned	Unassigned	Unassigned	Unassigned
OTU740	1	0	1	0	3	1	6	Bacteria{superkingdom}(100);Firmicutes{phylum}(100);Clostridia{class}(100);Clostridiales{order}(100);Ruminococcaceae{family}(96);Unassigned{genus}(34);Unassigned{species}(7)	Bacteria	Firmicutes	Clostridia	Clostridiales	Ruminococcaceae	Unassigned	Unassigned
OTU741	5	2	3	3	14	8	35	Bacteria{superkingdom}(100);Firmicutes{phylum}(100);Clostridia{class}(100);Clostridiales{order}(100);Christensenellaceae{family}(90);Christensenella{genus}(90);Unassigned{species}(43)	Bacteria	Firmicutes	Clostridia	Clostridiales	Christensenellaceae	Christensenella	Unassigned
OTU742	8	8	11	2	12	10	51	Bacteria{superkingdom}(100);Firmicutes{phylum}(100);Clostridia{class}(100);Clostridiales{order}(100);Ruminococcaceae{family}(100);{genus}(100);Unassigned{species}(44)	Bacteria	Firmicutes	Clostridia	Clostridiales	Ruminococcaceae		Unassigned
OTU743	5	2	5	5	21	5	43	Bacteria{superkingdom}(100);Bacteroidetes{phylum}(100);Bacteroidia{class}(98);Bacteroidales{order}(98);{family}(83);{genus}(83);Unassigned{species}(29)	Bacteria	Bacteroidetes	Bacteroidia	Bacteroidales			Unassigned
OTU744	4	4	4	2	5	3	22	Bacteria{superkingdom}(100);Unassigned{phylum}(47);Unassigned{class}(47);Unassigned{order}(47);Unassigned{family}(47);Unassigned{genus}(47);Unassigned{species}(47)	Bacteria	Unassigned	Unassigned	Unassigned	Unassigned	Unassigned	Unassigned
OTU745	2	2	1	1	8	2	16	Bacteria{superkingdom}(100);Firmicutes{phylum}(100);Clostridia{class}(100);Clostridiales{order}(100);Lachnospiraceae{family}(100);Unassigned{genus}(59);Unassigned{species}(44)	Bacteria	Firmicutes	Clostridia	Clostridiales	Lachnospiraceae	Unassigned	Unassigned
OTU746	11	17	2	4	10	5	49	Bacteria{superkingdom}(100);Firmicutes{phylum}(100);Negativicutes{class}(100);Selenomonadales{order}(100);Acidaminococcaceae{family}(100);Succiniclasticum{genus}(100);uncultured_rumen_bacterium{species}(93)	Bacteria	Firmicutes	Negativicutes	Selenomonadales	Acidaminococcaceae	Succiniclasticum	uncultured_rumen_bacterium
OTU747	2	0	0	0	0	0	2	Bacteria{superkingdom}(100);Bacteroidetes{phylum}(100);Bacteroidia{class}(100);Bacteroidales{order}(100);Marinilabiliaceae{family}(100);Geofilum{genus}(97);uncultured_bacterium{species}(97)	Bacteria	Bacteroidetes	Bacteroidia	Bacteroidales	Marinilabiliaceae	Geofilum	uncultured_bacterium
OTU748	4	0	4	2	8	5	23	Bacteria{superkingdom}(100);Firmicutes{phylum}(100);Clostridia{class}(100);Clostridiales{order}(100);{family}(100);{genus}(100);Unassigned{species}(22)	Bacteria	Firmicutes	Clostridia	Clostridiales			Unassigned
OTU749	3	1	1	0	1	0	6	Bacteria{superkingdom}(100);Firmicutes{phylum}(100);Clostridia{class}(98);Clostridiales{order}(98);Ruminococcaceae{family}(97);Unassigned{genus}(52);Unassigned{species}(14)	Bacteria	Firmicutes	Clostridia	Clostridiales	Ruminococcaceae	Unassigned	Unassigned
OTU750	3	3	1	2	8	1	18	Bacteria{superkingdom}(100);Firmicutes{phylum}(100);Clostridia{class}(100);Clostridiales{order}(100);Unassigned{family}(34);Unassigned{genus}(34);Unassigned{species}(25)	Bacteria	Firmicutes	Clostridia	Clostridiales	Unassigned	Unassigned	Unassigned
OTU751	4	2	3	1	0	3	13	Bacteria{superkingdom}(100);Actinobacteria{phylum}(100);Actinobacteria{class}(100);Actinomycetales{order}(100);Pseudonocardiaceae{family}(100);Saccharopolyspora{genus}(100);Saccharopolyspora_gloriosae{species}(93)	Bacteria	Actinobacteria	Actinobacteria	Actinomycetales	Pseudonocardiaceae	Saccharopolyspora	Saccharopolyspora_gloriosae
OTU752	9	8	6	2	22	5	52	Bacteria{superkingdom}(100);Firmicutes{phylum}(100);Clostridia{class}(100);Clostridiales{order}(100);Ruminococcaceae{family}(88);{genus}(88);Unassigned{species}(45)	Bacteria	Firmicutes	Clostridia	Clostridiales	Ruminococcaceae		Unassigned
OTU753	9	0	3	0	65	4	81	Bacteria{superkingdom}(100);Firmicutes{phylum}(100);Clostridia{class}(92);Clostridiales{order}(92);{family}(92);{genus}(92);Unassigned{species}(79)	Bacteria	Firmicutes	Clostridia	Clostridiales			Unassigned
OTU754	19	11	16	6	29	11	92	Bacteria{superkingdom}(100);Firmicutes{phylum}(100);Clostridia{class}(100);Clostridiales{order}(100);Catabacteriaceae{family}(97);Catabacter{genus}(97);uncultured_bacterium{species}(97)	Bacteria	Firmicutes	Clostridia	Clostridiales	Catabacteriaceae	Catabacter	uncultured_bacterium
OTU755	6	3	6	2	11	6	34	Bacteria{superkingdom}(100);Unassigned{phylum}(74);Unassigned{class}(74);Unassigned{order}(74);Unassigned{family}(74);Unassigned{genus}(74);Unassigned{species}(70)	Bacteria	Unassigned	Unassigned	Unassigned	Unassigned	Unassigned	Unassigned
OTU756	20	17	15	6	25	6	89	Bacteria{superkingdom}(100);Actinobacteria{phylum}(100);Actinobacteria{class}(100);Coriobacteriales{order}(100);Coriobacteriaceae{family}(100);Unassigned{genus}(61);Unassigned{species}(48)	Bacteria	Actinobacteria	Actinobacteria	Coriobacteriales	Coriobacteriaceae	Unassigned	Unassigned
OTU757	5	5	9	9	3	10	41	Bacteria{superkingdom}(100);Firmicutes{phylum}(100);Clostridia{class}(100);Clostridiales{order}(100);Lachnospiraceae{family}(100);Cellulosilyticum{genus}(100);Unassigned{species}(44)	Bacteria	Firmicutes	Clostridia	Clostridiales	Lachnospiraceae	Cellulosilyticum	Unassigned
OTU758	0	0	2	0	0	1	3	Bacteria{superkingdom}(100);Bacteroidetes{phylum}(100);Sphingobacteriia{class}(100);Sphingobacteriales{order}(100);Sphingobacteriaceae{family}(100);Pedobacter{genus}(100);Unassigned{species}(60)	Bacteria	Bacteroidetes	Sphingobacteriia	Sphingobacteriales	Sphingobacteriaceae	Pedobacter	Unassigned
OTU759	2	5	2	0	0	2	11	Bacteria{superkingdom}(100);Actinobacteria{phylum}(100);Actinobacteria{class}(100);Coriobacteriales{order}(100);Coriobacteriaceae{family}(100);{genus}(99);uncultured_rumen_bacterium{species}(86)	Bacteria	Actinobacteria	Actinobacteria	Coriobacteriales	Coriobacteriaceae		uncultured_rumen_bacterium
OTU760	14	11	32	9	18	9	93	Bacteria{superkingdom}(100);Firmicutes{phylum}(100);Bacilli{class}(100);Bacillales{order}(100);Bacillaceae_2{family}(96);Oceanobacillus{genus}(88);Unassigned{species}(17)	Bacteria	Firmicutes	Bacilli	Bacillales	Bacillaceae_2	Oceanobacillus	Unassigned
OTU761	6	1	4	0	1	2	14	Bacteria{superkingdom}(100);Bacteroidetes{phylum}(100);Flavobacteriia{class}(100);Flavobacteriales{order}(100);Flavobacteriaceae{family}(100);Unassigned{genus}(68);Unassigned{species}(24)	Bacteria	Bacteroidetes	Flavobacteriia	Flavobacteriales	Flavobacteriaceae	Unassigned	Unassigned
OTU762	11	12	4	1	26	5	59	Bacteria{superkingdom}(100);Firmicutes{phylum}(100);Clostridia{class}(100);Clostridiales{order}(100);{family}(100);{genus}(100);Unassigned{species}(58)	Bacteria	Firmicutes	Clostridia	Clostridiales			Unassigned
OTU763	6	1	2	1	0	1	11	Bacteria{superkingdom}(100);Candidatus_Saccharibacteria{phylum}(100);{class}(100);{order}(100);{family}(100);Saccharibacteria_genera_incertae_sedis{genus}(100);Unassigned{species}(31)	Bacteria	Candidatus_Saccharibacteria				Saccharibacteria_genera_incertae_sedis	Unassigned
OTU764	1	3	2	0	3	1	10	Bacteria{superkingdom}(100);Firmicutes{phylum}(100);Clostridia{class}(100);Clostridiales{order}(100);Unassigned{family}(78);Unassigned{genus}(78);Unassigned{species}(53)	Bacteria	Firmicutes	Clostridia	Clostridiales	Unassigned	Unassigned	Unassigned
OTU765	2	3	1	0	3	2	11	Bacteria{superkingdom}(100);Firmicutes{phylum}(100);Clostridia{class}(100);Clostridiales{order}(99);Ruminococcaceae{family}(90);Unassigned{genus}(68);Unassigned{species}(43)	Bacteria	Firmicutes	Clostridia	Clostridiales	Ruminococcaceae	Unassigned	Unassigned
OTU766	3	4	1	3	3	1	15	Bacteria{superkingdom}(100);Proteobacteria{phylum}(100);Deltaproteobacteria{class}(99);Bdellovibrionales{order}(99);Bdellovibrionaceae{family}(99);Vampirovibrio{genus}(99);Unassigned{species}(63)	Bacteria	Proteobacteria	Deltaproteobacteria	Bdellovibrionales	Bdellovibrionaceae	Vampirovibrio	Unassigned
OTU767	5	1	4	80	2	11	103	Bacteria{superkingdom}(100);Firmicutes{phylum}(100);Clostridia{class}(100);Clostridiales{order}(100);{family}(100);{genus}(100);uncultured_prokaryote{species}(100)	Bacteria	Firmicutes	Clostridia	Clostridiales			uncultured_prokaryote
OTU768	4	3	1	1	8	2	19	Bacteria{superkingdom}(100);Bacteroidetes{phylum}(100);Bacteroidia{class}(100);Bacteroidales{order}(100);Prevotellaceae{family}(100);Prevotella{genus}(100);unidentified_rumen_bacterium_RF31{species}(100)	Bacteria	Bacteroidetes	Bacteroidia	Bacteroidales	Prevotellaceae	Prevotella	unidentified_rumen_bacterium_RF31
OTU769	9	5	1	0	15	2	32	Bacteria{superkingdom}(100);Firmicutes{phylum}(100);Clostridia{class}(99);Clostridiales{order}(99);{family}(88);{genus}(88);Unassigned{species}(58)	Bacteria	Firmicutes	Clostridia	Clostridiales			Unassigned
OTU770	2	0	3	0	6	1	12	Bacteria{superkingdom}(100);Firmicutes{phylum}(94);Clostridia{class}(91);Clostridiales{order}(91);Unassigned{family}(59);Unassigned{genus}(58);Unassigned{species}(11)	Bacteria	Firmicutes	Clostridia	Clostridiales	Unassigned	Unassigned	Unassigned
OTU771	20	23	11	3	82	31	170	Bacteria{superkingdom}(100);Bacteroidetes{phylum}(100);Bacteroidia{class}(100);Bacteroidales{order}(100);Unassigned{family}(69);Unassigned{genus}(69);Unassigned{species}(59)	Bacteria	Bacteroidetes	Bacteroidia	Bacteroidales	Unassigned	Unassigned	Unassigned
OTU772	6	7	10	2	2	4	31	Bacteria{superkingdom}(100);Candidatus_Saccharibacteria{phylum}(100);{class}(100);{order}(100);{family}(100);Saccharibacteria_genera_incertae_sedis{genus}(100);Unassigned{species}(21)	Bacteria	Candidatus_Saccharibacteria				Saccharibacteria_genera_incertae_sedis	Unassigned
OTU773	3	0	2	0	9	1	15	Bacteria{superkingdom}(100);Firmicutes{phylum}(100);Clostridia{class}(100);Clostridiales{order}(100);Clostridiales_Incertae_Sedis_XI{family}(98);Unassigned{genus}(52);Unassigned{species}(38)	Bacteria	Firmicutes	Clostridia	Clostridiales	Clostridiales_Incertae_Sedis_XI	Unassigned	Unassigned
OTU774	3	0	1	0	1	0	5	Bacteria{superkingdom}(100);Unassigned{phylum}(14);Unassigned{class}(14);Unassigned{order}(11);Unassigned{family}(11);Unassigned{genus}(11);Unassigned{species}(6)	Bacteria	Unassigned	Unassigned	Unassigned	Unassigned	Unassigned	Unassigned
OTU775	5	0	4	3	0	14	26	Bacteria{superkingdom}(100);Unassigned{phylum}(69);Unassigned{class}(68);Unassigned{order}(68);Unassigned{family}(68);Unassigned{genus}(64);Unassigned{species}(30)	Bacteria	Unassigned	Unassigned	Unassigned	Unassigned	Unassigned	Unassigned
OTU776	3	0	0	0	2	0	5	Bacteria{superkingdom}(100);Proteobacteria{phylum}(100);Alphaproteobacteria{class}(100);Caulobacterales{order}(100);Caulobacteraceae{family}(100);Phenylobacterium{genus}(90);Unassigned{species}(77)	Bacteria	Proteobacteria	Alphaproteobacteria	Caulobacterales	Caulobacteraceae	Phenylobacterium	Unassigned
OTU777	2	0	2	4	0	0	8	Bacteria{superkingdom}(100);Actinobacteria{phylum}(100);Actinobacteria{class}(100);Actinomycetales{order}(100);Jiangellaceae{family}(100);Jiangella{genus}(99);uncultured_bacterium{species}(99)	Bacteria	Actinobacteria	Actinobacteria	Actinomycetales	Jiangellaceae	Jiangella	uncultured_bacterium
OTU778	7	0	5	12	0	12	36	Bacteria{superkingdom}(100);Proteobacteria{phylum}(100);Deltaproteobacteria{class}(100);Desulfuromonadales{order}(100);Desulfuromonadaceae{family}(91);Desulfuromonas{genus}(91);Unassigned{species}(20)	Bacteria	Proteobacteria	Deltaproteobacteria	Desulfuromonadales	Desulfuromonadaceae	Desulfuromonas	Unassigned
OTU779	1	0	0	0	0	1	2	Bacteria{superkingdom}(100);Tenericutes{phylum}(100);Mollicutes{class}(100);Mycoplasmatales{order}(100);Mycoplasmataceae{family}(100);Ureaplasma{genus}(95);Unassigned{species}(44)	Bacteria	Tenericutes	Mollicutes	Mycoplasmatales	Mycoplasmataceae	Ureaplasma	Unassigned
OTU780	0	1	1	0	4	5	11	Bacteria{superkingdom}(100);Firmicutes{phylum}(100);Clostridia{class}(100);Clostridiales{order}(100);Ruminococcaceae{family}(100);Unassigned{genus}(52);Unassigned{species}(36)	Bacteria	Firmicutes	Clostridia	Clostridiales	Ruminococcaceae	Unassigned	Unassigned
OTU781	6	4	3	4	12	9	38	Bacteria{superkingdom}(100);Firmicutes{phylum}(100);Clostridia{class}(100);Clostridiales{order}(100);Ruminococcaceae{family}(100);Unassigned{genus}(43);Unassigned{species}(38)	Bacteria	Firmicutes	Clostridia	Clostridiales	Ruminococcaceae	Unassigned	Unassigned
OTU782	1	0	0	4	3	1	9	Bacteria{superkingdom}(100);Firmicutes{phylum}(100);Clostridia{class}(100);Clostridiales{order}(100);Peptococcaceae_2{family}(100);Unassigned{genus}(48);Unassigned{species}(30)	Bacteria	Firmicutes	Clostridia	Clostridiales	Peptococcaceae_2	Unassigned	Unassigned
OTU783	7	15	2	1	13	3	41	Bacteria{superkingdom}(100);Firmicutes{phylum}(100);Clostridia{class}(100);Clostridiales{order}(100);Ruminococcaceae{family}(93);{genus}(80);Unassigned{species}(39)	Bacteria	Firmicutes	Clostridia	Clostridiales	Ruminococcaceae		Unassigned
OTU784	4	13	6	1	58	3	85	Bacteria{superkingdom}(100);Firmicutes{phylum}(100);Clostridia{class}(100);Clostridiales{order}(100);Ruminococcaceae{family}(100);Ruminococcus{genus}(100);Ruminococcus_flavefaciens{species}(88)	Bacteria	Firmicutes	Clostridia	Clostridiales	Ruminococcaceae	Ruminococcus	Ruminococcus_flavefaciens
OTU785	26	40	15	2	33	32	148	Bacteria{superkingdom}(100);Bacteroidetes{phylum}(100);Bacteroidia{class}(99);Bacteroidales{order}(99);{family}(92);{genus}(92);Unassigned{species}(47)	Bacteria	Bacteroidetes	Bacteroidia	Bacteroidales			Unassigned
OTU786	1	1	2	2	0	4	10	Bacteria{superkingdom}(100);Actinobacteria{phylum}(100);Actinobacteria{class}(100);Coriobacteriales{order}(100);Coriobacteriaceae{family}(100);Olsenella{genus}(100);uncultured_rumen_bacterium{species}(100)	Bacteria	Actinobacteria	Actinobacteria	Coriobacteriales	Coriobacteriaceae	Olsenella	uncultured_rumen_bacterium
OTU787	7	9	0	2	3	12	33	Bacteria{superkingdom}(100);Bacteroidetes{phylum}(100);Bacteroidia{class}(100);Bacteroidales{order}(100);Prevotellaceae{family}(100);Prevotella{genus}(100);Unassigned{species}(70)	Bacteria	Bacteroidetes	Bacteroidia	Bacteroidales	Prevotellaceae	Prevotella	Unassigned
OTU788	2	2	2	1	2	0	9	Bacteria{superkingdom}(100);Firmicutes{phylum}(100);Bacilli{class}(100);Bacillales{order}(100);Bacillaceae_2{family}(94);Unassigned{genus}(37);Unassigned{species}(32)	Bacteria	Firmicutes	Bacilli	Bacillales	Bacillaceae_2	Unassigned	Unassigned
OTU789	4	6	4	0	8	3	25	Bacteria{superkingdom}(100);Proteobacteria{phylum}(100);Deltaproteobacteria{class}(100);Bdellovibrionales{order}(100);Bdellovibrionaceae{family}(100);Vampirovibrio{genus}(100);uncultured_rumen_bacterium{species}(100)	Bacteria	Proteobacteria	Deltaproteobacteria	Bdellovibrionales	Bdellovibrionaceae	Vampirovibrio	uncultured_rumen_bacterium
OTU790	10	6	16	0	10	9	51	Bacteria{superkingdom}(100);Firmicutes{phylum}(100);Clostridia{class}(100);Clostridiales{order}(100);{family}(95);{genus}(95);Unassigned{species}(35)	Bacteria	Firmicutes	Clostridia	Clostridiales			Unassigned
OTU791	17	27	19	11	56	18	148	Bacteria{superkingdom}(100);Firmicutes{phylum}(100);Clostridia{class}(100);Clostridiales{order}(100);Ruminococcaceae{family}(100);Unassigned{genus}(66);Unassigned{species}(30)	Bacteria	Firmicutes	Clostridia	Clostridiales	Ruminococcaceae	Unassigned	Unassigned
OTU792	9	4	5	0	14	3	35	Bacteria{superkingdom}(100);Firmicutes{phylum}(100);Clostridia{class}(100);Clostridiales{order}(100);Ruminococcaceae{family}(100);Oscillibacter{genus}(100);Unassigned{species}(73)	Bacteria	Firmicutes	Clostridia	Clostridiales	Ruminococcaceae	Oscillibacter	Unassigned
OTU793	5	10	3	1	11	7	37	Bacteria{superkingdom}(100);Firmicutes{phylum}(99);Clostridia{class}(99);Clostridiales{order}(99);Ruminococcaceae{family}(91);{genus}(91);Unassigned{species}(35)	Bacteria	Firmicutes	Clostridia	Clostridiales	Ruminococcaceae		Unassigned
OTU794	0	1	2	3	1	3	10	Bacteria{superkingdom}(100);Firmicutes{phylum}(100);Bacilli{class}(100);Bacillales{order}(100);Thermoactinomycetaceae_1{family}(100);Thermoactinomyces{genus}(100);Thermoactinomyces_vulgaris{species}(100)	Bacteria	Firmicutes	Bacilli	Bacillales	Thermoactinomycetaceae_1	Thermoactinomyces	Thermoactinomyces_vulgaris
OTU795	8	8	0	0	3	2	21	Bacteria{superkingdom}(100);Proteobacteria{phylum}(100);Deltaproteobacteria{class}(100);Desulfovibrionales{order}(100);Desulfovibrionaceae{family}(100);{genus}(100);uncultured_rumen_bacterium{species}(100)	Bacteria	Proteobacteria	Deltaproteobacteria	Desulfovibrionales	Desulfovibrionaceae		uncultured_rumen_bacterium
OTU796	1	2	2	0	4	0	9	Bacteria{superkingdom}(100);Firmicutes{phylum}(100);{class}(100);{order}(100);{family}(100);{genus}(100);uncultured_Bacteroidetes_bacterium{species}(81)	Bacteria	Firmicutes					uncultured_Bacteroidetes_bacterium
OTU797	3	0	4	1	8	2	18	Bacteria{superkingdom}(100);Firmicutes{phylum}(100);Clostridia{class}(100);Clostridiales{order}(100);Ruminococcaceae{family}(100);{genus}(99);Unassigned{species}(31)	Bacteria	Firmicutes	Clostridia	Clostridiales	Ruminococcaceae		Unassigned
OTU798	4	3	0	2	24	3	36	Bacteria{superkingdom}(100);Firmicutes{phylum}(100);Clostridia{class}(100);Clostridiales{order}(100);Peptococcaceae_1{family}(100);Desulfitispora{genus}(100);Unassigned{species}(69)	Bacteria	Firmicutes	Clostridia	Clostridiales	Peptococcaceae_1	Desulfitispora	Unassigned
OTU799	18	34	21	15	34	15	137	Bacteria{superkingdom}(100);Firmicutes{phylum}(100);Clostridia{class}(100);Clostridiales{order}(100);{family}(91);{genus}(91);Unassigned{species}(79)	Bacteria	Firmicutes	Clostridia	Clostridiales			Unassigned
OTU800	4	0	1	1	0	2	8	Bacteria{superkingdom}(100);Proteobacteria{phylum}(100);Gammaproteobacteria{class}(100);Oceanospirillales{order}(100);Alcanivoracaceae{family}(100);Alcanivorax{genus}(100);Unassigned{species}(63)	Bacteria	Proteobacteria	Gammaproteobacteria	Oceanospirillales	Alcanivoracaceae	Alcanivorax	Unassigned
OTU801	3	2	2	1	8	0	16	Bacteria{superkingdom}(100);Unassigned{phylum}(73);Unassigned{class}(65);Unassigned{order}(63);Unassigned{family}(17);Unassigned{genus}(17);Unassigned{species}(4)	Bacteria	Unassigned	Unassigned	Unassigned	Unassigned	Unassigned	Unassigned
OTU802	2	3	1	4	2	1	13	Bacteria{superkingdom}(100);Firmicutes{phylum}(100);Clostridia{class}(100);Clostridiales{order}(100);Ruminococcaceae{family}(99);Unassigned{genus}(71);Unassigned{species}(38)	Bacteria	Firmicutes	Clostridia	Clostridiales	Ruminococcaceae	Unassigned	Unassigned
OTU803	9	9	4	3	10	12	47	Bacteria{superkingdom}(100);Bacteroidetes{phylum}(99);Unassigned{class}(70);Unassigned{order}(70);Unassigned{family}(70);Unassigned{genus}(70);Unassigned{species}(58)	Bacteria	Bacteroidetes	Unassigned	Unassigned	Unassigned	Unassigned	Unassigned
OTU804	5	6	2	1	4	1	19	Bacteria{superkingdom}(100);Firmicutes{phylum}(100);Clostridia{class}(100);Clostridiales{order}(100);Lachnospiraceae{family}(100);Unassigned{genus}(50);Unassigned{species}(41)	Bacteria	Firmicutes	Clostridia	Clostridiales	Lachnospiraceae	Unassigned	Unassigned
OTU805	6	2	2	1	6	2	19	Bacteria{superkingdom}(100);Firmicutes{phylum}(100);Clostridia{class}(100);Clostridiales{order}(100);Ruminococcaceae{family}(100);Clostridium_IV{genus}(89);Unassigned{species}(57)	Bacteria	Firmicutes	Clostridia	Clostridiales	Ruminococcaceae	Clostridium_IV	Unassigned
OTU806	7	7	4	2	9	8	37	Bacteria{superkingdom}(100);Firmicutes{phylum}(100);Clostridia{class}(100);Clostridiales{order}(100);Ruminococcaceae{family}(99);Unassigned{genus}(64);Unassigned{species}(44)	Bacteria	Firmicutes	Clostridia	Clostridiales	Ruminococcaceae	Unassigned	Unassigned
OTU807	1	0	0	0	7	1	9	Bacteria{superkingdom}(100);Verrucomicrobia{phylum}(100);Verrucomicrobiae{class}(100);Verrucomicrobiales{order}(100);Verrucomicrobiaceae{family}(100);Akkermansia{genus}(100);Unassigned{species}(70)	Bacteria	Verrucomicrobia	Verrucomicrobiae	Verrucomicrobiales	Verrucomicrobiaceae	Akkermansia	Unassigned
OTU808	7	1	20	9	3	28	68	Bacteria{superkingdom}(100);Firmicutes{phylum}(100);Clostridia{class}(100);Unassigned{order}(66);Unassigned{family}(66);Unassigned{genus}(66);Unassigned{species}(41)	Bacteria	Firmicutes	Clostridia	Unassigned	Unassigned	Unassigned	Unassigned
OTU809	38	52	61	18	10	29	208	Bacteria{superkingdom}(100);Firmicutes{phylum}(100);Bacilli{class}(100);Bacillales{order}(100);Staphylococcaceae{family}(100);Salinicoccus{genus}(100);Salinicoccus_alkaliphilus{species}(89)	Bacteria	Firmicutes	Bacilli	Bacillales	Staphylococcaceae	Salinicoccus	Salinicoccus_alkaliphilus
OTU810	8	11	3	2	11	7	42	Bacteria{superkingdom}(100);Proteobacteria{phylum}(100);Deltaproteobacteria{class}(100);Bdellovibrionales{order}(100);Bdellovibrionaceae{family}(100);Vampirovibrio{genus}(100);uncultured_rumen_bacterium{species}(95)	Bacteria	Proteobacteria	Deltaproteobacteria	Bdellovibrionales	Bdellovibrionaceae	Vampirovibrio	uncultured_rumen_bacterium
OTU811	3	0	0	0	2	0	5	Bacteria{superkingdom}(100);Firmicutes{phylum}(100);Clostridia{class}(100);Clostridiales{order}(100);Ruminococcaceae{family}(100);Clostridium_IV{genus}(100);Unassigned{species}(23)	Bacteria	Firmicutes	Clostridia	Clostridiales	Ruminococcaceae	Clostridium_IV	Unassigned
OTU812	9	5	5	2	10	8	39	Bacteria{superkingdom}(100);Firmicutes{phylum}(100);Clostridia{class}(100);Clostridiales{order}(100);Ruminococcaceae{family}(100);Clostridium_IV{genus}(100);uncultured_bacterium{species}(94)	Bacteria	Firmicutes	Clostridia	Clostridiales	Ruminococcaceae	Clostridium_IV	uncultured_bacterium
OTU813	5	3	10	14	2	10	44	Bacteria{superkingdom}(100);Proteobacteria{phylum}(100);Alphaproteobacteria{class}(100);Rhodobacterales{order}(100);Rhodobacteraceae{family}(100);Unassigned{genus}(11);Unassigned{species}(11)	Bacteria	Proteobacteria	Alphaproteobacteria	Rhodobacterales	Rhodobacteraceae	Unassigned	Unassigned
OTU814	2	0	2	1	3	1	9	Bacteria{superkingdom}(100);Proteobacteria{phylum}(100);Alphaproteobacteria{class}(100);Rhizobiales{order}(100);Rhizobiaceae{family}(100);Rhizobium{genus}(83);Unassigned{species}(77)	Bacteria	Proteobacteria	Alphaproteobacteria	Rhizobiales	Rhizobiaceae	Rhizobium	Unassigned
OTU815	10	5	16	3	3	16	53	Bacteria{superkingdom}(100);Actinobacteria{phylum}(100);Actinobacteria{class}(100);Actinomycetales{order}(100);Promicromonosporaceae{family}(98);Cellulosimicrobium{genus}(97);Cellulosimicrobium_funkei{species}(97)	Bacteria	Actinobacteria	Actinobacteria	Actinomycetales	Promicromonosporaceae	Cellulosimicrobium	Cellulosimicrobium_funkei
OTU816	2	1	2	2	1	2	10	Bacteria{superkingdom}(100);Proteobacteria{phylum}(100);Gammaproteobacteria{class}(100);Gammaproteobacteria_incertae_sedis{order}(100);{family}(100);Porticoccus{genus}(100);uncultured_bacterium{species}(100)	Bacteria	Proteobacteria	Gammaproteobacteria	Gammaproteobacteria_incertae_sedis		Porticoccus	uncultured_bacterium
OTU817	4	5	5	2	6	4	26	Bacteria{superkingdom}(100);Firmicutes{phylum}(100);Clostridia{class}(100);Clostridiales{order}(100);Ruminococcaceae{family}(100);Unassigned{genus}(76);Unassigned{species}(27)	Bacteria	Firmicutes	Clostridia	Clostridiales	Ruminococcaceae	Unassigned	Unassigned
OTU818	4	6	3	1	1	2	17	Bacteria{superkingdom}(100);Bacteroidetes{phylum}(100);Bacteroidia{class}(93);Bacteroidales{order}(93);Unassigned{family}(59);Unassigned{genus}(59);Unassigned{species}(32)	Bacteria	Bacteroidetes	Bacteroidia	Bacteroidales	Unassigned	Unassigned	Unassigned
OTU819	5	3	1	1	5	2	17	Bacteria{superkingdom}(100);Proteobacteria{phylum}(100);Alphaproteobacteria{class}(100);Rhizobiales{order}(100);{family}(95);{genus}(95);uncultured_Sinorhizobium_sp.{species}(95)	Bacteria	Proteobacteria	Alphaproteobacteria	Rhizobiales			uncultured_Sinorhizobium_sp.
OTU820	3	4	4	0	9	3	23	Bacteria{superkingdom}(100);Firmicutes{phylum}(100);Clostridia{class}(100);Clostridiales{order}(100);Ruminococcaceae{family}(100);Unassigned{genus}(51);Unassigned{species}(22)	Bacteria	Firmicutes	Clostridia	Clostridiales	Ruminococcaceae	Unassigned	Unassigned
OTU821	3	0	3	1	0	7	14	Bacteria{superkingdom}(100);Actinobacteria{phylum}(100);Actinobacteria{class}(100);Actinomycetales{order}(100);Microbacteriaceae{family}(99);Unassigned{genus}(21);Unassigned{species}(21)	Bacteria	Actinobacteria	Actinobacteria	Actinomycetales	Microbacteriaceae	Unassigned	Unassigned
OTU822	6	4	3	3	6	1	23	Bacteria{superkingdom}(100);Firmicutes{phylum}(100);Clostridia{class}(100);Clostridiales{order}(100);Ruminococcaceae{family}(99);Unassigned{genus}(69);Unassigned{species}(29)	Bacteria	Firmicutes	Clostridia	Clostridiales	Ruminococcaceae	Unassigned	Unassigned
OTU823	6	10	11	1	10	6	44	Bacteria{superkingdom}(100);Firmicutes{phylum}(100);Clostridia{class}(100);Clostridiales{order}(100);Ruminococcaceae{family}(99);Clostridium_IV{genus}(95);uncultured_Firmicutes_bacterium{species}(80)	Bacteria	Firmicutes	Clostridia	Clostridiales	Ruminococcaceae	Clostridium_IV	uncultured_Firmicutes_bacterium
OTU824	2	1	2	0	6	1	12	Bacteria{superkingdom}(100);Firmicutes{phylum}(100);Clostridia{class}(100);Clostridiales{order}(100);Ruminococcaceae{family}(100);Clostridium_IV{genus}(88);Unassigned{species}(60)	Bacteria	Firmicutes	Clostridia	Clostridiales	Ruminococcaceae	Clostridium_IV	Unassigned
OTU825	5	1	7	3	0	5	21	Bacteria{superkingdom}(100);Actinobacteria{phylum}(100);Actinobacteria{class}(100);Actinomycetales{order}(100);Propionibacteriaceae{family}(100);Tessaracoccus{genus}(100);uncultured_bacterium{species}(96)	Bacteria	Actinobacteria	Actinobacteria	Actinomycetales	Propionibacteriaceae	Tessaracoccus	uncultured_bacterium
OTU826	5	2	1	1	8	4	21	Bacteria{superkingdom}(100);Firmicutes{phylum}(100);Clostridia{class}(100);Clostridiales{order}(100);Lachnospiraceae{family}(100);{genus}(85);Unassigned{species}(57)	Bacteria	Firmicutes	Clostridia	Clostridiales	Lachnospiraceae		Unassigned
OTU827	2	1	2	2	0	6	13	Bacteria{superkingdom}(100);Planctomycetes{phylum}(100);Planctomycetia{class}(100);Planctomycetales{order}(100);Planctomycetaceae{family}(100);Unassigned{genus}(69);Unassigned{species}(34)	Bacteria	Planctomycetes	Planctomycetia	Planctomycetales	Planctomycetaceae	Unassigned	Unassigned
OTU828	3	0	1	2	2	2	10	Bacteria{superkingdom}(100);Firmicutes{phylum}(100);Clostridia{class}(100);Clostridiales{order}(100);{family}(100);{genus}(100);uncultured_prokaryote{species}(100)	Bacteria	Firmicutes	Clostridia	Clostridiales			uncultured_prokaryote
OTU829	10	25	5	3	27	12	82	Bacteria{superkingdom}(100);Firmicutes{phylum}(100);Clostridia{class}(100);Clostridiales{order}(100);Clostridiales_Incertae_Sedis_XIII{family}(100);Anaerovorax{genus}(100);Unassigned{species}(57)	Bacteria	Firmicutes	Clostridia	Clostridiales	Clostridiales_Incertae_Sedis_XIII	Anaerovorax	Unassigned
OTU830	2	0	0	1	1	2	6	Bacteria{superkingdom}(100);Firmicutes{phylum}(100);Clostridia{class}(99);Clostridiales{order}(99);Peptococcaceae_1{family}(96);Desulfonispora{genus}(91);Desulfonispora_thiosulfatigenes{species}(91)	Bacteria	Firmicutes	Clostridia	Clostridiales	Peptococcaceae_1	Desulfonispora	Desulfonispora_thiosulfatigenes
OTU831	5	6	1	1	8	4	25	Bacteria{superkingdom}(100);Bacteroidetes{phylum}(100);Bacteroidia{class}(96);Bacteroidales{order}(96);Unassigned{family}(53);Unassigned{genus}(53);Unassigned{species}(50)	Bacteria	Bacteroidetes	Bacteroidia	Bacteroidales	Unassigned	Unassigned	Unassigned
OTU832	2	1	1	5	0	5	14	Bacteria{superkingdom}(100);Firmicutes{phylum}(100);Bacilli{class}(100);Bacillales{order}(100);Bacillaceae_1{family}(83);Unassigned{genus}(56);Unassigned{species}(56)	Bacteria	Firmicutes	Bacilli	Bacillales	Bacillaceae_1	Unassigned	Unassigned
OTU833	2	2	0	2	2	5	13	Bacteria{superkingdom}(100);Firmicutes{phylum}(100);{class}(100);{order}(100);{family}(100);{genus}(100);unidentified_rumen_bacterium_RF9{species}(100)	Bacteria	Firmicutes					unidentified_rumen_bacterium_RF9
OTU834	2	2	2	0	3	1	10	Bacteria{superkingdom}(100);Firmicutes{phylum}(100);Clostridia{class}(100);Clostridiales{order}(100);Ruminococcaceae{family}(82);Unassigned{genus}(58);Unassigned{species}(25)	Bacteria	Firmicutes	Clostridia	Clostridiales	Ruminococcaceae	Unassigned	Unassigned
OTU835	1	5	1	0	13	1	21	Bacteria{superkingdom}(100);Firmicutes{phylum}(99);Erysipelotrichia{class}(98);Erysipelotrichales{order}(98);Erysipelotrichaceae{family}(98);{genus}(98);uncultured_Bacillales_bacterium{species}(98)	Bacteria	Firmicutes	Erysipelotrichia	Erysipelotrichales	Erysipelotrichaceae		uncultured_Bacillales_bacterium
OTU836	4	4	3	0	14	6	31	Bacteria{superkingdom}(100);Firmicutes{phylum}(100);Clostridia{class}(100);Clostridiales{order}(100);Lachnospiraceae{family}(100);Unassigned{genus}(73);Unassigned{species}(20)	Bacteria	Firmicutes	Clostridia	Clostridiales	Lachnospiraceae	Unassigned	Unassigned
OTU837	5	1	5	7	0	7	25	Bacteria{superkingdom}(100);Bacteroidetes{phylum}(100);{class}(90);{order}(90);{family}(90);{genus}(90);bacterium_enrichment_culture_clone_B3-53{species}(80)	Bacteria	Bacteroidetes					bacterium_enrichment_culture_clone_B3-53
OTU838	15	14	8	5	13	17	72	Bacteria{superkingdom}(100);Firmicutes{phylum}(100);Clostridia{class}(100);Clostridiales{order}(100);Lachnospiraceae{family}(100);Unassigned{genus}(73);Unassigned{species}(46)	Bacteria	Firmicutes	Clostridia	Clostridiales	Lachnospiraceae	Unassigned	Unassigned
OTU839	1	0	0	0	1	1	3	Bacteria{superkingdom}(100);Proteobacteria{phylum}(100);Deltaproteobacteria{class}(100);Bdellovibrionales{order}(89);Bdellovibrionaceae{family}(89);Vampirovibrio{genus}(89);Unassigned{species}(79)	Bacteria	Proteobacteria	Deltaproteobacteria	Bdellovibrionales	Bdellovibrionaceae	Vampirovibrio	Unassigned
OTU840	2	0	0	0	1	0	3	Bacteria{superkingdom}(100);Firmicutes{phylum}(100);Clostridia{class}(100);Clostridiales{order}(100);Heliobacteriaceae{family}(100);Hydrogenispora{genus}(100);Unassigned{species}(79)	Bacteria	Firmicutes	Clostridia	Clostridiales	Heliobacteriaceae	Hydrogenispora	Unassigned
OTU841	3	4	1	1	7	6	22	Bacteria{superkingdom}(100);Firmicutes{phylum}(100);Clostridia{class}(100);Clostridiales{order}(100);Ruminococcaceae{family}(100);{genus}(100);iron-reducing_bacterium_enrichment_culture_clone_HN-HFO10{species}(95)	Bacteria	Firmicutes	Clostridia	Clostridiales	Ruminococcaceae		iron-reducing_bacterium_enrichment_culture_clone_HN-HFO10
OTU842	4	2	8	1	1	2	18	Bacteria{superkingdom}(100);Firmicutes{phylum}(100);Bacilli{class}(100);Bacillales{order}(100);Planococcaceae{family}(100);Paenisporosarcina{genus}(98);Unassigned{species}(73)	Bacteria	Firmicutes	Bacilli	Bacillales	Planococcaceae	Paenisporosarcina	Unassigned
OTU843	13	2	12	9	2	15	53	Bacteria{superkingdom}(100);Synergistetes{phylum}(100);Synergistia{class}(100);Synergistales{order}(100);Synergistaceae{family}(100);Cloacibacillus{genus}(100);uncultured_bacterium{species}(85)	Bacteria	Synergistetes	Synergistia	Synergistales	Synergistaceae	Cloacibacillus	uncultured_bacterium
OTU844	12	15	13	7	9	11	67	Bacteria{superkingdom}(100);Actinobacteria{phylum}(100);Actinobacteria{class}(100);Actinomycetales{order}(100);Pseudonocardiaceae{family}(100);Saccharopolyspora{genus}(100);Saccharopolyspora_rectivirgula{species}(100)	Bacteria	Actinobacteria	Actinobacteria	Actinomycetales	Pseudonocardiaceae	Saccharopolyspora	Saccharopolyspora_rectivirgula
OTU845	8	6	5	1	6	7	33	Bacteria{superkingdom}(100);Firmicutes{phylum}(100);Clostridia{class}(100);Clostridiales{order}(100);Eubacteriaceae{family}(96);Eubacterium{genus}(96);uncultured_rumen_bacterium{species}(96)	Bacteria	Firmicutes	Clostridia	Clostridiales	Eubacteriaceae	Eubacterium	uncultured_rumen_bacterium
OTU846	3	5	9	5	3	8	33	Bacteria{superkingdom}(100);Proteobacteria{phylum}(100);Gammaproteobacteria{class}(100);Pseudomonadales{order}(100);Pseudomonadaceae{family}(100);{genus}(100);Pseudomonas_sp._108Z1{species}(100)	Bacteria	Proteobacteria	Gammaproteobacteria	Pseudomonadales	Pseudomonadaceae		Pseudomonas_sp._108Z1
OTU847	3	1	3	1	0	0	8	Bacteria{superkingdom}(100);Firmicutes{phylum}(100);Clostridia{class}(98);Clostridiales{order}(98);Peptococcaceae_2{family}(93);Cryptanaerobacter{genus}(89);uncultured_bacterium{species}(88)	Bacteria	Firmicutes	Clostridia	Clostridiales	Peptococcaceae_2	Cryptanaerobacter	uncultured_bacterium
OTU848	3	0	2	1	4	2	12	Bacteria{superkingdom}(100);Firmicutes{phylum}(100);Clostridia{class}(100);Clostridiales{order}(100);Ruminococcaceae{family}(100);{genus}(99);Unassigned{species}(53)	Bacteria	Firmicutes	Clostridia	Clostridiales	Ruminococcaceae		Unassigned
OTU849	1	0	0	0	7	0	8	Bacteria{superkingdom}(100);Bacteroidetes{phylum}(100);Bacteroidia{class}(100);Bacteroidales{order}(100);Prevotellaceae{family}(100);Prevotella{genus}(100);Unassigned{species}(66)	Bacteria	Bacteroidetes	Bacteroidia	Bacteroidales	Prevotellaceae	Prevotella	Unassigned
OTU850	2	2	1	0	1	3	9	Bacteria{superkingdom}(100);Proteobacteria{phylum}(100);Gammaproteobacteria{class}(100);Chromatiales{order}(100);Ectothiorhodospiraceae{family}(99);{genus}(83);Unassigned{species}(79)	Bacteria	Proteobacteria	Gammaproteobacteria	Chromatiales	Ectothiorhodospiraceae		Unassigned
OTU851	6	10	2	4	3	7	32	Bacteria{superkingdom}(100);Firmicutes{phylum}(100);Clostridia{class}(100);Clostridiales{order}(100);Clostridiales_Incertae_Sedis_XIII{family}(100);Anaerovorax{genus}(100);uncultured_bacterium{species}(80)	Bacteria	Firmicutes	Clostridia	Clostridiales	Clostridiales_Incertae_Sedis_XIII	Anaerovorax	uncultured_bacterium
OTU852	4	2	0	1	1	1	9	Bacteria{superkingdom}(100);Deinococcus-Thermus{phylum}(100);Deinococci{class}(100);Deinococcales{order}(100);Trueperaceae{family}(100);Truepera{genus}(100);uncultured_bacterium{species}(94)	Bacteria	Deinococcus-Thermus	Deinococci	Deinococcales	Trueperaceae	Truepera	uncultured_bacterium
OTU853	2	4	4	0	1	0	11	Bacteria{superkingdom}(100);Firmicutes{phylum}(100);Clostridia{class}(100);Clostridiales{order}(100);Ruminococcaceae{family}(100);Unassigned{genus}(56);Unassigned{species}(32)	Bacteria	Firmicutes	Clostridia	Clostridiales	Ruminococcaceae	Unassigned	Unassigned
OTU854	9	3	4	1	25	10	52	Bacteria{superkingdom}(100);Bacteroidetes{phylum}(100);Bacteroidia{class}(97);Bacteroidales{order}(97);Rikenellaceae{family}(92);{genus}(88);uncultured_bacterium{species}(88)	Bacteria	Bacteroidetes	Bacteroidia	Bacteroidales	Rikenellaceae		uncultured_bacterium
OTU855	1	1	1	3	0	1	7	Bacteria{superkingdom}(100);Proteobacteria{phylum}(100);Betaproteobacteria{class}(100);Burkholderiales{order}(100);Alcaligenaceae{family}(100);Paenalcaligenes{genus}(100);uncultured_compost_bacterium{species}(87)	Bacteria	Proteobacteria	Betaproteobacteria	Burkholderiales	Alcaligenaceae	Paenalcaligenes	uncultured_compost_bacterium
OTU856	6	12	5	4	1	2	30	Bacteria{superkingdom}(100);Firmicutes{phylum}(100);Clostridia{class}(100);Clostridiales{order}(100);Ruminococcaceae{family}(100);Clostridium_IV{genus}(94);Unassigned{species}(40)	Bacteria	Firmicutes	Clostridia	Clostridiales	Ruminococcaceae	Clostridium_IV	Unassigned
OTU857	3	0	2	1	0	5	11	Bacteria{superkingdom}(100);Proteobacteria{phylum}(100);Gammaproteobacteria{class}(100);Xanthomonadales{order}(100);Xanthomonadaceae{family}(100);Chiayiivirga{genus}(99);uncultured_bacterium{species}(99)	Bacteria	Proteobacteria	Gammaproteobacteria	Xanthomonadales	Xanthomonadaceae	Chiayiivirga	uncultured_bacterium
OTU858	3	0	2	5	2	8	20	Bacteria{superkingdom}(100);Firmicutes{phylum}(100);Clostridia{class}(100);Clostridiales{order}(100);Ruminococcaceae{family}(98);Clostridium_IV{genus}(89);uncultured_Firmicutes_bacterium{species}(80)	Bacteria	Firmicutes	Clostridia	Clostridiales	Ruminococcaceae	Clostridium_IV	uncultured_Firmicutes_bacterium
OTU859	1	5	2	0	2	7	17	Bacteria{superkingdom}(100);Firmicutes{phylum}(99);{class}(99);{order}(99);{family}(99);{genus}(99);uncultured_rumen_bacterium{species}(96)	Bacteria	Firmicutes					uncultured_rumen_bacterium
OTU860	5	8	8	3	6	2	32	Bacteria{superkingdom}(100);Proteobacteria{phylum}(100);Betaproteobacteria{class}(100);Rhodocyclales{order}(91);Rhodocyclaceae{family}(91);Unassigned{genus}(49);Unassigned{species}(17)	Bacteria	Proteobacteria	Betaproteobacteria	Rhodocyclales	Rhodocyclaceae	Unassigned	Unassigned
OTU861	2	4	3	0	1	0	10	Bacteria{superkingdom}(100);Firmicutes{phylum}(100);Clostridia{class}(100);Clostridiales{order}(100);Ruminococcaceae{family}(100);Sporobacter{genus}(100);Unassigned{species}(73)	Bacteria	Firmicutes	Clostridia	Clostridiales	Ruminococcaceae	Sporobacter	Unassigned
OTU862	2	0	0	1	4	0	7	Bacteria{superkingdom}(100);Verrucomicrobia{phylum}(100);Subdivision5{class}(100);{order}(100);{family}(100);Subdivision5_genera_incertae_sedis{genus}(100);Unassigned{species}(43)	Bacteria	Verrucomicrobia	Subdivision5			Subdivision5_genera_incertae_sedis	Unassigned
OTU863	2	0	0	0	2	1	5	Bacteria{superkingdom}(100);{phylum}(99);{class}(99);{order}(99);{family}(99);{genus}(99);uncultured_Erysipelotrichaceae_bacterium{species}(99)	Bacteria						uncultured_Erysipelotrichaceae_bacterium
OTU864	3	3	3	1	6	1	17	Bacteria{superkingdom}(100);Firmicutes{phylum}(100);Clostridia{class}(98);Clostridiales{order}(98);Unassigned{family}(64);Unassigned{genus}(45);Unassigned{species}(20)	Bacteria	Firmicutes	Clostridia	Clostridiales	Unassigned	Unassigned	Unassigned
OTU865	2	2	1	2	2	1	10	Bacteria{superkingdom}(100);Firmicutes{phylum}(100);Clostridia{class}(100);Clostridiales{order}(100);Ruminococcaceae{family}(100);Unassigned{genus}(51);Unassigned{species}(40)	Bacteria	Firmicutes	Clostridia	Clostridiales	Ruminococcaceae	Unassigned	Unassigned
OTU866	3	3	0	2	13	3	24	Bacteria{superkingdom}(100);Bacteroidetes{phylum}(100);Bacteroidia{class}(100);Bacteroidales{order}(100);Porphyromonadaceae{family}(100);{genus}(100);Unassigned{species}(65)	Bacteria	Bacteroidetes	Bacteroidia	Bacteroidales	Porphyromonadaceae		Unassigned
OTU867	3	1	2	1	6	1	14	Bacteria{superkingdom}(100);Unassigned{phylum}(62);Unassigned{class}(47);Unassigned{order}(47);Unassigned{family}(15);Unassigned{genus}(15);Unassigned{species}(5)	Bacteria	Unassigned	Unassigned	Unassigned	Unassigned	Unassigned	Unassigned
OTU868	4	0	2	1	4	3	14	Bacteria{superkingdom}(100);Firmicutes{phylum}(99);Clostridia{class}(99);Clostridiales{order}(99);Unassigned{family}(46);Unassigned{genus}(38);Unassigned{species}(19)	Bacteria	Firmicutes	Clostridia	Clostridiales	Unassigned	Unassigned	Unassigned
OTU869	4	0	0	0	0	3	7	Bacteria{superkingdom}(100);Firmicutes{phylum}(100);Clostridia{class}(100);Clostridiales{order}(100);Ruminococcaceae{family}(93);Unassigned{genus}(58);Unassigned{species}(34)	Bacteria	Firmicutes	Clostridia	Clostridiales	Ruminococcaceae	Unassigned	Unassigned
OTU870	1	1	0	1	2	1	6	Bacteria{superkingdom}(100);Firmicutes{phylum}(100);Clostridia{class}(100);Clostridiales{order}(100);Clostridiales_Incertae_Sedis_XIII{family}(100);Anaerovorax{genus}(97);Unassigned{species}(51)	Bacteria	Firmicutes	Clostridia	Clostridiales	Clostridiales_Incertae_Sedis_XIII	Anaerovorax	Unassigned
OTU871	2	3	2	1	1	0	9	Bacteria{superkingdom}(100);Proteobacteria{phylum}(100);Alphaproteobacteria{class}(100);Rhizobiales{order}(100);Bradyrhizobiaceae{family}(100);Bradyrhizobium{genus}(100);Unassigned{species}(73)	Bacteria	Proteobacteria	Alphaproteobacteria	Rhizobiales	Bradyrhizobiaceae	Bradyrhizobium	Unassigned
OTU872	4	4	1	3	10	2	24	Bacteria{superkingdom}(100);Firmicutes{phylum}(100);Clostridia{class}(100);Clostridiales{order}(100);Ruminococcaceae{family}(100);{genus}(100);Unassigned{species}(40)	Bacteria	Firmicutes	Clostridia	Clostridiales	Ruminococcaceae		Unassigned
OTU873	6	11	5	1	10	10	43	Bacteria{superkingdom}(100);Bacteroidetes{phylum}(100);Bacteroidia{class}(100);Bacteroidales{order}(100);{family}(100);{genus}(100);uncultured_Alistipes_sp.{species}(100)	Bacteria	Bacteroidetes	Bacteroidia	Bacteroidales			uncultured_Alistipes_sp.
OTU874	4	2	0	1	13	3	23	Bacteria{superkingdom}(100);Firmicutes{phylum}(100);Clostridia{class}(100);Clostridiales{order}(100);Ruminococcaceae{family}(100);Unassigned{genus}(39);Unassigned{species}(39)	Bacteria	Firmicutes	Clostridia	Clostridiales	Ruminococcaceae	Unassigned	Unassigned
OTU875	2	0	0	0	10	0	12	Bacteria{superkingdom}(100);Bacteroidetes{phylum}(100);Bacteroidia{class}(100);Bacteroidales{order}(100);Prevotellaceae{family}(100);Prevotella{genus}(100);uncultured_rumen_bacterium{species}(82)	Bacteria	Bacteroidetes	Bacteroidia	Bacteroidales	Prevotellaceae	Prevotella	uncultured_rumen_bacterium
OTU876	4	0	3	1	1	1	10	Bacteria{superkingdom}(100);Firmicutes{phylum}(99);{class}(99);{order}(99);{family}(99);{genus}(99);uncultured_rumen_bacterium{species}(85)	Bacteria	Firmicutes					uncultured_rumen_bacterium
OTU877	4	4	4	5	1	3	21	Bacteria{superkingdom}(100);Firmicutes{phylum}(100);Clostridia{class}(100);Clostridiales{order}(100);Peptococcaceae_1{family}(100);Desulfonispora{genus}(100);uncultured_organism{species}(83)	Bacteria	Firmicutes	Clostridia	Clostridiales	Peptococcaceae_1	Desulfonispora	uncultured_organism
OTU878	2	4	1	0	0	0	7	Bacteria{superkingdom}(100);Actinobacteria{phylum}(100);Actinobacteria{class}(100);Acidimicrobiales{order}(100);Iamiaceae{family}(100);Unassigned{genus}(70);Unassigned{species}(70)	Bacteria	Actinobacteria	Actinobacteria	Acidimicrobiales	Iamiaceae	Unassigned	Unassigned
OTU879	2	1	0	0	1	4	8	Bacteria{superkingdom}(100);Firmicutes{phylum}(100);{class}(100);{order}(100);{family}(100);{genus}(100);uncultured_rumen_bacterium{species}(94)	Bacteria	Firmicutes					uncultured_rumen_bacterium
OTU880	4	3	12	1	2	3	25	Bacteria{superkingdom}(100);Actinobacteria{phylum}(100);Actinobacteria{class}(100);Actinomycetales{order}(100);Corynebacteriaceae{family}(100);Corynebacterium{genus}(99);Unassigned{species}(55)	Bacteria	Actinobacteria	Actinobacteria	Actinomycetales	Corynebacteriaceae	Corynebacterium	Unassigned
OTU881	13	5	39	13	3	22	95	Bacteria{superkingdom}(100);Actinobacteria{phylum}(100);Actinobacteria{class}(100);Acidimicrobiales{order}(100);Iamiaceae{family}(100);Aquihabitans{genus}(100);Unassigned{species}(62)	Bacteria	Actinobacteria	Actinobacteria	Acidimicrobiales	Iamiaceae	Aquihabitans	Unassigned
OTU882	2	0	1	3	0	0	6	Bacteria{superkingdom}(100);Actinobacteria{phylum}(100);Actinobacteria{class}(100);Actinomycetales{order}(100);Nocardiaceae{family}(100);Rhodococcus{genus}(100);Rhodococcus_qingshengii{species}(100)	Bacteria	Actinobacteria	Actinobacteria	Actinomycetales	Nocardiaceae	Rhodococcus	Rhodococcus_qingshengii
OTU883	2	1	3	2	1	1	10	Bacteria{superkingdom}(100);Chloroflexi{phylum}(100);Thermomicrobia{class}(100);Sphaerobacterales{order}(100);Sphaerobacteraceae{family}(100);{genus}(93);Unassigned{species}(44)	Bacteria	Chloroflexi	Thermomicrobia	Sphaerobacterales	Sphaerobacteraceae		Unassigned
OTU884	4	1	12	0	7	2	26	Bacteria{superkingdom}(100);Spirochaetes{phylum}(100);Spirochaetia{class}(100);Spirochaetales{order}(100);Spirochaetaceae{family}(100);Treponema{genus}(100);Unassigned{species}(41)	Bacteria	Spirochaetes	Spirochaetia	Spirochaetales	Spirochaetaceae	Treponema	Unassigned
OTU885	1	4	3	0	9	4	21	Bacteria{superkingdom}(100);Firmicutes{phylum}(99);Clostridia{class}(97);Clostridiales{order}(97);Ruminococcaceae{family}(97);{genus}(88);Unassigned{species}(29)	Bacteria	Firmicutes	Clostridia	Clostridiales	Ruminococcaceae		Unassigned
OTU886	2	0	1	1	1	2	7	Bacteria{superkingdom}(100);Firmicutes{phylum}(92);Erysipelotrichia{class}(92);Erysipelotrichales{order}(92);Erysipelotrichaceae{family}(92);Erysipelothrix{genus}(89);Unassigned{species}(40)	Bacteria	Firmicutes	Erysipelotrichia	Erysipelotrichales	Erysipelotrichaceae	Erysipelothrix	Unassigned
OTU887	0	5	0	0	0	3	8	Bacteria{superkingdom}(100);Firmicutes{phylum}(100);Bacilli{class}(100);Lactobacillales{order}(100);Lactobacillaceae{family}(100);Lactobacillus{genus}(100);Lactobacillus_casei_str._Zhang{species}(99)	Bacteria	Firmicutes	Bacilli	Lactobacillales	Lactobacillaceae	Lactobacillus	Lactobacillus_casei_str._Zhang
OTU888	5	2	2	0	1	2	12	Bacteria{superkingdom}(100);Proteobacteria{phylum}(100);Deltaproteobacteria{class}(100);{order}(100);{family}(100);{genus}(100);uncultured_rumen_bacterium{species}(100)	Bacteria	Proteobacteria	Deltaproteobacteria				uncultured_rumen_bacterium
OTU889	0	0	2	4	0	2	8	Bacteria{superkingdom}(100);Firmicutes{phylum}(100);Clostridia{class}(100);Clostridiales{order}(99);Ruminococcaceae{family}(99);{genus}(85);Unassigned{species}(47)	Bacteria	Firmicutes	Clostridia	Clostridiales	Ruminococcaceae		Unassigned
OTU890	2	0	3	3	1	3	12	Bacteria{superkingdom}(100);Proteobacteria{phylum}(100);Betaproteobacteria{class}(100);Burkholderiales{order}(100);Alcaligenaceae{family}(100);{genus}(90);Unassigned{species}(51)	Bacteria	Proteobacteria	Betaproteobacteria	Burkholderiales	Alcaligenaceae		Unassigned
OTU891	5	4	3	2	17	5	36	Bacteria{superkingdom}(100);Firmicutes{phylum}(84);Unassigned{class}(75);Unassigned{order}(74);Unassigned{family}(37);Unassigned{genus}(37);Unassigned{species}(0)	Bacteria	Firmicutes	Unassigned	Unassigned	Unassigned	Unassigned	Unassigned
OTU892	3	0	2	3	2	5	15	Bacteria{superkingdom}(100);Cloacimonetes{phylum}(100);{class}(100);{order}(100);{family}(100);Candidatus_Cloacamonas{genus}(100);uncultured_planctomycete{species}(100)	Bacteria	Cloacimonetes				Candidatus_Cloacamonas	uncultured_planctomycete
OTU893	2	3	1	0	5	5	16	Bacteria{superkingdom}(100);Bacteroidetes{phylum}(100);Bacteroidia{class}(100);Bacteroidales{order}(100);Prevotellaceae{family}(100);Prevotella{genus}(100);Unassigned{species}(39)	Bacteria	Bacteroidetes	Bacteroidia	Bacteroidales	Prevotellaceae	Prevotella	Unassigned
OTU894	11	5	6	7	21	12	62	Bacteria{superkingdom}(100);Bacteroidetes{phylum}(100);Bacteroidia{class}(96);Bacteroidales{order}(96);{family}(92);{genus}(92);uncultured_rumen_bacterium{species}(83)	Bacteria	Bacteroidetes	Bacteroidia	Bacteroidales			uncultured_rumen_bacterium
OTU895	2	2	2	2	5	4	17	Bacteria{superkingdom}(100);Actinobacteria{phylum}(100);Actinobacteria{class}(100);Coriobacteriales{order}(100);Coriobacteriaceae{family}(100);{genus}(90);uncultured_bacterium{species}(88)	Bacteria	Actinobacteria	Actinobacteria	Coriobacteriales	Coriobacteriaceae		uncultured_bacterium
OTU896	1	0	0	1	0	0	2	Bacteria{superkingdom}(100);Actinobacteria{phylum}(100);Actinobacteria{class}(100);Actinomycetales{order}(100);Promicromonosporaceae{family}(100);Myceligenerans{genus}(100);Myceligenerans_xiligouense{species}(83)	Bacteria	Actinobacteria	Actinobacteria	Actinomycetales	Promicromonosporaceae	Myceligenerans	Myceligenerans_xiligouense
OTU897	2	1	1	1	5	4	14	Bacteria{superkingdom}(100);Firmicutes{phylum}(100);Clostridia{class}(100);Clostridiales{order}(100);Ruminococcaceae{family}(100);{genus}(84);Ruminococcaceae_bacterium_GD6{species}(81)	Bacteria	Firmicutes	Clostridia	Clostridiales	Ruminococcaceae		Ruminococcaceae_bacterium_GD6
OTU898	9	1	3	5	3	1	22	Bacteria{superkingdom}(100);Firmicutes{phylum}(100);Clostridia{class}(100);Clostridiales{order}(100);Ruminococcaceae{family}(100);Fastidiosipila{genus}(100);Unassigned{species}(61)	Bacteria	Firmicutes	Clostridia	Clostridiales	Ruminococcaceae	Fastidiosipila	Unassigned
OTU899	2	1	0	0	3	1	7	Bacteria{superkingdom}(100);Firmicutes{phylum}(100);Clostridia{class}(100);Clostridiales{order}(100);Eubacteriaceae{family}(100);Pseudoramibacter{genus}(100);uncultured_rumen_bacterium{species}(100)	Bacteria	Firmicutes	Clostridia	Clostridiales	Eubacteriaceae	Pseudoramibacter	uncultured_rumen_bacterium
OTU900	14	14	10	1	8	9	56	Bacteria{superkingdom}(100);Firmicutes{phylum}(100);Clostridia{class}(100);Clostridiales{order}(100);Clostridiales_Incertae_Sedis_XIII{family}(100);Unassigned{genus}(79);Unassigned{species}(79)	Bacteria	Firmicutes	Clostridia	Clostridiales	Clostridiales_Incertae_Sedis_XIII	Unassigned	Unassigned
OTU901	2	1	0	0	5	0	8	Bacteria{superkingdom}(100);Firmicutes{phylum}(100);Clostridia{class}(100);Clostridiales{order}(100);Unassigned{family}(66);Unassigned{genus}(66);Unassigned{species}(57)	Bacteria	Firmicutes	Clostridia	Clostridiales	Unassigned	Unassigned	Unassigned
OTU902	2	0	2	0	2	2	8	Bacteria{superkingdom}(100);Firmicutes{phylum}(100);Clostridia{class}(100);Clostridiales{order}(100);Ruminococcaceae{family}(95);Anaerobacterium{genus}(86);Unassigned{species}(53)	Bacteria	Firmicutes	Clostridia	Clostridiales	Ruminococcaceae	Anaerobacterium	Unassigned
OTU903	2	3	3	1	6	1	16	Bacteria{superkingdom}(100);Firmicutes{phylum}(100);Clostridia{class}(100);Clostridiales{order}(100);Ruminococcaceae{family}(100);{genus}(100);Unassigned{species}(50)	Bacteria	Firmicutes	Clostridia	Clostridiales	Ruminococcaceae		Unassigned
OTU904	0	1	0	0	0	0	1	Bacteria{superkingdom}(100);Bacteroidetes{phylum}(100);Bacteroidia{class}(100);Bacteroidales{order}(100);Porphyromonadaceae{family}(100);Porphyromonas{genus}(100);Unassigned{species}(19)	Bacteria	Bacteroidetes	Bacteroidia	Bacteroidales	Porphyromonadaceae	Porphyromonas	Unassigned
OTU905	3	0	0	0	0	1	4	Bacteria{superkingdom}(100);Chloroflexi{phylum}(100);Thermomicrobia{class}(100);Sphaerobacterales{order}(99);Sphaerobacteraceae{family}(99);{genus}(97);uncultured_Chloroflexi_bacterium{species}(97)	Bacteria	Chloroflexi	Thermomicrobia	Sphaerobacterales	Sphaerobacteraceae		uncultured_Chloroflexi_bacterium
OTU906	2	0	11	29	2	3	47	Bacteria{superkingdom}(100);Bacteroidetes{phylum}(100);Bacteroidia{class}(96);Bacteroidales{order}(96);Unassigned{family}(68);Unassigned{genus}(61);Unassigned{species}(44)	Bacteria	Bacteroidetes	Bacteroidia	Bacteroidales	Unassigned	Unassigned	Unassigned
OTU907	1	0	0	0	2	1	4	Bacteria{superkingdom}(100);Firmicutes{phylum}(99);Clostridia{class}(97);Clostridiales{order}(97);Unassigned{family}(36);Unassigned{genus}(36);Unassigned{species}(17)	Bacteria	Firmicutes	Clostridia	Clostridiales	Unassigned	Unassigned	Unassigned
OTU908	5	3	5	0	6	3	22	Bacteria{superkingdom}(100);Firmicutes{phylum}(100);Clostridia{class}(100);Clostridiales{order}(100);Ruminococcaceae{family}(100);{genus}(84);Unassigned{species}(34)	Bacteria	Firmicutes	Clostridia	Clostridiales	Ruminococcaceae		Unassigned
OTU909	2	5	0	1	6	7	21	Bacteria{superkingdom}(100);Firmicutes{phylum}(100);Clostridia{class}(100);Clostridiales{order}(100);Ruminococcaceae{family}(100);Clostridium_IV{genus}(99);Unassigned{species}(74)	Bacteria	Firmicutes	Clostridia	Clostridiales	Ruminococcaceae	Clostridium_IV	Unassigned
OTU910	2	1	0	0	5	1	9	Bacteria{superkingdom}(100);Firmicutes{phylum}(100);Clostridia{class}(100);Clostridiales{order}(100);Ruminococcaceae{family}(99);{genus}(98);Unassigned{species}(29)	Bacteria	Firmicutes	Clostridia	Clostridiales	Ruminococcaceae		Unassigned
OTU911	1	0	0	1	0	1	3	Bacteria{superkingdom}(100);Firmicutes{phylum}(100);Bacilli{class}(100);Bacillales{order}(100);Bacillaceae_1{family}(100);Bacillus{genus}(100);Bacillus_senegalensis{species}(100)	Bacteria	Firmicutes	Bacilli	Bacillales	Bacillaceae_1	Bacillus	Bacillus_senegalensis
OTU912	2	3	3	2	0	2	12	Bacteria{superkingdom}(100);Actinobacteria{phylum}(100);Actinobacteria{class}(100);Actinomycetales{order}(100);{family}(98);{genus}(98);Sporichthya_sp._I10A-02001{species}(81)	Bacteria	Actinobacteria	Actinobacteria	Actinomycetales			Sporichthya_sp._I10A-02001
OTU913	4	1	6	4	0	11	26	Bacteria{superkingdom}(100);Bacteroidetes{phylum}(100);Bacteroidia{class}(100);Bacteroidales{order}(100);Porphyromonadaceae{family}(100);Paludibacter{genus}(100);Unassigned{species}(55)	Bacteria	Bacteroidetes	Bacteroidia	Bacteroidales	Porphyromonadaceae	Paludibacter	Unassigned
OTU914	8	0	1	2	5	0	16	Bacteria{superkingdom}(100);Spirochaetes{phylum}(100);Spirochaetia{class}(100);Spirochaetales{order}(100);Spirochaetaceae{family}(100);Treponema{genus}(100);Unassigned{species}(21)	Bacteria	Spirochaetes	Spirochaetia	Spirochaetales	Spirochaetaceae	Treponema	Unassigned
OTU915	1	3	1	1	4	1	11	Bacteria{superkingdom}(100);Firmicutes{phylum}(100);Unassigned{class}(48);Unassigned{order}(48);Unassigned{family}(48);Unassigned{genus}(48);Unassigned{species}(37)	Bacteria	Firmicutes	Unassigned	Unassigned	Unassigned	Unassigned	Unassigned
OTU916	6	2	3	1	8	10	30	Bacteria{superkingdom}(100);Bacteroidetes{phylum}(100);Bacteroidia{class}(100);Bacteroidales{order}(100);Rikenellaceae{family}(100);Alistipes{genus}(100);uncultured_Alistipes_sp.{species}(80)	Bacteria	Bacteroidetes	Bacteroidia	Bacteroidales	Rikenellaceae	Alistipes	uncultured_Alistipes_sp.
OTU917	1	3	1	1	2	1	9	Bacteria{superkingdom}(100);Unassigned{phylum}(56);Unassigned{class}(56);Unassigned{order}(56);Unassigned{family}(56);Unassigned{genus}(56);Unassigned{species}(56)	Bacteria	Unassigned	Unassigned	Unassigned	Unassigned	Unassigned	Unassigned
OTU918	2	1	1	0	3	1	8	Bacteria{superkingdom}(100);Firmicutes{phylum}(100);Clostridia{class}(100);Clostridiales{order}(100);Ruminococcaceae{family}(100);{genus}(93);uncultured_rumen_bacterium{species}(89)	Bacteria	Firmicutes	Clostridia	Clostridiales	Ruminococcaceae		uncultured_rumen_bacterium
OTU919	5	0	1	12	0	4	22	Archaea{superkingdom}(100);Euryarchaeota{phylum}(100);Thermoplasmata{class}(100);Methanomassiliicoccales{order}(100);Methanomassiliicoccaceae{family}(100);Methanomassiliicoccus{genus}(100);uncultured_archaeon_Ar21{species}(95)	Archaea	Euryarchaeota	Thermoplasmata	Methanomassiliicoccales	Methanomassiliicoccaceae	Methanomassiliicoccus	uncultured_archaeon_Ar21
OTU920	10	0	8	44	34	16	112	Bacteria{superkingdom}(100);Firmicutes{phylum}(100);Clostridia{class}(100);Clostridiales{order}(100);Clostridiaceae_2{family}(93);Unassigned{genus}(75);Unassigned{species}(52)	Bacteria	Firmicutes	Clostridia	Clostridiales	Clostridiaceae_2	Unassigned	Unassigned
OTU921	3	5	7	6	2	6	29	Bacteria{superkingdom}(100);Bacteroidetes{phylum}(100);Cytophagia{class}(100);Cytophagales{order}(100);Cyclobacteriaceae{family}(100);{genus}(98);uncultured_bacterium{species}(97)	Bacteria	Bacteroidetes	Cytophagia	Cytophagales	Cyclobacteriaceae		uncultured_bacterium
OTU922	1	14	3	1	10	8	37	Bacteria{superkingdom}(100);Firmicutes{phylum}(100);Clostridia{class}(100);Clostridiales{order}(100);Lachnospiraceae{family}(100);Unassigned{genus}(78);Unassigned{species}(11)	Bacteria	Firmicutes	Clostridia	Clostridiales	Lachnospiraceae	Unassigned	Unassigned
OTU923	6	5	5	3	8	3	30	Bacteria{superkingdom}(100);Candidatus_Saccharibacteria{phylum}(100);{class}(100);{order}(100);{family}(100);Saccharibacteria_genera_incertae_sedis{genus}(100);uncultured_rumen_bacterium{species}(100)	Bacteria	Candidatus_Saccharibacteria				Saccharibacteria_genera_incertae_sedis	uncultured_rumen_bacterium
OTU924	4	8	3	1	12	2	30	Bacteria{superkingdom}(100);Firmicutes{phylum}(100);Clostridia{class}(100);Clostridiales{order}(100);Ruminococcaceae{family}(100);Sporobacter{genus}(97);Unassigned{species}(51)	Bacteria	Firmicutes	Clostridia	Clostridiales	Ruminococcaceae	Sporobacter	Unassigned
OTU925	4	5	4	4	0	6	23	Bacteria{superkingdom}(100);Firmicutes{phylum}(100);Bacilli{class}(100);Bacillales{order}(100);Bacillaceae_1{family}(100);Bacillus{genus}(100);Bacillus_megaterium_DSM_319{species}(99)	Bacteria	Firmicutes	Bacilli	Bacillales	Bacillaceae_1	Bacillus	Bacillus_megaterium_DSM_319
OTU926	1	1	1	4	37	0	44	Bacteria{superkingdom}(100);Firmicutes{phylum}(100);Clostridia{class}(100);Clostridiales{order}(100);Clostridiales_Incertae_Sedis_XI{family}(96);Unassigned{genus}(40);Unassigned{species}(24)	Bacteria	Firmicutes	Clostridia	Clostridiales	Clostridiales_Incertae_Sedis_XI	Unassigned	Unassigned
OTU927	2	0	0	7	2	1	12	Bacteria{superkingdom}(100);Chlamydiae{phylum}(100);Chlamydiia{class}(100);Chlamydiales{order}(100);Parachlamydiaceae{family}(96);Unassigned{genus}(38);Unassigned{species}(31)	Bacteria	Chlamydiae	Chlamydiia	Chlamydiales	Parachlamydiaceae	Unassigned	Unassigned
OTU928	4	2	1	0	3	5	15	Bacteria{superkingdom}(100);Firmicutes{phylum}(100);Clostridia{class}(100);Clostridiales{order}(100);Lachnospiraceae{family}(100);Unassigned{genus}(46);Unassigned{species}(18)	Bacteria	Firmicutes	Clostridia	Clostridiales	Lachnospiraceae	Unassigned	Unassigned
OTU929	2	0	0	1	0	1	4	Bacteria{superkingdom}(100);Bacteroidetes{phylum}(100);Sphingobacteriia{class}(100);Sphingobacteriales{order}(100);Sphingobacteriaceae{family}(100);Unassigned{genus}(64);Unassigned{species}(64)	Bacteria	Bacteroidetes	Sphingobacteriia	Sphingobacteriales	Sphingobacteriaceae	Unassigned	Unassigned
OTU930	11	0	8	16	1	21	57	Bacteria{superkingdom}(99);Unassigned{phylum}(69);Unassigned{class}(69);Unassigned{order}(69);Unassigned{family}(69);Unassigned{genus}(69);Unassigned{species}(19)	Bacteria	Unassigned	Unassigned	Unassigned	Unassigned	Unassigned	Unassigned
OTU931	2	5	2	2	1	3	15	Bacteria{superkingdom}(100);Firmicutes{phylum}(100);Clostridia{class}(100);Clostridiales{order}(100);Unassigned{family}(77);Unassigned{genus}(48);Unassigned{species}(41)	Bacteria	Firmicutes	Clostridia	Clostridiales	Unassigned	Unassigned	Unassigned
OTU932	4	3	4	0	2	3	16	Bacteria{superkingdom}(100);Actinobacteria{phylum}(100);Actinobacteria{class}(100);Coriobacteriales{order}(100);Coriobacteriaceae{family}(100);{genus}(83);Unassigned{species}(76)	Bacteria	Actinobacteria	Actinobacteria	Coriobacteriales	Coriobacteriaceae		Unassigned
OTU933	3	2	1	2	5	9	22	Bacteria{superkingdom}(100);Proteobacteria{phylum}(100);Gammaproteobacteria{class}(100);Xanthomonadales{order}(100);Xanthomonadaceae{family}(100);Pseudofulvimonas{genus}(100);uncultured_bacterium{species}(100)	Bacteria	Proteobacteria	Gammaproteobacteria	Xanthomonadales	Xanthomonadaceae	Pseudofulvimonas	uncultured_bacterium
OTU934	8	0	4	2	3	5	22	Bacteria{superkingdom}(100);Firmicutes{phylum}(100);Clostridia{class}(99);Halanaerobiales{order}(98);Halanaerobiaceae{family}(97);Unassigned{genus}(65);Unassigned{species}(28)	Bacteria	Firmicutes	Clostridia	Halanaerobiales	Halanaerobiaceae	Unassigned	Unassigned
OTU935	2	3	1	0	0	2	8	Bacteria{superkingdom}(100);Planctomycetes{phylum}(100);Planctomycetia{class}(100);Planctomycetales{order}(100);Planctomycetaceae{family}(100);Pirellula{genus}(100);uncultured_rumen_bacterium{species}(100)	Bacteria	Planctomycetes	Planctomycetia	Planctomycetales	Planctomycetaceae	Pirellula	uncultured_rumen_bacterium
OTU936	5	1	1	2	4	2	15	Bacteria{superkingdom}(100);Firmicutes{phylum}(100);Clostridia{class}(100);Clostridiales{order}(100);Lachnospiraceae{family}(100);Syntrophococcus{genus}(100);uncultured_rumen_bacterium_6C3d-13{species}(100)	Bacteria	Firmicutes	Clostridia	Clostridiales	Lachnospiraceae	Syntrophococcus	uncultured_rumen_bacterium_6C3d-13
OTU937	1	3	1	0	3	2	10	Bacteria{superkingdom}(100);Firmicutes{phylum}(100);Clostridia{class}(100);Clostridiales{order}(100);Ruminococcaceae{family}(99);Unassigned{genus}(69);Unassigned{species}(44)	Bacteria	Firmicutes	Clostridia	Clostridiales	Ruminococcaceae	Unassigned	Unassigned
OTU938	7	9	0	2	7	12	37	Bacteria{superkingdom}(100);Firmicutes{phylum}(100);Clostridia{class}(100);Clostridiales{order}(100);Ruminococcaceae{family}(100);Unassigned{genus}(63);Unassigned{species}(38)	Bacteria	Firmicutes	Clostridia	Clostridiales	Ruminococcaceae	Unassigned	Unassigned
OTU939	4	6	0	1	2	2	15	Bacteria{superkingdom}(100);Firmicutes{phylum}(100);Clostridia{class}(97);Clostridiales{order}(97);{family}(97);{genus}(97);uncultured_rumen_bacterium{species}(97)	Bacteria	Firmicutes	Clostridia	Clostridiales			uncultured_rumen_bacterium
OTU940	4	2	0	0	6	1	13	Bacteria{superkingdom}(100);Firmicutes{phylum}(99);Unassigned{class}(64);Unassigned{order}(64);Unassigned{family}(64);Unassigned{genus}(64);Unassigned{species}(64)	Bacteria	Firmicutes	Unassigned	Unassigned	Unassigned	Unassigned	Unassigned
OTU941	1	1	0	0	1	1	4	Bacteria{superkingdom}(100);Bacteroidetes{phylum}(100);Bacteroidia{class}(100);Bacteroidales{order}(100);Rikenellaceae{family}(100);Alistipes{genus}(100);Unassigned{species}(44)	Bacteria	Bacteroidetes	Bacteroidia	Bacteroidales	Rikenellaceae	Alistipes	Unassigned
OTU942	3	1	2	0	3	0	9	Bacteria{superkingdom}(100);Tenericutes{phylum}(100);Mollicutes{class}(100);Anaeroplasmatales{order}(100);Anaeroplasmataceae{family}(100);Anaeroplasma{genus}(100);Unassigned{species}(58)	Bacteria	Tenericutes	Mollicutes	Anaeroplasmatales	Anaeroplasmataceae	Anaeroplasma	Unassigned
OTU943	1	0	0	0	1	0	2	Bacteria{superkingdom}(94);Unassigned{phylum}(10);Unassigned{class}(10);Unassigned{order}(10);Unassigned{family}(10);Unassigned{genus}(10);Unassigned{species}(0)	Bacteria	Unassigned	Unassigned	Unassigned	Unassigned	Unassigned	Unassigned
OTU944	1	1	0	0	3	0	5	Bacteria{superkingdom}(100);Firmicutes{phylum}(98);Clostridia{class}(98);Clostridiales{order}(98);Ruminococcaceae{family}(93);{genus}(91);uncultured_Clostridiales_bacterium{species}(85)	Bacteria	Firmicutes	Clostridia	Clostridiales	Ruminococcaceae		uncultured_Clostridiales_bacterium
OTU945	1	3	0	0	3	0	7	Bacteria{superkingdom}(100);Bacteroidetes{phylum}(100);Bacteroidia{class}(100);Bacteroidales{order}(100);Prevotellaceae{family}(100);Prevotella{genus}(100);Unassigned{species}(46)	Bacteria	Bacteroidetes	Bacteroidia	Bacteroidales	Prevotellaceae	Prevotella	Unassigned
OTU946	1	1	1	1	4	1	9	Bacteria{superkingdom}(100);Firmicutes{phylum}(100);Clostridia{class}(100);Clostridiales{order}(100);Lachnospiraceae{family}(100);Clostridium_XlVb{genus}(100);uncultured_bacterium{species}(89)	Bacteria	Firmicutes	Clostridia	Clostridiales	Lachnospiraceae	Clostridium_XlVb	uncultured_bacterium
OTU947	6	2	9	43	1	12	73	Bacteria{superkingdom}(100);Bacteroidetes{phylum}(100);Bacteroidia{class}(100);Bacteroidales{order}(100);Porphyromonadaceae{family}(97);Petrimonas{genus}(89);uncultured_prokaryote{species}(88)	Bacteria	Bacteroidetes	Bacteroidia	Bacteroidales	Porphyromonadaceae	Petrimonas	uncultured_prokaryote
OTU948	1	0	1	2	1	0	5	Bacteria{superkingdom}(100);Firmicutes{phylum}(99);Clostridia{class}(99);Clostridiales{order}(99);Ruminococcaceae{family}(99);{genus}(99);Unassigned{species}(56)	Bacteria	Firmicutes	Clostridia	Clostridiales	Ruminococcaceae		Unassigned
OTU949	0	0	0	0	0	2	2	Bacteria{superkingdom}(100);Bacteroidetes{phylum}(100);Unassigned{class}(70);Unassigned{order}(70);Unassigned{family}(70);Unassigned{genus}(70);Unassigned{species}(65)	Bacteria	Bacteroidetes	Unassigned	Unassigned	Unassigned	Unassigned	Unassigned
OTU950	4	7	3	1	8	6	29	Bacteria{superkingdom}(100);Firmicutes{phylum}(100);Clostridia{class}(100);Clostridiales{order}(100);Unassigned{family}(64);Unassigned{genus}(64);Unassigned{species}(52)	Bacteria	Firmicutes	Clostridia	Clostridiales	Unassigned	Unassigned	Unassigned
OTU951	3	19	6	5	9	5	47	Bacteria{superkingdom}(100);Firmicutes{phylum}(100);Clostridia{class}(100);Clostridiales{order}(100);Ruminococcaceae{family}(100);Ruminococcus{genus}(96);Unassigned{species}(68)	Bacteria	Firmicutes	Clostridia	Clostridiales	Ruminococcaceae	Ruminococcus	Unassigned
OTU952	1	2	0	0	7	3	13	Bacteria{superkingdom}(100);Firmicutes{phylum}(96);Unassigned{class}(56);Unassigned{order}(56);Unassigned{family}(56);Unassigned{genus}(54);Unassigned{species}(54)	Bacteria	Firmicutes	Unassigned	Unassigned	Unassigned	Unassigned	Unassigned
OTU953	1	0	0	0	1	1	3	Bacteria{superkingdom}(100);Firmicutes{phylum}(100);Negativicutes{class}(100);Selenomonadales{order}(100);Veillonellaceae{family}(100);Anaerovibrio{genus}(100);Anaerovibrio_lipolyticus{species}(100)	Bacteria	Firmicutes	Negativicutes	Selenomonadales	Veillonellaceae	Anaerovibrio	Anaerovibrio_lipolyticus
OTU954	0	0	2	0	2	1	5	Bacteria{superkingdom}(100);Firmicutes{phylum}(99);Clostridia{class}(97);Clostridiales{order}(97);{family}(93);{genus}(93);Unassigned{species}(73)	Bacteria	Firmicutes	Clostridia	Clostridiales			Unassigned
OTU955	8	16	0	0	3	9	36	Bacteria{superkingdom}(100);Bacteroidetes{phylum}(100);Bacteroidia{class}(100);Bacteroidales{order}(100);{family}(89);{genus}(89);uncultured_Bacteroidales_bacterium{species}(88)	Bacteria	Bacteroidetes	Bacteroidia	Bacteroidales			uncultured_Bacteroidales_bacterium
OTU956	9	2	6	22	2	8	49	Bacteria{superkingdom}(100);Proteobacteria{phylum}(100);Alphaproteobacteria{class}(100);Rhizobiales{order}(100);Hyphomicrobiaceae{family}(100);Pelagibacterium{genus}(100);Pelagibacterium_halotolerans{species}(97)	Bacteria	Proteobacteria	Alphaproteobacteria	Rhizobiales	Hyphomicrobiaceae	Pelagibacterium	Pelagibacterium_halotolerans
OTU957	5	2	5	5	6	5	28	Bacteria{superkingdom}(100);Chloroflexi{phylum}(100);Thermomicrobia{class}(100);Sphaerobacterales{order}(100);Sphaerobacteraceae{family}(100);{genus}(98);uncultured_Chloroflexi_bacterium{species}(96)	Bacteria	Chloroflexi	Thermomicrobia	Sphaerobacterales	Sphaerobacteraceae		uncultured_Chloroflexi_bacterium
OTU958	2	2	6	0	0	1	11	Bacteria{superkingdom}(100);Firmicutes{phylum}(100);Clostridia{class}(100);Clostridiales{order}(100);Ruminococcaceae{family}(100);{genus}(95);Unassigned{species}(24)	Bacteria	Firmicutes	Clostridia	Clostridiales	Ruminococcaceae		Unassigned
OTU959	3	6	1	0	3	5	18	Bacteria{superkingdom}(100);Proteobacteria{phylum}(100);Deltaproteobacteria{class}(100);Bdellovibrionales{order}(100);Bdellovibrionaceae{family}(100);Vampirovibrio{genus}(100);uncultured_rumen_bacterium{species}(100)	Bacteria	Proteobacteria	Deltaproteobacteria	Bdellovibrionales	Bdellovibrionaceae	Vampirovibrio	uncultured_rumen_bacterium
OTU960	4	1	7	6	3	8	29	Bacteria{superkingdom}(100);Bacteroidetes{phylum}(100);Bacteroidia{class}(99);Bacteroidales{order}(99);Porphyromonadaceae{family}(99);Unassigned{genus}(66);Unassigned{species}(36)	Bacteria	Bacteroidetes	Bacteroidia	Bacteroidales	Porphyromonadaceae	Unassigned	Unassigned
OTU961	0	0	0	1	0	1	2	Bacteria{superkingdom}(100);Firmicutes{phylum}(100);Clostridia{class}(100);Clostridiales{order}(100);{family}(98);{genus}(98);Anaerobranca_sp._LB2{species}(98)	Bacteria	Firmicutes	Clostridia	Clostridiales			Anaerobranca_sp._LB2
OTU962	5	3	0	4	7	0	19	Bacteria{superkingdom}(100);Firmicutes{phylum}(100);{class}(100);{order}(100);{family}(100);{genus}(100);uncultured_rumen_bacterium{species}(100)	Bacteria	Firmicutes					uncultured_rumen_bacterium
OTU963	1	3	2	0	1	4	11	Bacteria{superkingdom}(100);Firmicutes{phylum}(100);Clostridia{class}(100);Clostridiales{order}(100);Ruminococcaceae{family}(100);Anaerobacterium{genus}(100);Unassigned{species}(64)	Bacteria	Firmicutes	Clostridia	Clostridiales	Ruminococcaceae	Anaerobacterium	Unassigned
OTU964	4	2	1	0	3	3	13	Bacteria{superkingdom}(100);Firmicutes{phylum}(100);Clostridia{class}(100);Clostridiales{order}(100);Lachnospiraceae{family}(100);Lachnospiracea_incertae_sedis{genus}(86);Clostridium_sp._ID5{species}(84)	Bacteria	Firmicutes	Clostridia	Clostridiales	Lachnospiraceae	Lachnospiracea_incertae_sedis	Clostridium_sp._ID5
OTU965	1	0	1	0	1	0	3	Bacteria{superkingdom}(100);Bacteroidetes{phylum}(100);Sphingobacteriia{class}(100);Sphingobacteriales{order}(100);Rhodothermaceae{family}(100);{genus}(100);Unassigned{species}(78)	Bacteria	Bacteroidetes	Sphingobacteriia	Sphingobacteriales	Rhodothermaceae		Unassigned
OTU966	4	1	1	0	3	0	9	Bacteria{superkingdom}(100);Bacteroidetes{phylum}(100);Bacteroidia{class}(100);Bacteroidales{order}(100);Unassigned{family}(69);Unassigned{genus}(69);Unassigned{species}(67)	Bacteria	Bacteroidetes	Bacteroidia	Bacteroidales	Unassigned	Unassigned	Unassigned
OTU967	7	5	0	2	5	3	22	Bacteria{superkingdom}(100);Tenericutes{phylum}(100);Mollicutes{class}(100);Acholeplasmatales{order}(100);Acholeplasmataceae{family}(100);Acholeplasma{genus}(100);Acholeplasma_cavigenitalium{species}(100)	Bacteria	Tenericutes	Mollicutes	Acholeplasmatales	Acholeplasmataceae	Acholeplasma	Acholeplasma_cavigenitalium
OTU968	3	1	3	4	1	7	19	Bacteria{superkingdom}(100);Unassigned{phylum}(23);Unassigned{class}(23);Unassigned{order}(23);Unassigned{family}(23);Unassigned{genus}(23);Unassigned{species}(21)	Bacteria	Unassigned	Unassigned	Unassigned	Unassigned	Unassigned	Unassigned
OTU969	5	4	5	5	5	8	32	Bacteria{superkingdom}(100);Proteobacteria{phylum}(100);Alphaproteobacteria{class}(100);Rhizobiales{order}(100);Rhizobiaceae{family}(92);Rhizobium{genus}(91);Unassigned{species}(54)	Bacteria	Proteobacteria	Alphaproteobacteria	Rhizobiales	Rhizobiaceae	Rhizobium	Unassigned
OTU970	4	2	3	3	4	1	17	Bacteria{superkingdom}(100);Actinobacteria{phylum}(100);Actinobacteria{class}(100);Actinomycetales{order}(100);Mycobacteriaceae{family}(100);Mycobacterium{genus}(100);Unassigned{species}(49)	Bacteria	Actinobacteria	Actinobacteria	Actinomycetales	Mycobacteriaceae	Mycobacterium	Unassigned
OTU971	1	3	1	0	2	0	7	Bacteria{superkingdom}(100);Deferribacteres{phylum}(100);Deferribacteres{class}(100);Deferribacterales{order}(100);Deferribacteraceae{family}(100);Mucispirillum{genus}(99);Unassigned{species}(77)	Bacteria	Deferribacteres	Deferribacteres	Deferribacterales	Deferribacteraceae	Mucispirillum	Unassigned
OTU972	14	0	4	5	2	9	34	Bacteria{superkingdom}(100);Proteobacteria{phylum}(100);Alphaproteobacteria{class}(100);Rhizobiales{order}(100);Hyphomicrobiaceae{family}(93);Devosia{genus}(92);Unassigned{species}(49)	Bacteria	Proteobacteria	Alphaproteobacteria	Rhizobiales	Hyphomicrobiaceae	Devosia	Unassigned
OTU973	7	5	9	2	39	2	64	Bacteria{superkingdom}(100);Firmicutes{phylum}(100);Clostridia{class}(100);Clostridiales{order}(100);Eubacteriaceae{family}(100);Alkalibaculum{genus}(99);Unassigned{species}(47)	Bacteria	Firmicutes	Clostridia	Clostridiales	Eubacteriaceae	Alkalibaculum	Unassigned
OTU974	3	2	5	6	1	24	41	Bacteria{superkingdom}(100);Firmicutes{phylum}(96);Clostridia{class}(96);Clostridiales{order}(96);{family}(96);{genus}(96);Unassigned{species}(31)	Bacteria	Firmicutes	Clostridia	Clostridiales			Unassigned
OTU975	3	1	2	3	1	0	10	Bacteria{superkingdom}(100);Firmicutes{phylum}(100);Clostridia{class}(100);Clostridiales{order}(100);Lachnospiraceae{family}(100);Coprococcus{genus}(99);Unassigned{species}(78)	Bacteria	Firmicutes	Clostridia	Clostridiales	Lachnospiraceae	Coprococcus	Unassigned
OTU976	5	0	5	7	0	5	22	Bacteria{superkingdom}(100);Bacteroidetes{phylum}(100);Bacteroidia{class}(100);Bacteroidales{order}(100);Prolixibacteraceae{family}(100);Mariniphaga{genus}(100);uncultured_bacterium{species}(98)	Bacteria	Bacteroidetes	Bacteroidia	Bacteroidales	Prolixibacteraceae	Mariniphaga	uncultured_bacterium
OTU977	3	0	2	0	0	2	7	Bacteria{superkingdom}(100);{phylum}(95);{class}(95);{order}(95);{family}(95);{genus}(95);uncultured_bacterium_40{species}(81)	Bacteria						uncultured_bacterium_40
OTU978	3	0	6	7	1	13	30	Bacteria{superkingdom}(100);Firmicutes{phylum}(100);Clostridia{class}(100);Clostridiales{order}(100);Unassigned{family}(77);Unassigned{genus}(77);Unassigned{species}(77)	Bacteria	Firmicutes	Clostridia	Clostridiales	Unassigned	Unassigned	Unassigned
OTU979	1	0	2	2	0	6	11	Bacteria{superkingdom}(100);Spirochaetes{phylum}(100);Spirochaetia{class}(100);Spirochaetales{order}(100);Spirochaetaceae{family}(100);Unassigned{genus}(56);Unassigned{species}(36)	Bacteria	Spirochaetes	Spirochaetia	Spirochaetales	Spirochaetaceae	Unassigned	Unassigned
OTU980	2	0	1	0	0	1	4	Bacteria{superkingdom}(100);Firmicutes{phylum}(100);Clostridia{class}(100);Clostridiales{order}(100);Ruminococcaceae{family}(100);Unassigned{genus}(57);Unassigned{species}(33)	Bacteria	Firmicutes	Clostridia	Clostridiales	Ruminococcaceae	Unassigned	Unassigned
OTU981	8	8	6	1	26	14	63	Bacteria{superkingdom}(100);Bacteroidetes{phylum}(100);Bacteroidia{class}(100);Bacteroidales{order}(100);Porphyromonadaceae{family}(95);Paludibacter{genus}(83);Unassigned{species}(53)	Bacteria	Bacteroidetes	Bacteroidia	Bacteroidales	Porphyromonadaceae	Paludibacter	Unassigned
OTU982	0	3	1	0	0	2	6	Bacteria{superkingdom}(100);Firmicutes{phylum}(93);Erysipelotrichia{class}(93);Erysipelotrichales{order}(93);Erysipelotrichaceae{family}(93);Unassigned{genus}(45);Unassigned{species}(41)	Bacteria	Firmicutes	Erysipelotrichia	Erysipelotrichales	Erysipelotrichaceae	Unassigned	Unassigned
OTU983	7	2	6	19	9	13	56	Bacteria{superkingdom}(100);Bacteroidetes{phylum}(100);Bacteroidia{class}(100);Bacteroidales{order}(100);Rikenellaceae{family}(100);Anaerocella{genus}(100);uncultured_Bacteroidetes_bacterium{species}(100)	Bacteria	Bacteroidetes	Bacteroidia	Bacteroidales	Rikenellaceae	Anaerocella	uncultured_Bacteroidetes_bacterium
OTU984	0	0	1	1	2	2	6	Bacteria{superkingdom}(100);Proteobacteria{phylum}(100);Alphaproteobacteria{class}(100);Rhodobacterales{order}(100);Rhodobacteraceae{family}(100);Albidovulum{genus}(92);uncultured_bacterium{species}(92)	Bacteria	Proteobacteria	Alphaproteobacteria	Rhodobacterales	Rhodobacteraceae	Albidovulum	uncultured_bacterium
OTU985	1	0	0	1	0	1	3	Bacteria{superkingdom}(100);Firmicutes{phylum}(100);Clostridia{class}(100);Clostridiales{order}(100);Peptococcaceae_2{family}(100);Sporotomaculum{genus}(100);uncultured_bacterium{species}(100)	Bacteria	Firmicutes	Clostridia	Clostridiales	Peptococcaceae_2	Sporotomaculum	uncultured_bacterium
OTU986	11	0	1	4	0	5	21	Bacteria{superkingdom}(100);Verrucomicrobia{phylum}(100);Subdivision5{class}(100);{order}(100);{family}(100);Subdivision5_genera_incertae_sedis{genus}(100);Unassigned{species}(52)	Bacteria	Verrucomicrobia	Subdivision5			Subdivision5_genera_incertae_sedis	Unassigned
OTU987	2	0	1	0	0	3	6	Bacteria{superkingdom}(100);Firmicutes{phylum}(100);Bacilli{class}(100);Bacillales{order}(100);Paenibacillaceae_1{family}(100);Unassigned{genus}(62);Unassigned{species}(62)	Bacteria	Firmicutes	Bacilli	Bacillales	Paenibacillaceae_1	Unassigned	Unassigned
OTU988	1	2	0	0	1	0	4	Bacteria{superkingdom}(100);Bacteroidetes{phylum}(100);{class}(88);{order}(88);{family}(88);{genus}(88);Unassigned{species}(72)	Bacteria	Bacteroidetes					Unassigned
OTU989	1	2	0	0	4	1	8	Bacteria{superkingdom}(100);Firmicutes{phylum}(100);Clostridia{class}(100);Clostridiales{order}(100);Ruminococcaceae{family}(100);Unassigned{genus}(73);Unassigned{species}(55)	Bacteria	Firmicutes	Clostridia	Clostridiales	Ruminococcaceae	Unassigned	Unassigned
OTU990	2	0	0	1	1	2	6	Bacteria{superkingdom}(100);Actinobacteria{phylum}(100);Actinobacteria{class}(100);Actinomycetales{order}(100);Glycomycetaceae{family}(100);Glycomyces{genus}(100);Unassigned{species}(40)	Bacteria	Actinobacteria	Actinobacteria	Actinomycetales	Glycomycetaceae	Glycomyces	Unassigned
OTU991	6	3	0	0	4	4	17	Bacteria{superkingdom}(100);Firmicutes{phylum}(100);Clostridia{class}(100);Clostridiales{order}(100);Ruminococcaceae{family}(100);Clostridium_IV{genus}(100);Unassigned{species}(52)	Bacteria	Firmicutes	Clostridia	Clostridiales	Ruminococcaceae	Clostridium_IV	Unassigned
OTU992	2	1	0	3	4	1	11	Bacteria{superkingdom}(100);Firmicutes{phylum}(94);Clostridia{class}(94);Unassigned{order}(18);Unassigned{family}(18);Unassigned{genus}(18);Unassigned{species}(8)	Bacteria	Firmicutes	Clostridia	Unassigned	Unassigned	Unassigned	Unassigned
OTU993	2	2	2	0	1	3	10	Bacteria{superkingdom}(100);Firmicutes{phylum}(100);Bacilli{class}(100);Lactobacillales{order}(100);Carnobacteriaceae{family}(100);Desemzia{genus}(98);Desemzia_incerta{species}(98)	Bacteria	Firmicutes	Bacilli	Lactobacillales	Carnobacteriaceae	Desemzia	Desemzia_incerta
OTU994	3	3	1	2	4	3	16	Bacteria{superkingdom}(100);Firmicutes{phylum}(100);Clostridia{class}(100);Clostridiales{order}(100);Unassigned{family}(25);Unassigned{genus}(25);Unassigned{species}(23)	Bacteria	Firmicutes	Clostridia	Clostridiales	Unassigned	Unassigned	Unassigned
OTU995	14	3	15	19	9	18	78	Bacteria{superkingdom}(100);Proteobacteria{phylum}(100);Alphaproteobacteria{class}(100);Rhizobiales{order}(99);Phyllobacteriaceae{family}(99);{genus}(99);uncultured_compost_bacterium{species}(99)	Bacteria	Proteobacteria	Alphaproteobacteria	Rhizobiales	Phyllobacteriaceae		uncultured_compost_bacterium
OTU996	11	5	4	3	3	2	28	Bacteria{superkingdom}(100);Proteobacteria{phylum}(100);Gammaproteobacteria{class}(100);Xanthomonadales{order}(100);Xanthomonadaceae{family}(100);Luteimonas{genus}(100);Luteimonas_marina{species}(100)	Bacteria	Proteobacteria	Gammaproteobacteria	Xanthomonadales	Xanthomonadaceae	Luteimonas	Luteimonas_marina
OTU997	0	0	0	0	2	0	2	Bacteria{superkingdom}(100);Lentisphaerae{phylum}(100);Lentisphaeria{class}(100);Victivallales{order}(100);Victivallaceae{family}(100);Victivallis{genus}(100);uncultured_rumen_bacterium{species}(98)	Bacteria	Lentisphaerae	Lentisphaeria	Victivallales	Victivallaceae	Victivallis	uncultured_rumen_bacterium
OTU998	1	4	4	12	1	2	24	Bacteria{superkingdom}(100);Bacteroidetes{phylum}(100);Cytophagia{class}(100);Cytophagales{order}(100);Cyclobacteriaceae{family}(100);Unassigned{genus}(76);Unassigned{species}(49)	Bacteria	Bacteroidetes	Cytophagia	Cytophagales	Cyclobacteriaceae	Unassigned	Unassigned
OTU999	3	9	5	2	9	7	35	Bacteria{superkingdom}(100);Firmicutes{phylum}(100);Clostridia{class}(100);Clostridiales{order}(100);Ruminococcaceae{family}(100);{genus}(88);Unassigned{species}(46)	Bacteria	Firmicutes	Clostridia	Clostridiales	Ruminococcaceae		Unassigned
OTU1000	0	0	0	1	1	3	5	Bacteria{superkingdom}(100);Firmicutes{phylum}(100);Clostridia{class}(100);Clostridiales{order}(100);Ruminococcaceae{family}(91);{genus}(87);Unassigned{species}(46)	Bacteria	Firmicutes	Clostridia	Clostridiales	Ruminococcaceae		Unassigned
OTU1001	4	2	28	2	0	3	39	Bacteria{superkingdom}(100);Actinobacteria{phylum}(100);Actinobacteria{class}(100);Actinomycetales{order}(100);Unassigned{family}(44);Unassigned{genus}(44);Unassigned{species}(36)	Bacteria	Actinobacteria	Actinobacteria	Actinomycetales	Unassigned	Unassigned	Unassigned
OTU1002	2	4	1	2	4	4	17	Bacteria{superkingdom}(100);Spirochaetes{phylum}(100);Spirochaetia{class}(100);Spirochaetales{order}(100);Spirochaetaceae{family}(100);Sphaerochaeta{genus}(96);Unassigned{species}(37)	Bacteria	Spirochaetes	Spirochaetia	Spirochaetales	Spirochaetaceae	Sphaerochaeta	Unassigned
OTU1003	0	2	1	2	2	0	7	Bacteria{superkingdom}(100);Firmicutes{phylum}(100);Clostridia{class}(99);Clostridiales{order}(99);Clostridiales_Incertae_Sedis_XIII{family}(98);Anaerovorax{genus}(98);Unassigned{species}(56)	Bacteria	Firmicutes	Clostridia	Clostridiales	Clostridiales_Incertae_Sedis_XIII	Anaerovorax	Unassigned
OTU1004	8	3	12	4	1	1	29	Bacteria{superkingdom}(100);Actinobacteria{phylum}(100);Actinobacteria{class}(100);Actinomycetales{order}(100);Intrasporangiaceae{family}(99);Ornithinimicrobium{genus}(91);Unassigned{species}(43)	Bacteria	Actinobacteria	Actinobacteria	Actinomycetales	Intrasporangiaceae	Ornithinimicrobium	Unassigned
OTU1005	2	0	0	0	0	0	2	Bacteria{superkingdom}(100);Verrucomicrobia{phylum}(100);Unassigned{class}(75);Unassigned{order}(75);Unassigned{family}(75);Unassigned{genus}(28);Unassigned{species}(26)	Bacteria	Verrucomicrobia	Unassigned	Unassigned	Unassigned	Unassigned	Unassigned
OTU1006	2	2	6	4	14	3	31	Bacteria{superkingdom}(100);Firmicutes{phylum}(100);Clostridia{class}(100);Clostridiales{order}(100);Ruminococcaceae{family}(100);{genus}(99);uncultured_rumen_bacterium_3C0d-3{species}(99)	Bacteria	Firmicutes	Clostridia	Clostridiales	Ruminococcaceae		uncultured_rumen_bacterium_3C0d-3
OTU1007	1	0	0	0	0	0	1	Bacteria{superkingdom}(100);Firmicutes{phylum}(100);Bacilli{class}(100);Bacillales{order}(100);Bacillaceae_1{family}(100);Bacillus{genus}(100);Bacillus_gibsonii{species}(100)	Bacteria	Firmicutes	Bacilli	Bacillales	Bacillaceae_1	Bacillus	Bacillus_gibsonii
OTU1008	1	2	2	0	3	0	8	Bacteria{superkingdom}(100);Proteobacteria{phylum}(88);Deltaproteobacteria{class}(80);Unassigned{order}(53);Unassigned{family}(43);Unassigned{genus}(27);Unassigned{species}(6)	Bacteria	Proteobacteria	Deltaproteobacteria	Unassigned	Unassigned	Unassigned	Unassigned
OTU1009	2	0	2	5	2	4	15	Bacteria{superkingdom}(100);Firmicutes{phylum}(100);Clostridia{class}(100);Clostridiales{order}(100);Unassigned{family}(34);Unassigned{genus}(34);Unassigned{species}(17)	Bacteria	Firmicutes	Clostridia	Clostridiales	Unassigned	Unassigned	Unassigned
OTU1010	1	1	1	1	0	0	4	Bacteria{superkingdom}(100);Proteobacteria{phylum}(100);Alphaproteobacteria{class}(100);Rhizobiales{order}(100);Unassigned{family}(41);Unassigned{genus}(41);Unassigned{species}(33)	Bacteria	Proteobacteria	Alphaproteobacteria	Rhizobiales	Unassigned	Unassigned	Unassigned
OTU1011	1	0	1	2	0	1	5	Bacteria{superkingdom}(100);Firmicutes{phylum}(89);Clostridia{class}(89);Halanaerobiales{order}(89);Halanaerobiaceae{family}(89);Halocella{genus}(84);Unassigned{species}(46)	Bacteria	Firmicutes	Clostridia	Halanaerobiales	Halanaerobiaceae	Halocella	Unassigned
OTU1012	2	1	2	1	3	0	9	Bacteria{superkingdom}(100);Firmicutes{phylum}(100);Clostridia{class}(100);Clostridiales{order}(100);Ruminococcaceae{family}(100);{genus}(100);unidentified_rumen_bacterium_RFN71{species}(94)	Bacteria	Firmicutes	Clostridia	Clostridiales	Ruminococcaceae		unidentified_rumen_bacterium_RFN71
OTU1013	4	0	0	1	2	3	10	Bacteria{superkingdom}(100);Actinobacteria{phylum}(100);Actinobacteria{class}(100);Coriobacteriales{order}(100);Coriobacteriaceae{family}(100);{genus}(100);uncultured_bacterium{species}(96)	Bacteria	Actinobacteria	Actinobacteria	Coriobacteriales	Coriobacteriaceae		uncultured_bacterium
OTU1014	1	0	4	2	4	4	15	Bacteria{superkingdom}(100);Actinobacteria{phylum}(100);Actinobacteria{class}(100);Coriobacteriales{order}(100);Coriobacteriaceae{family}(100);{genus}(100);Unassigned{species}(48)	Bacteria	Actinobacteria	Actinobacteria	Coriobacteriales	Coriobacteriaceae		Unassigned
OTU1015	1	2	0	1	2	3	9	Archaea{superkingdom}(100);Euryarchaeota{phylum}(100);Thermoplasmata{class}(100);Methanomassiliicoccales{order}(100);Methanomassiliicoccaceae{family}(100);Methanomassiliicoccus{genus}(100);Unassigned{species}(18)	Archaea	Euryarchaeota	Thermoplasmata	Methanomassiliicoccales	Methanomassiliicoccaceae	Methanomassiliicoccus	Unassigned
OTU1016	1	3	5	1	0	2	12	Bacteria{superkingdom}(100);Firmicutes{phylum}(100);Clostridia{class}(100);Clostridiales{order}(100);Ruminococcaceae{family}(100);{genus}(100);unidentified_rumen_bacterium_RFN71{species}(93)	Bacteria	Firmicutes	Clostridia	Clostridiales	Ruminococcaceae		unidentified_rumen_bacterium_RFN71
OTU1017	1	2	1	1	6	5	16	Bacteria{superkingdom}(100);Bacteroidetes{phylum}(100);Bacteroidia{class}(100);Bacteroidales{order}(100);Unassigned{family}(67);Unassigned{genus}(67);Unassigned{species}(67)	Bacteria	Bacteroidetes	Bacteroidia	Bacteroidales	Unassigned	Unassigned	Unassigned
OTU1018	1	3	3	1	3	2	13	Bacteria{superkingdom}(100);Firmicutes{phylum}(100);Clostridia{class}(100);Clostridiales{order}(100);Ruminococcaceae{family}(100);Oscillibacter{genus}(100);uncultured_bacterium{species}(87)	Bacteria	Firmicutes	Clostridia	Clostridiales	Ruminococcaceae	Oscillibacter	uncultured_bacterium
OTU1019	14	10	28	11	5	9	77	Bacteria{superkingdom}(100);Actinobacteria{phylum}(100);Actinobacteria{class}(100);Actinomycetales{order}(100);Microbacteriaceae{family}(100);Unassigned{genus}(56);Unassigned{species}(27)	Bacteria	Actinobacteria	Actinobacteria	Actinomycetales	Microbacteriaceae	Unassigned	Unassigned
OTU1020	3	2	0	0	1	0	6	Bacteria{superkingdom}(100);Firmicutes{phylum}(100);Clostridia{class}(100);Clostridiales{order}(100);Clostridiales_Incertae_Sedis_XIII{family}(99);Anaerovorax{genus}(99);uncultured_Eubacteriaceae_bacterium{species}(85)	Bacteria	Firmicutes	Clostridia	Clostridiales	Clostridiales_Incertae_Sedis_XIII	Anaerovorax	uncultured_Eubacteriaceae_bacterium
OTU1021	3	0	1	1	2	1	8	Bacteria{superkingdom}(100);Firmicutes{phylum}(100);Clostridia{class}(100);Clostridiales{order}(100);Ruminococcaceae{family}(100);Ruminococcus{genus}(94);Unassigned{species}(54)	Bacteria	Firmicutes	Clostridia	Clostridiales	Ruminococcaceae	Ruminococcus	Unassigned
OTU1022	0	5	1	2	7	0	15	Bacteria{superkingdom}(100);Firmicutes{phylum}(100);Clostridia{class}(100);Clostridiales{order}(100);Ruminococcaceae{family}(100);Unassigned{genus}(55);Unassigned{species}(2)	Bacteria	Firmicutes	Clostridia	Clostridiales	Ruminococcaceae	Unassigned	Unassigned
OTU1023	7	2	5	0	16	1	31	Archaea{superkingdom}(100);Euryarchaeota{phylum}(100);Methanomicrobia{class}(100);Methanomicrobiales{order}(100);Methanocorpusculaceae{family}(100);Methanocorpusculum{genus}(100);Unassigned{species}(57)	Archaea	Euryarchaeota	Methanomicrobia	Methanomicrobiales	Methanocorpusculaceae	Methanocorpusculum	Unassigned
OTU1024	1	0	0	0	0	1	2	Bacteria{superkingdom}(100);Firmicutes{phylum}(99);Clostridia{class}(97);Clostridiales{order}(97);Unassigned{family}(41);Unassigned{genus}(40);Unassigned{species}(8)	Bacteria	Firmicutes	Clostridia	Clostridiales	Unassigned	Unassigned	Unassigned
OTU1025	1	0	0	0	2	0	3	Bacteria{superkingdom}(100);Tenericutes{phylum}(100);Mollicutes{class}(100);Anaeroplasmatales{order}(96);Anaeroplasmataceae{family}(96);Anaeroplasma{genus}(96);Unassigned{species}(25)	Bacteria	Tenericutes	Mollicutes	Anaeroplasmatales	Anaeroplasmataceae	Anaeroplasma	Unassigned
OTU1026	2	0	0	5	2	7	16	Bacteria{superkingdom}(100);Firmicutes{phylum}(100);Clostridia{class}(100);Clostridiales{order}(100);Eubacteriaceae{family}(100);Alkalibacter{genus}(100);uncultured_Alkalibacter_sp.{species}(86)	Bacteria	Firmicutes	Clostridia	Clostridiales	Eubacteriaceae	Alkalibacter	uncultured_Alkalibacter_sp.
OTU1027	7	8	4	2	24	15	60	Bacteria{superkingdom}(100);Bacteroidetes{phylum}(100);Bacteroidia{class}(100);Bacteroidales{order}(100);Rikenellaceae{family}(100);Alistipes{genus}(100);uncultured_bacterium{species}(98)	Bacteria	Bacteroidetes	Bacteroidia	Bacteroidales	Rikenellaceae	Alistipes	uncultured_bacterium
OTU1028	3	1	2	1	2	3	12	Bacteria{superkingdom}(100);Unassigned{phylum}(76);Unassigned{class}(76);Unassigned{order}(76);Unassigned{family}(76);Unassigned{genus}(76);Unassigned{species}(21)	Bacteria	Unassigned	Unassigned	Unassigned	Unassigned	Unassigned	Unassigned
OTU1029	1	4	0	1	4	1	11	Bacteria{superkingdom}(100);Firmicutes{phylum}(100);Clostridia{class}(100);Clostridiales{order}(100);Ruminococcaceae{family}(99);Clostridium_IV{genus}(98);uncultured_bacterium{species}(88)	Bacteria	Firmicutes	Clostridia	Clostridiales	Ruminococcaceae	Clostridium_IV	uncultured_bacterium
OTU1030	7	13	9	3	26	6	64	Bacteria{superkingdom}(100);Firmicutes{phylum}(100);Clostridia{class}(100);Clostridiales{order}(100);Ruminococcaceae{family}(100);{genus}(94);Unassigned{species}(49)	Bacteria	Firmicutes	Clostridia	Clostridiales	Ruminococcaceae		Unassigned
OTU1031	4	9	13	3	3	0	32	Bacteria{superkingdom}(100);Actinobacteria{phylum}(100);Actinobacteria{class}(100);Actinomycetales{order}(100);Corynebacteriaceae{family}(100);Corynebacterium{genus}(99);Unassigned{species}(59)	Bacteria	Actinobacteria	Actinobacteria	Actinomycetales	Corynebacteriaceae	Corynebacterium	Unassigned
OTU1032	1	1	0	0	4	1	7	Bacteria{superkingdom}(100);Firmicutes{phylum}(98);Clostridia{class}(95);Clostridiales{order}(95);Unassigned{family}(41);Unassigned{genus}(41);Unassigned{species}(30)	Bacteria	Firmicutes	Clostridia	Clostridiales	Unassigned	Unassigned	Unassigned
OTU1033	4	12	2	0	7	8	33	Bacteria{superkingdom}(100);Unassigned{phylum}(78);Unassigned{class}(78);Unassigned{order}(78);Unassigned{family}(78);Unassigned{genus}(78);Unassigned{species}(66)	Bacteria	Unassigned	Unassigned	Unassigned	Unassigned	Unassigned	Unassigned
OTU1034	1	3	0	0	6	0	10	Bacteria{superkingdom}(100);Firmicutes{phylum}(99);Clostridia{class}(99);Clostridiales{order}(99);Ruminococcaceae{family}(99);{genus}(99);Unassigned{species}(6)	Bacteria	Firmicutes	Clostridia	Clostridiales	Ruminococcaceae		Unassigned
OTU1035	3	4	1	0	2	0	10	Bacteria{superkingdom}(100);Proteobacteria{phylum}(100);Alphaproteobacteria{class}(100);Rhizobiales{order}(100);Rhizobiaceae{family}(100);Rhizobium{genus}(100);Unassigned{species}(57)	Bacteria	Proteobacteria	Alphaproteobacteria	Rhizobiales	Rhizobiaceae	Rhizobium	Unassigned
OTU1036	2	0	1	0	2	1	6	Bacteria{superkingdom}(100);Firmicutes{phylum}(100);Clostridia{class}(100);Clostridiales{order}(100);Clostridiales_Incertae_Sedis_XIII{family}(98);Anaerovorax{genus}(97);Unassigned{species}(28)	Bacteria	Firmicutes	Clostridia	Clostridiales	Clostridiales_Incertae_Sedis_XIII	Anaerovorax	Unassigned
OTU1037	6	6	4	1	7	6	30	Bacteria{superkingdom}(100);Bacteroidetes{phylum}(100);Bacteroidia{class}(100);Bacteroidales{order}(100);Rikenellaceae{family}(100);Unassigned{genus}(51);Unassigned{species}(36)	Bacteria	Bacteroidetes	Bacteroidia	Bacteroidales	Rikenellaceae	Unassigned	Unassigned
OTU1038	0	5	1	2	0	5	13	Bacteria{superkingdom}(100);Proteobacteria{phylum}(100);Alphaproteobacteria{class}(100);{order}(99);{family}(99);{genus}(99);Alphaproteobacteria_bacterium_canine_oral_taxon_081{species}(99)	Bacteria	Proteobacteria	Alphaproteobacteria				Alphaproteobacteria_bacterium_canine_oral_taxon_081
OTU1039	0	2	6	1	10	2	21	Bacteria{superkingdom}(100);Firmicutes{phylum}(100);Clostridia{class}(100);Clostridiales{order}(100);Ruminococcaceae{family}(99);{genus}(83);Unassigned{species}(23)	Bacteria	Firmicutes	Clostridia	Clostridiales	Ruminococcaceae		Unassigned
OTU1040	6	1	0	2	1	2	12	Bacteria{superkingdom}(100);Firmicutes{phylum}(100);Clostridia{class}(100);Clostridiales{order}(100);{family}(100);{genus}(100);bacterium_enrichment_culture_clone_080213-ABM-Friedland_50-02{species}(97)	Bacteria	Firmicutes	Clostridia	Clostridiales			bacterium_enrichment_culture_clone_080213-ABM-Friedland_50-02
OTU1041	1	1	2	1	3	1	9	Bacteria{superkingdom}(100);Firmicutes{phylum}(100);Clostridia{class}(99);Clostridiales{order}(99);Ruminococcaceae{family}(87);Unassigned{genus}(43);Unassigned{species}(4)	Bacteria	Firmicutes	Clostridia	Clostridiales	Ruminococcaceae	Unassigned	Unassigned
OTU1042	1	1	0	0	2	0	4	Bacteria{superkingdom}(100);Firmicutes{phylum}(100);Clostridia{class}(100);Clostridiales{order}(100);Unassigned{family}(73);Unassigned{genus}(73);Unassigned{species}(52)	Bacteria	Firmicutes	Clostridia	Clostridiales	Unassigned	Unassigned	Unassigned
OTU1043	1	0	0	0	0	0	1	Bacteria{superkingdom}(100);Actinobacteria{phylum}(100);Actinobacteria{class}(100);Acidimicrobiales{order}(100);Iamiaceae{family}(100);Iamia{genus}(100);uncultured_Acidimicrobineae_bacterium{species}(100)	Bacteria	Actinobacteria	Actinobacteria	Acidimicrobiales	Iamiaceae	Iamia	uncultured_Acidimicrobineae_bacterium
OTU1044	2	0	2	4	3	5	16	Bacteria{superkingdom}(100);Deinococcus-Thermus{phylum}(100);Deinococci{class}(100);Deinococcales{order}(100);Trueperaceae{family}(100);Truepera{genus}(100);uncultured_bacterium{species}(100)	Bacteria	Deinococcus-Thermus	Deinococci	Deinococcales	Trueperaceae	Truepera	uncultured_bacterium
OTU1045	0	1	3	0	0	0	4	Bacteria{superkingdom}(100);Firmicutes{phylum}(100);Clostridia{class}(100);Clostridiales{order}(100);{family}(94);{genus}(94);uncultured_feedlot_manure_bacterium_B78{species}(94)	Bacteria	Firmicutes	Clostridia	Clostridiales			uncultured_feedlot_manure_bacterium_B78
OTU1046	11	11	13	7	6	11	59	Bacteria{superkingdom}(100);Firmicutes{phylum}(100);Clostridia{class}(100);Clostridiales{order}(100);Clostridiaceae_1{family}(100);Clostridium_sensu_stricto{genus}(100);Unassigned{species}(70)	Bacteria	Firmicutes	Clostridia	Clostridiales	Clostridiaceae_1	Clostridium_sensu_stricto	Unassigned
OTU1047	1	0	1	0	0	2	4	Bacteria{superkingdom}(100);Actinobacteria{phylum}(100);Actinobacteria{class}(100);Coriobacteriales{order}(100);Coriobacteriaceae{family}(100);{genus}(88);Unassigned{species}(52)	Bacteria	Actinobacteria	Actinobacteria	Coriobacteriales	Coriobacteriaceae		Unassigned
OTU1048	2	6	0	2	5	1	16	Bacteria{superkingdom}(100);Firmicutes{phylum}(100);Clostridia{class}(100);Clostridiales{order}(100);Ruminococcaceae{family}(91);{genus}(91);unidentified_rumen_bacterium_JW32{species}(91)	Bacteria	Firmicutes	Clostridia	Clostridiales	Ruminococcaceae		unidentified_rumen_bacterium_JW32
OTU1049	4	0	1	1	0	0	6	Bacteria{superkingdom}(100);Firmicutes{phylum}(100);Clostridia{class}(100);Clostridiales{order}(100);Peptococcaceae_1{family}(100);Peptococcus{genus}(100);uncultured_bacterium{species}(90)	Bacteria	Firmicutes	Clostridia	Clostridiales	Peptococcaceae_1	Peptococcus	uncultured_bacterium
OTU1050	11	7	4	1	5	3	31	Bacteria{superkingdom}(100);Firmicutes{phylum}(100);Clostridia{class}(100);Clostridiales{order}(100);Ruminococcaceae{family}(100);Unassigned{genus}(40);Unassigned{species}(26)	Bacteria	Firmicutes	Clostridia	Clostridiales	Ruminococcaceae	Unassigned	Unassigned
OTU1051	3	0	0	0	1	2	6	Bacteria{superkingdom}(100);Tenericutes{phylum}(100);Mollicutes{class}(100);Anaeroplasmatales{order}(100);Anaeroplasmataceae{family}(100);Anaeroplasma{genus}(100);uncultured_rumen_bacterium{species}(81)	Bacteria	Tenericutes	Mollicutes	Anaeroplasmatales	Anaeroplasmataceae	Anaeroplasma	uncultured_rumen_bacterium
OTU1052	1	1	0	0	9	1	12	Bacteria{superkingdom}(100);Firmicutes{phylum}(100);Clostridia{class}(100);Clostridiales{order}(92);{family}(92);{genus}(92);Unassigned{species}(61)	Bacteria	Firmicutes	Clostridia	Clostridiales			Unassigned
OTU1053	4	0	4	1	2	2	13	Bacteria{superkingdom}(100);Proteobacteria{phylum}(100);Alphaproteobacteria{class}(100);Rhodobacterales{order}(100);Rhodobacteraceae{family}(100);Unassigned{genus}(71);Unassigned{species}(71)	Bacteria	Proteobacteria	Alphaproteobacteria	Rhodobacterales	Rhodobacteraceae	Unassigned	Unassigned
OTU1054	2	0	0	0	0	1	3	Bacteria{superkingdom}(100);Firmicutes{phylum}(96);Unassigned{class}(78);Unassigned{order}(67);Unassigned{family}(36);Unassigned{genus}(13);Unassigned{species}(4)	Bacteria	Firmicutes	Unassigned	Unassigned	Unassigned	Unassigned	Unassigned
OTU1055	10	11	6	5	27	15	74	Bacteria{superkingdom}(100);Firmicutes{phylum}(100);Clostridia{class}(100);Clostridiales{order}(100);Ruminococcaceae{family}(100);{genus}(100);Unassigned{species}(53)	Bacteria	Firmicutes	Clostridia	Clostridiales	Ruminococcaceae		Unassigned
OTU1056	3	6	0	1	5	0	15	Bacteria{superkingdom}(100);Firmicutes{phylum}(100);Clostridia{class}(100);Clostridiales{order}(100);Ruminococcaceae{family}(100);Clostridium_IV{genus}(97);Unassigned{species}(78)	Bacteria	Firmicutes	Clostridia	Clostridiales	Ruminococcaceae	Clostridium_IV	Unassigned
OTU1057	4	3	3	0	6	6	22	Bacteria{superkingdom}(100);Bacteroidetes{phylum}(100);Bacteroidia{class}(100);Bacteroidales{order}(100);Unassigned{family}(46);Unassigned{genus}(46);Unassigned{species}(46)	Bacteria	Bacteroidetes	Bacteroidia	Bacteroidales	Unassigned	Unassigned	Unassigned
OTU1058	1	0	1	0	2	0	4	Bacteria{superkingdom}(100);Proteobacteria{phylum}(100);Alphaproteobacteria{class}(100);Rhizobiales{order}(100);Hyphomicrobiaceae{family}(100);Hyphomicrobium{genus}(100);uncultured_Hyphomicrobium_sp.{species}(82)	Bacteria	Proteobacteria	Alphaproteobacteria	Rhizobiales	Hyphomicrobiaceae	Hyphomicrobium	uncultured_Hyphomicrobium_sp.
OTU1059	5	1	28	4	1	14	53	Bacteria{superkingdom}(100);Proteobacteria{phylum}(100);Gammaproteobacteria{class}(100);Chromatiales{order}(100);Halothiobacillaceae{family}(100);Halothiobacillus{genus}(100);Unassigned{species}(71)	Bacteria	Proteobacteria	Gammaproteobacteria	Chromatiales	Halothiobacillaceae	Halothiobacillus	Unassigned
OTU1060	2	2	1	0	0	1	6	Bacteria{superkingdom}(100);Actinobacteria{phylum}(100);Actinobacteria{class}(100);Coriobacteriales{order}(100);Coriobacteriaceae{family}(100);Unassigned{genus}(51);Unassigned{species}(44)	Bacteria	Actinobacteria	Actinobacteria	Coriobacteriales	Coriobacteriaceae	Unassigned	Unassigned
OTU1061	3	7	4	0	8	2	24	Bacteria{superkingdom}(100);Firmicutes{phylum}(100);Clostridia{class}(100);Clostridiales{order}(100);Ruminococcaceae{family}(100);Unassigned{genus}(15);Unassigned{species}(15)	Bacteria	Firmicutes	Clostridia	Clostridiales	Ruminococcaceae	Unassigned	Unassigned
OTU1062	3	1	2	2	0	0	8	Bacteria{superkingdom}(100);Actinobacteria{phylum}(100);Actinobacteria{class}(100);Coriobacteriales{order}(100);Coriobacteriaceae{family}(100);{genus}(86);uncultured_bacterium{species}(81)	Bacteria	Actinobacteria	Actinobacteria	Coriobacteriales	Coriobacteriaceae		uncultured_bacterium
OTU1063	3	7	7	0	3	4	24	Bacteria{superkingdom}(100);Firmicutes{phylum}(92);Clostridia{class}(92);Clostridiales{order}(92);Ruminococcaceae{family}(92);Unassigned{genus}(76);Unassigned{species}(49)	Bacteria	Firmicutes	Clostridia	Clostridiales	Ruminococcaceae	Unassigned	Unassigned
OTU1064	1	3	0	3	10	5	22	Bacteria{superkingdom}(100);Bacteroidetes{phylum}(99);Bacteroidia{class}(98);Bacteroidales{order}(98);Unassigned{family}(61);Unassigned{genus}(61);Unassigned{species}(56)	Bacteria	Bacteroidetes	Bacteroidia	Bacteroidales	Unassigned	Unassigned	Unassigned
OTU1065	7	12	6	8	9	8	50	Bacteria{superkingdom}(100);Actinobacteria{phylum}(100);Actinobacteria{class}(100);Coriobacteriales{order}(100);Coriobacteriaceae{family}(100);Olsenella{genus}(100);uncultured_rumen_bacterium{species}(100)	Bacteria	Actinobacteria	Actinobacteria	Coriobacteriales	Coriobacteriaceae	Olsenella	uncultured_rumen_bacterium
OTU1066	1	4	0	1	4	0	10	Bacteria{superkingdom}(100);Firmicutes{phylum}(100);Clostridia{class}(100);Clostridiales{order}(100);Ruminococcaceae{family}(100);Unassigned{genus}(40);Unassigned{species}(40)	Bacteria	Firmicutes	Clostridia	Clostridiales	Ruminococcaceae	Unassigned	Unassigned
OTU1067	7	14	4	3	4	6	38	Bacteria{superkingdom}(100);Unassigned{phylum}(76);Unassigned{class}(76);Unassigned{order}(76);Unassigned{family}(76);Unassigned{genus}(76);Unassigned{species}(76)	Bacteria	Unassigned	Unassigned	Unassigned	Unassigned	Unassigned	Unassigned
OTU1068	4	0	3	1	1	4	13	Bacteria{superkingdom}(100);Firmicutes{phylum}(100);Clostridia{class}(100);Clostridiales{order}(100);Ruminococcaceae{family}(99);Clostridium_IV{genus}(97);Unassigned{species}(63)	Bacteria	Firmicutes	Clostridia	Clostridiales	Ruminococcaceae	Clostridium_IV	Unassigned
OTU1069	4	3	5	4	3	7	26	Bacteria{superkingdom}(100);Candidatus_Saccharibacteria{phylum}(100);{class}(100);{order}(100);{family}(100);Saccharibacteria_genera_incertae_sedis{genus}(100);Unassigned{species}(78)	Bacteria	Candidatus_Saccharibacteria				Saccharibacteria_genera_incertae_sedis	Unassigned
OTU1070	0	1	2	0	0	2	5	Bacteria{superkingdom}(100);Actinobacteria{phylum}(100);Actinobacteria{class}(100);Coriobacteriales{order}(100);Coriobacteriaceae{family}(100);{genus}(81);Unassigned{species}(56)	Bacteria	Actinobacteria	Actinobacteria	Coriobacteriales	Coriobacteriaceae		Unassigned
OTU1071	2	1	0	4	0	1	8	Bacteria{superkingdom}(100);Firmicutes{phylum}(100);Bacilli{class}(100);Bacillales{order}(100);Planococcaceae{family}(100);Solibacillus{genus}(100);Solibacillus_silvestris_StLB046{species}(100)	Bacteria	Firmicutes	Bacilli	Bacillales	Planococcaceae	Solibacillus	Solibacillus_silvestris_StLB046
OTU1072	1	0	0	0	0	0	1	Bacteria{superkingdom}(100);Proteobacteria{phylum}(100);Betaproteobacteria{class}(100);Burkholderiales{order}(100);Alcaligenaceae{family}(100);Unassigned{genus}(55);Unassigned{species}(11)	Bacteria	Proteobacteria	Betaproteobacteria	Burkholderiales	Alcaligenaceae	Unassigned	Unassigned
OTU1073	2	2	2	3	0	20	29	Bacteria{superkingdom}(100);Tenericutes{phylum}(100);Mollicutes{class}(100);Acholeplasmatales{order}(100);Acholeplasmataceae{family}(100);Acholeplasma{genus}(100);Unassigned{species}(33)	Bacteria	Tenericutes	Mollicutes	Acholeplasmatales	Acholeplasmataceae	Acholeplasma	Unassigned
OTU1074	6	5	2	2	5	0	20	Bacteria{superkingdom}(100);Firmicutes{phylum}(100);Clostridia{class}(100);Clostridiales{order}(100);Ruminococcaceae{family}(100);Oscillibacter{genus}(100);Unassigned{species}(63)	Bacteria	Firmicutes	Clostridia	Clostridiales	Ruminococcaceae	Oscillibacter	Unassigned
OTU1075	0	4	2	0	3	3	12	Bacteria{superkingdom}(100);Firmicutes{phylum}(100);Clostridia{class}(100);Clostridiales{order}(100);Ruminococcaceae{family}(100);Unassigned{genus}(61);Unassigned{species}(24)	Bacteria	Firmicutes	Clostridia	Clostridiales	Ruminococcaceae	Unassigned	Unassigned
OTU1076	9	14	4	0	24	3	54	Bacteria{superkingdom}(100);Firmicutes{phylum}(100);Clostridia{class}(100);Clostridiales{order}(100);Ruminococcaceae{family}(86);Unassigned{genus}(58);Unassigned{species}(49)	Bacteria	Firmicutes	Clostridia	Clostridiales	Ruminococcaceae	Unassigned	Unassigned
OTU1077	5	1	2	13	1	12	34	Archaea{superkingdom}(100);Unassigned{phylum}(79);Unassigned{class}(79);Unassigned{order}(79);Unassigned{family}(79);Unassigned{genus}(79);Unassigned{species}(77)	Archaea	Unassigned	Unassigned	Unassigned	Unassigned	Unassigned	Unassigned
OTU1078	1	8	1	0	2	4	16	Bacteria{superkingdom}(100);Firmicutes{phylum}(100);Clostridia{class}(100);Clostridiales{order}(100);Ruminococcaceae{family}(100);Clostridium_IV{genus}(83);Unassigned{species}(64)	Bacteria	Firmicutes	Clostridia	Clostridiales	Ruminococcaceae	Clostridium_IV	Unassigned
OTU1079	2	5	6	0	1	2	16	Bacteria{superkingdom}(100);Proteobacteria{phylum}(100);Gammaproteobacteria{class}(100);Oceanospirillales{order}(94);Oceanospirillaceae{family}(89);Thalassolituus{genus}(81);uncultured_bacterium{species}(80)	Bacteria	Proteobacteria	Gammaproteobacteria	Oceanospirillales	Oceanospirillaceae	Thalassolituus	uncultured_bacterium
OTU1080	1	0	0	6	1	0	8	Bacteria{superkingdom}(100);Firmicutes{phylum}(100);Clostridia{class}(100);Clostridiales{order}(100);{family}(100);{genus}(100);uncultured_Catabacteraceae_bacterium{species}(95)	Bacteria	Firmicutes	Clostridia	Clostridiales			uncultured_Catabacteraceae_bacterium
OTU1081	1	1	1	1	8	2	14	Bacteria{superkingdom}(100);Firmicutes{phylum}(84);Clostridia{class}(82);Clostridiales{order}(81);Unassigned{family}(41);Unassigned{genus}(41);Unassigned{species}(22)	Bacteria	Firmicutes	Clostridia	Clostridiales	Unassigned	Unassigned	Unassigned
OTU1082	3	2	6	7	1	10	29	Bacteria{superkingdom}(100);Bacteroidetes{phylum}(100);Sphingobacteriia{class}(100);Sphingobacteriales{order}(100);Saprospiraceae{family}(100);Unassigned{genus}(54);Unassigned{species}(54)	Bacteria	Bacteroidetes	Sphingobacteriia	Sphingobacteriales	Saprospiraceae	Unassigned	Unassigned
OTU1083	2	0	1	0	1	0	4	Bacteria{superkingdom}(100);Firmicutes{phylum}(100);Clostridia{class}(100);Clostridiales{order}(100);Christensenellaceae{family}(83);Christensenella{genus}(83);Unassigned{species}(63)	Bacteria	Firmicutes	Clostridia	Clostridiales	Christensenellaceae	Christensenella	Unassigned
OTU1084	0	1	2	0	1	0	4	Bacteria{superkingdom}(100);Bacteroidetes{phylum}(100);Bacteroidia{class}(100);Bacteroidales{order}(100);Prevotellaceae{family}(100);Alloprevotella{genus}(100);uncultured_Bacteroidales_bacterium{species}(100)	Bacteria	Bacteroidetes	Bacteroidia	Bacteroidales	Prevotellaceae	Alloprevotella	uncultured_Bacteroidales_bacterium
OTU1085	0	2	3	0	2	0	7	Bacteria{superkingdom}(100);Firmicutes{phylum}(100);Clostridia{class}(100);Clostridiales{order}(100);Unassigned{family}(59);Unassigned{genus}(55);Unassigned{species}(38)	Bacteria	Firmicutes	Clostridia	Clostridiales	Unassigned	Unassigned	Unassigned
OTU1086	1	0	1	0	0	1	3	Bacteria{superkingdom}(100);Actinobacteria{phylum}(100);Actinobacteria{class}(100);Actinomycetales{order}(100);Pseudonocardiaceae{family}(100);Pseudonocardia{genus}(100);Unassigned{species}(58)	Bacteria	Actinobacteria	Actinobacteria	Actinomycetales	Pseudonocardiaceae	Pseudonocardia	Unassigned
OTU1087	3	3	2	0	7	3	18	Bacteria{superkingdom}(100);Spirochaetes{phylum}(100);Spirochaetia{class}(100);Spirochaetales{order}(100);Spirochaetaceae{family}(100);Treponema{genus}(100);Unassigned{species}(12)	Bacteria	Spirochaetes	Spirochaetia	Spirochaetales	Spirochaetaceae	Treponema	Unassigned
OTU1088	0	0	1	1	0	1	3	Bacteria{superkingdom}(100);Firmicutes{phylum}(100);Clostridia{class}(100);Clostridiales{order}(100);Peptostreptococcaceae{family}(100);Sporacetigenium{genus}(100);uncultured_Firmicutes_bacterium{species}(100)	Bacteria	Firmicutes	Clostridia	Clostridiales	Peptostreptococcaceae	Sporacetigenium	uncultured_Firmicutes_bacterium
OTU1089	0	0	0	5	0	2	7	Bacteria{superkingdom}(100);Bacteroidetes{phylum}(100);Bacteroidia{class}(100);Bacteroidales{order}(100);Prolixibacteraceae{family}(100);{genus}(100);Unassigned{species}(57)	Bacteria	Bacteroidetes	Bacteroidia	Bacteroidales	Prolixibacteraceae		Unassigned
OTU1090	2	6	10	0	4	1	23	Bacteria{superkingdom}(100);Firmicutes{phylum}(100);Clostridia{class}(100);Clostridiales{order}(99);Eubacteriaceae{family}(95);Garciella{genus}(95);Unassigned{species}(57)	Bacteria	Firmicutes	Clostridia	Clostridiales	Eubacteriaceae	Garciella	Unassigned
OTU1091	2	1	0	1	3	4	11	Bacteria{superkingdom}(100);Firmicutes{phylum}(100);Bacilli{class}(100);Bacillales{order}(100);Planococcaceae{family}(100);Lysinibacillus{genus}(98);Unassigned{species}(58)	Bacteria	Firmicutes	Bacilli	Bacillales	Planococcaceae	Lysinibacillus	Unassigned
OTU1092	0	13	5	1	3	3	25	Bacteria{superkingdom}(100);Bacteroidetes{phylum}(100);Flavobacteriia{class}(100);Flavobacteriales{order}(100);Flavobacteriaceae{family}(100);{genus}(88);uncultured_bacterium_CompA{species}(88)	Bacteria	Bacteroidetes	Flavobacteriia	Flavobacteriales	Flavobacteriaceae		uncultured_bacterium_CompA
OTU1093	1	6	1	1	0	1	10	Bacteria{superkingdom}(100);Proteobacteria{phylum}(100);Gammaproteobacteria{class}(100);Unassigned{order}(62);Unassigned{family}(50);Unassigned{genus}(47);Unassigned{species}(35)	Bacteria	Proteobacteria	Gammaproteobacteria	Unassigned	Unassigned	Unassigned	Unassigned
OTU1094	6	2	4	1	11	1	25	Bacteria{superkingdom}(100);Firmicutes{phylum}(100);Clostridia{class}(100);Clostridiales{order}(100);Peptococcaceae_1{family}(100);Desulfonispora{genus}(99);uncultured_Desulfonispora_sp.{species}(93)	Bacteria	Firmicutes	Clostridia	Clostridiales	Peptococcaceae_1	Desulfonispora	uncultured_Desulfonispora_sp.
OTU1095	1	2	0	1	11	5	20	Bacteria{superkingdom}(100);Bacteroidetes{phylum}(100);Bacteroidia{class}(100);Bacteroidales{order}(100);Rikenellaceae{family}(100);Alistipes{genus}(100);uncultured_bacterium{species}(87)	Bacteria	Bacteroidetes	Bacteroidia	Bacteroidales	Rikenellaceae	Alistipes	uncultured_bacterium
OTU1096	2	0	1	7	0	2	12	Bacteria{superkingdom}(100);Unassigned{phylum}(61);Unassigned{class}(61);Unassigned{order}(61);Unassigned{family}(57);Unassigned{genus}(31);Unassigned{species}(31)	Bacteria	Unassigned	Unassigned	Unassigned	Unassigned	Unassigned	Unassigned
OTU1097	0	1	1	1	1	1	5	Bacteria{superkingdom}(100);Firmicutes{phylum}(100);Clostridia{class}(100);Clostridiales{order}(100);Unassigned{family}(50);Unassigned{genus}(50);Unassigned{species}(24)	Bacteria	Firmicutes	Clostridia	Clostridiales	Unassigned	Unassigned	Unassigned
OTU1098	1	3	3	1	2	2	12	Bacteria{superkingdom}(100);Firmicutes{phylum}(100);Clostridia{class}(100);Clostridiales{order}(100);Unassigned{family}(67);Unassigned{genus}(54);Unassigned{species}(37)	Bacteria	Firmicutes	Clostridia	Clostridiales	Unassigned	Unassigned	Unassigned
OTU1099	1	2	1	0	7	6	17	Bacteria{superkingdom}(100);Firmicutes{phylum}(100);Clostridia{class}(100);Clostridiales{order}(100);Ruminococcaceae{family}(99);Unassigned{genus}(72);Unassigned{species}(44)	Bacteria	Firmicutes	Clostridia	Clostridiales	Ruminococcaceae	Unassigned	Unassigned
OTU1100	1	1	0	0	0	2	4	Bacteria{superkingdom}(100);Firmicutes{phylum}(88);Clostridia{class}(81);Clostridiales{order}(81);Unassigned{family}(21);Unassigned{genus}(21);Unassigned{species}(7)	Bacteria	Firmicutes	Clostridia	Clostridiales	Unassigned	Unassigned	Unassigned
OTU1101	1	3	1	0	3	3	11	Bacteria{superkingdom}(100);Firmicutes{phylum}(100);Clostridia{class}(100);Clostridiales{order}(100);Ruminococcaceae{family}(99);{genus}(97);Unassigned{species}(59)	Bacteria	Firmicutes	Clostridia	Clostridiales	Ruminococcaceae		Unassigned
OTU1102	8	7	6	2	12	0	35	Bacteria{superkingdom}(100);Firmicutes{phylum}(99);Clostridia{class}(99);Clostridiales{order}(99);Ruminococcaceae{family}(98);{genus}(98);Unassigned{species}(25)	Bacteria	Firmicutes	Clostridia	Clostridiales	Ruminococcaceae		Unassigned
OTU1103	4	1	0	1	1	0	7	Bacteria{superkingdom}(100);Acidobacteria{phylum}(100);Acidobacteria_Gp16{class}(100);{order}(100);{family}(100);Gp16{genus}(100);uncultured_Sphaerobacter_sp.{species}(100)	Bacteria	Acidobacteria	Acidobacteria_Gp16			Gp16	uncultured_Sphaerobacter_sp.
OTU1104	2	2	0	0	0	1	5	Bacteria{superkingdom}(100);Proteobacteria{phylum}(100);Alphaproteobacteria{class}(100);Sphingomonadales{order}(100);Sphingomonadaceae{family}(100);Novosphingobium{genus}(100);Novosphingobium_aromaticivorans{species}(80)	Bacteria	Proteobacteria	Alphaproteobacteria	Sphingomonadales	Sphingomonadaceae	Novosphingobium	Novosphingobium_aromaticivorans
OTU1105	5	0	3	1	3	4	16	Bacteria{superkingdom}(100);Proteobacteria{phylum}(100);Alphaproteobacteria{class}(100);Rhizobiales{order}(100);Hyphomicrobiaceae{family}(99);Devosia{genus}(99);Unassigned{species}(52)	Bacteria	Proteobacteria	Alphaproteobacteria	Rhizobiales	Hyphomicrobiaceae	Devosia	Unassigned
OTU1106	4	1	3	2	0	1	11	Bacteria{superkingdom}(100);Proteobacteria{phylum}(100);Betaproteobacteria{class}(100);Burkholderiales{order}(100);Alcaligenaceae{family}(100);Pusillimonas{genus}(94);Unassigned{species}(59)	Bacteria	Proteobacteria	Betaproteobacteria	Burkholderiales	Alcaligenaceae	Pusillimonas	Unassigned
OTU1107	2	1	0	0	0	0	3	Bacteria{superkingdom}(100);Bacteroidetes{phylum}(100);Bacteroidia{class}(100);Bacteroidales{order}(100);Bacteroidaceae{family}(100);Anaerorhabdus{genus}(100);uncultured_bacterium{species}(100)	Bacteria	Bacteroidetes	Bacteroidia	Bacteroidales	Bacteroidaceae	Anaerorhabdus	uncultured_bacterium
OTU1108	7	5	1	0	8	2	23	Bacteria{superkingdom}(100);Firmicutes{phylum}(100);Clostridia{class}(100);Clostridiales{order}(100);Ruminococcaceae{family}(100);Sporobacter{genus}(100);Unassigned{species}(46)	Bacteria	Firmicutes	Clostridia	Clostridiales	Ruminococcaceae	Sporobacter	Unassigned
OTU1109	3	0	4	0	1	1	9	Bacteria{superkingdom}(100);Chloroflexi{phylum}(100);Thermomicrobia{class}(100);Sphaerobacterales{order}(83);Sphaerobacteraceae{family}(83);{genus}(82);Unassigned{species}(66)	Bacteria	Chloroflexi	Thermomicrobia	Sphaerobacterales	Sphaerobacteraceae		Unassigned
OTU1110	1	1	0	2	2	7	13	Bacteria{superkingdom}(100);Chloroflexi{phylum}(99);Thermomicrobia{class}(99);Sphaerobacterales{order}(99);Sphaerobacteraceae{family}(99);{genus}(97);uncultured_Chloroflexi_bacterium{species}(97)	Bacteria	Chloroflexi	Thermomicrobia	Sphaerobacterales	Sphaerobacteraceae		uncultured_Chloroflexi_bacterium
OTU1111	5	2	1	1	10	5	24	Bacteria{superkingdom}(100);Firmicutes{phylum}(100);Clostridia{class}(100);Clostridiales{order}(100);Ruminococcaceae{family}(100);Unassigned{genus}(70);Unassigned{species}(50)	Bacteria	Firmicutes	Clostridia	Clostridiales	Ruminococcaceae	Unassigned	Unassigned
OTU1112	0	0	1	0	0	1	2	Bacteria{superkingdom}(100);Actinobacteria{phylum}(100);Actinobacteria{class}(100);Actinomycetales{order}(100);Cellulomonadaceae{family}(100);Cellulomonas{genus}(100);Unassigned{species}(79)	Bacteria	Actinobacteria	Actinobacteria	Actinomycetales	Cellulomonadaceae	Cellulomonas	Unassigned
OTU1113	17	29	10	3	35	7	101	Bacteria{superkingdom}(100);Firmicutes{phylum}(100);Clostridia{class}(100);Clostridiales{order}(100);Unassigned{family}(24);Unassigned{genus}(24);Unassigned{species}(23)	Bacteria	Firmicutes	Clostridia	Clostridiales	Unassigned	Unassigned	Unassigned
OTU1114	3	0	2	0	7	7	19	Bacteria{superkingdom}(100);Tenericutes{phylum}(100);Mollicutes{class}(100);Anaeroplasmatales{order}(100);Anaeroplasmataceae{family}(100);Anaeroplasma{genus}(100);uncultured_bacterium{species}(100)	Bacteria	Tenericutes	Mollicutes	Anaeroplasmatales	Anaeroplasmataceae	Anaeroplasma	uncultured_bacterium
OTU1115	1	0	0	1	0	0	2	Bacteria{superkingdom}(100);Actinobacteria{phylum}(100);Actinobacteria{class}(100);Solirubrobacterales{order}(100);Patulibacteraceae{family}(100);Patulibacter{genus}(100);Unassigned{species}(51)	Bacteria	Actinobacteria	Actinobacteria	Solirubrobacterales	Patulibacteraceae	Patulibacter	Unassigned
OTU1116	11	4	13	22	12	27	89	Bacteria{superkingdom}(100);Proteobacteria{phylum}(100);Alphaproteobacteria{class}(100);Rhizobiales{order}(100);Hyphomicrobiaceae{family}(100);Pelagibacterium{genus}(96);uncultured_alpha_proteobacterium{species}(96)	Bacteria	Proteobacteria	Alphaproteobacteria	Rhizobiales	Hyphomicrobiaceae	Pelagibacterium	uncultured_alpha_proteobacterium
OTU1117	2	0	0	0	0	0	2	Bacteria{superkingdom}(100);Firmicutes{phylum}(100);Clostridia{class}(87);Clostridiales{order}(86);Ruminococcaceae{family}(85);{genus}(85);uncultured_feedlot_manure_bacterium_B54{species}(82)	Bacteria	Firmicutes	Clostridia	Clostridiales	Ruminococcaceae		uncultured_feedlot_manure_bacterium_B54
OTU1118	4	0	1	0	2	1	8	Bacteria{superkingdom}(100);Firmicutes{phylum}(100);Clostridia{class}(100);Clostridiales{order}(100);Ruminococcaceae{family}(100);Anaerobacterium{genus}(100);Unassigned{species}(71)	Bacteria	Firmicutes	Clostridia	Clostridiales	Ruminococcaceae	Anaerobacterium	Unassigned
OTU1119	3	0	9	10	3	19	44	Bacteria{superkingdom}(100);Firmicutes{phylum}(100);Clostridia{class}(100);Clostridiales{order}(100);Christensenellaceae{family}(100);Christensenella{genus}(100);uncultured_Firmicutes_bacterium{species}(91)	Bacteria	Firmicutes	Clostridia	Clostridiales	Christensenellaceae	Christensenella	uncultured_Firmicutes_bacterium
OTU1120	0	0	1	0	4	2	7	Bacteria{superkingdom}(100);Actinobacteria{phylum}(99);Actinobacteria{class}(99);Coriobacteriales{order}(98);Coriobacteriaceae{family}(98);Unassigned{genus}(37);Unassigned{species}(22)	Bacteria	Actinobacteria	Actinobacteria	Coriobacteriales	Coriobacteriaceae	Unassigned	Unassigned
OTU1121	2	0	0	0	3	1	6	Bacteria{superkingdom}(100);Firmicutes{phylum}(99);Clostridia{class}(99);Clostridiales{order}(99);Ruminococcaceae{family}(99);{genus}(99);Unassigned{species}(39)	Bacteria	Firmicutes	Clostridia	Clostridiales	Ruminococcaceae		Unassigned
OTU1122	3	5	1	0	4	2	15	Bacteria{superkingdom}(100);Firmicutes{phylum}(100);Clostridia{class}(100);Clostridiales{order}(100);{family}(99);{genus}(99);Unassigned{species}(75)	Bacteria	Firmicutes	Clostridia	Clostridiales			Unassigned
OTU1123	5	8	2	0	3	6	24	Bacteria{superkingdom}(100);Firmicutes{phylum}(100);Clostridia{class}(99);Clostridiales{order}(99);Unassigned{family}(52);Unassigned{genus}(52);Unassigned{species}(52)	Bacteria	Firmicutes	Clostridia	Clostridiales	Unassigned	Unassigned	Unassigned
OTU1124	0	0	1	1	1	3	6	Bacteria{superkingdom}(100);Firmicutes{phylum}(98);Clostridia{class}(93);Clostridiales{order}(93);Unassigned{family}(50);Unassigned{genus}(50);Unassigned{species}(17)	Bacteria	Firmicutes	Clostridia	Clostridiales	Unassigned	Unassigned	Unassigned
OTU1125	3	5	6	3	24	7	48	Bacteria{superkingdom}(100);Firmicutes{phylum}(100);Clostridia{class}(100);Clostridiales{order}(100);{family}(98);{genus}(98);uncultured_rumen_bacterium{species}(83)	Bacteria	Firmicutes	Clostridia	Clostridiales			uncultured_rumen_bacterium
OTU1126	5	5	2	0	2	3	17	Bacteria{superkingdom}(100);Firmicutes{phylum}(100);Clostridia{class}(100);Clostridiales{order}(100);Ruminococcaceae{family}(100);Unassigned{genus}(75);Unassigned{species}(61)	Bacteria	Firmicutes	Clostridia	Clostridiales	Ruminococcaceae	Unassigned	Unassigned
OTU1127	1	0	23	6	1	7	38	Bacteria{superkingdom}(100);Bacteroidetes{phylum}(100);Flavobacteriia{class}(100);Flavobacteriales{order}(100);Flavobacteriaceae{family}(100);Unassigned{genus}(14);Unassigned{species}(10)	Bacteria	Bacteroidetes	Flavobacteriia	Flavobacteriales	Flavobacteriaceae	Unassigned	Unassigned
OTU1128	0	1	0	3	0	2	6	Bacteria{superkingdom}(100);Proteobacteria{phylum}(100);Gammaproteobacteria{class}(100);{order}(84);{family}(84);{genus}(84);Unassigned{species}(42)	Bacteria	Proteobacteria	Gammaproteobacteria				Unassigned
OTU1129	13	4	4	2	30	8	61	Bacteria{superkingdom}(100);Bacteroidetes{phylum}(100);Unassigned{class}(64);Unassigned{order}(64);Unassigned{family}(40);Unassigned{genus}(21);Unassigned{species}(19)	Bacteria	Bacteroidetes	Unassigned	Unassigned	Unassigned	Unassigned	Unassigned
OTU1130	4	2	1	0	3	2	12	Bacteria{superkingdom}(100);Firmicutes{phylum}(100);Clostridia{class}(100);Clostridiales{order}(100);Ruminococcaceae{family}(100);{genus}(100);Unassigned{species}(68)	Bacteria	Firmicutes	Clostridia	Clostridiales	Ruminococcaceae		Unassigned
OTU1131	1	0	0	0	9	0	10	Bacteria{superkingdom}(100);Bacteroidetes{phylum}(100);Bacteroidia{class}(100);Bacteroidales{order}(100);Unassigned{family}(65);Unassigned{genus}(65);Unassigned{species}(63)	Bacteria	Bacteroidetes	Bacteroidia	Bacteroidales	Unassigned	Unassigned	Unassigned
OTU1132	0	2	2	0	0	1	5	Bacteria{superkingdom}(100);Actinobacteria{phylum}(100);Actinobacteria{class}(100);Coriobacteriales{order}(100);Coriobacteriaceae{family}(100);Unassigned{genus}(77);Unassigned{species}(60)	Bacteria	Actinobacteria	Actinobacteria	Coriobacteriales	Coriobacteriaceae	Unassigned	Unassigned
OTU1133	4	0	0	3	0	5	12	Bacteria{superkingdom}(100);Actinobacteria{phylum}(100);Actinobacteria{class}(100);Actinomycetales{order}(100);Nocardiopsaceae{family}(100);Nocardiopsis{genus}(91);Unassigned{species}(42)	Bacteria	Actinobacteria	Actinobacteria	Actinomycetales	Nocardiopsaceae	Nocardiopsis	Unassigned
OTU1134	0	0	1	3	0	0	4	Bacteria{superkingdom}(100);Actinobacteria{phylum}(84);Actinobacteria{class}(84);Actinomycetales{order}(84);Corynebacteriaceae{family}(83);Corynebacterium{genus}(83);Unassigned{species}(69)	Bacteria	Actinobacteria	Actinobacteria	Actinomycetales	Corynebacteriaceae	Corynebacterium	Unassigned
OTU1135	1	0	1	0	2	0	4	Bacteria{superkingdom}(100);Firmicutes{phylum}(100);Clostridia{class}(100);Clostridiales{order}(100);Lachnospiraceae{family}(100);{genus}(80);Unassigned{species}(39)	Bacteria	Firmicutes	Clostridia	Clostridiales	Lachnospiraceae		Unassigned
OTU1136	5	5	11	3	5	10	39	Bacteria{superkingdom}(100);Bacteroidetes{phylum}(100);Sphingobacteriia{class}(100);Sphingobacteriales{order}(100);Rhodothermaceae{family}(100);{genus}(100);uncultured_compost_bacterium{species}(100)	Bacteria	Bacteroidetes	Sphingobacteriia	Sphingobacteriales	Rhodothermaceae		uncultured_compost_bacterium
OTU1137	2	0	0	2	3	1	8	Bacteria{superkingdom}(100);Firmicutes{phylum}(100);Clostridia{class}(100);Clostridiales{order}(100);Catabacteriaceae{family}(100);Catabacter{genus}(100);uncultured_Clostridiales_bacterium{species}(82)	Bacteria	Firmicutes	Clostridia	Clostridiales	Catabacteriaceae	Catabacter	uncultured_Clostridiales_bacterium
OTU1138	2	4	0	0	3	1	10	Bacteria{superkingdom}(100);Firmicutes{phylum}(100);Clostridia{class}(100);Clostridiales{order}(100);Ruminococcaceae{family}(100);{genus}(81);Unassigned{species}(57)	Bacteria	Firmicutes	Clostridia	Clostridiales	Ruminococcaceae		Unassigned
OTU1139	2	2	5	0	0	0	9	Bacteria{superkingdom}(100);Actinobacteria{phylum}(100);Actinobacteria{class}(100);Actinomycetales{order}(100);Corynebacteriaceae{family}(100);Corynebacterium{genus}(100);Corynebacterium_casei_LMG_S-19264{species}(82)	Bacteria	Actinobacteria	Actinobacteria	Actinomycetales	Corynebacteriaceae	Corynebacterium	Corynebacterium_casei_LMG_S-19264
OTU1140	6	2	3	2	8	1	22	Bacteria{superkingdom}(100);Bacteroidetes{phylum}(100);Bacteroidia{class}(100);Bacteroidales{order}(100);Rikenellaceae{family}(100);Alistipes{genus}(100);Unassigned{species}(40)	Bacteria	Bacteroidetes	Bacteroidia	Bacteroidales	Rikenellaceae	Alistipes	Unassigned
OTU1141	1	0	0	0	0	1	2	Bacteria{superkingdom}(100);Bacteroidetes{phylum}(100);Bacteroidia{class}(100);Bacteroidales{order}(100);Prevotellaceae{family}(100);Prevotella{genus}(100);uncultured_rumen_bacterium{species}(90)	Bacteria	Bacteroidetes	Bacteroidia	Bacteroidales	Prevotellaceae	Prevotella	uncultured_rumen_bacterium
OTU1142	6	0	0	0	5	4	15	Bacteria{superkingdom}(100);Firmicutes{phylum}(100);Clostridia{class}(100);Clostridiales{order}(100);Ruminococcaceae{family}(100);Clostridium_IV{genus}(100);Unassigned{species}(51)	Bacteria	Firmicutes	Clostridia	Clostridiales	Ruminococcaceae	Clostridium_IV	Unassigned
OTU1143	1	0	0	0	0	1	2	Bacteria{superkingdom}(100);Firmicutes{phylum}(100);Clostridia{class}(100);Clostridiales{order}(100);Clostridiales_Incertae_Sedis_XI{family}(100);{genus}(92);uncultured_Clostridia_bacterium{species}(80)	Bacteria	Firmicutes	Clostridia	Clostridiales	Clostridiales_Incertae_Sedis_XI		uncultured_Clostridia_bacterium
OTU1144	6	1	7	21	0	4	39	Bacteria{superkingdom}(100);Proteobacteria{phylum}(100);Deltaproteobacteria{class}(100);{order}(100);{family}(100);{genus}(100);uncultured_rumen_bacterium{species}(98)	Bacteria	Proteobacteria	Deltaproteobacteria				uncultured_rumen_bacterium
OTU1145	3	0	2	1	4	1	11	Bacteria{superkingdom}(100);Proteobacteria{phylum}(100);Betaproteobacteria{class}(100);Burkholderiales{order}(100);Alcaligenaceae{family}(100);Oligella{genus}(100);uncultured_bacterium{species}(84)	Bacteria	Proteobacteria	Betaproteobacteria	Burkholderiales	Alcaligenaceae	Oligella	uncultured_bacterium
OTU1146	0	1	2	0	1	0	4	Bacteria{superkingdom}(100);Bacteroidetes{phylum}(100);Bacteroidia{class}(100);Bacteroidales{order}(100);Unassigned{family}(48);Unassigned{genus}(48);Unassigned{species}(45)	Bacteria	Bacteroidetes	Bacteroidia	Bacteroidales	Unassigned	Unassigned	Unassigned
OTU1147	2	3	3	0	2	1	11	Bacteria{superkingdom}(100);Proteobacteria{phylum}(100);Deltaproteobacteria{class}(100);Bdellovibrionales{order}(100);Bdellovibrionaceae{family}(100);Vampirovibrio{genus}(100);uncultured_rumen_bacterium{species}(93)	Bacteria	Proteobacteria	Deltaproteobacteria	Bdellovibrionales	Bdellovibrionaceae	Vampirovibrio	uncultured_rumen_bacterium
OTU1148	2	1	2	1	8	2	16	Bacteria{superkingdom}(100);Firmicutes{phylum}(88);Clostridia{class}(86);Clostridiales{order}(85);Unassigned{family}(15);Unassigned{genus}(15);Unassigned{species}(15)	Bacteria	Firmicutes	Clostridia	Clostridiales	Unassigned	Unassigned	Unassigned
OTU1149	4	5	1	1	1	0	12	Bacteria{superkingdom}(100);Firmicutes{phylum}(100);Clostridia{class}(100);Clostridiales{order}(100);Ruminococcaceae{family}(100);Oscillibacter{genus}(100);Unassigned{species}(45)	Bacteria	Firmicutes	Clostridia	Clostridiales	Ruminococcaceae	Oscillibacter	Unassigned
OTU1150	1	0	2	0	1	2	6	Bacteria{superkingdom}(100);Planctomycetes{phylum}(100);Planctomycetia{class}(100);Planctomycetales{order}(100);Planctomycetaceae{family}(100);Blastopirellula{genus}(100);uncultured_Planctomycetales_bacterium{species}(86)	Bacteria	Planctomycetes	Planctomycetia	Planctomycetales	Planctomycetaceae	Blastopirellula	uncultured_Planctomycetales_bacterium
OTU1151	3	9	0	0	16	2	30	Bacteria{superkingdom}(100);Firmicutes{phylum}(100);Clostridia{class}(100);Clostridiales{order}(100);Ruminococcaceae{family}(99);Unassigned{genus}(74);Unassigned{species}(25)	Bacteria	Firmicutes	Clostridia	Clostridiales	Ruminococcaceae	Unassigned	Unassigned
OTU1152	1	0	0	0	0	1	2	Bacteria{superkingdom}(100);Bacteroidetes{phylum}(100);Bacteroidia{class}(100);Bacteroidales{order}(100);Prevotellaceae{family}(100);Prevotella{genus}(100);unidentified_rumen_bacterium_30-18{species}(93)	Bacteria	Bacteroidetes	Bacteroidia	Bacteroidales	Prevotellaceae	Prevotella	unidentified_rumen_bacterium_30-18
OTU1153	3	3	4	1	14	6	31	Bacteria{superkingdom}(100);{phylum}(100);{class}(100);{order}(100);{family}(100);{genus}(100);Unassigned{species}(56)	Bacteria						Unassigned
OTU1154	2	1	0	0	3	3	9	Bacteria{superkingdom}(100);Firmicutes{phylum}(100);{class}(100);{order}(100);{family}(100);{genus}(100);unidentified_rumen_bacterium_RF8{species}(95)	Bacteria	Firmicutes					unidentified_rumen_bacterium_RF8
OTU1155	3	0	1	2	0	1	7	Bacteria{superkingdom}(100);Firmicutes{phylum}(100);Bacilli{class}(100);Bacillales{order}(100);Paenibacillaceae_1{family}(100);Paenibacillus{genus}(100);Paenibacillus_barengoltzii{species}(96)	Bacteria	Firmicutes	Bacilli	Bacillales	Paenibacillaceae_1	Paenibacillus	Paenibacillus_barengoltzii
OTU1156	2	1	0	8	1	2	14	Bacteria{superkingdom}(100);Firmicutes{phylum}(100);Clostridia{class}(100);Clostridiales{order}(100);Ruminococcaceae{family}(100);Unassigned{genus}(59);Unassigned{species}(57)	Bacteria	Firmicutes	Clostridia	Clostridiales	Ruminococcaceae	Unassigned	Unassigned
OTU1157	3	5	11	8	5	4	36	Bacteria{superkingdom}(100);Actinobacteria{phylum}(100);Actinobacteria{class}(100);Actinomycetales{order}(100);Brevibacteriaceae{family}(100);Brevibacterium{genus}(100);Unassigned{species}(66)	Bacteria	Actinobacteria	Actinobacteria	Actinomycetales	Brevibacteriaceae	Brevibacterium	Unassigned
OTU1158	1	0	0	1	0	0	2	Bacteria{superkingdom}(100);Candidatus_Saccharibacteria{phylum}(100);{class}(100);{order}(100);{family}(100);Saccharibacteria_genera_incertae_sedis{genus}(100);Unassigned{species}(65)	Bacteria	Candidatus_Saccharibacteria				Saccharibacteria_genera_incertae_sedis	Unassigned
OTU1159	5	0	6	23	1	4	39	Bacteria{superkingdom}(100);Firmicutes{phylum}(100);Clostridia{class}(98);Unassigned{order}(57);Unassigned{family}(57);Unassigned{genus}(57);Unassigned{species}(53)	Bacteria	Firmicutes	Clostridia	Unassigned	Unassigned	Unassigned	Unassigned
OTU1160	3	2	1	0	5	3	14	Bacteria{superkingdom}(100);Firmicutes{phylum}(100);Clostridia{class}(100);Clostridiales{order}(100);Ruminococcaceae{family}(100);{genus}(99);Unassigned{species}(53)	Bacteria	Firmicutes	Clostridia	Clostridiales	Ruminococcaceae		Unassigned
OTU1161	8	0	7	5	9	6	35	Bacteria{superkingdom}(100);Firmicutes{phylum}(100);Clostridia{class}(100);Clostridiales{order}(100);Ruminococcaceae{family}(100);Clostridium_III{genus}(100);Unassigned{species}(65)	Bacteria	Firmicutes	Clostridia	Clostridiales	Ruminococcaceae	Clostridium_III	Unassigned
OTU1162	6	1	3	4	3	4	21	Bacteria{superkingdom}(100);Proteobacteria{phylum}(100);Alphaproteobacteria{class}(100);Sphingomonadales{order}(100);Erythrobacteraceae{family}(100);Unassigned{genus}(79);Unassigned{species}(74)	Bacteria	Proteobacteria	Alphaproteobacteria	Sphingomonadales	Erythrobacteraceae	Unassigned	Unassigned
OTU1163	6	6	2	3	2	7	26	Bacteria{superkingdom}(100);Proteobacteria{phylum}(100);Gammaproteobacteria{class}(100);Xanthomonadales{order}(100);Xanthomonadaceae{family}(100);Luteimonas{genus}(93);Unassigned{species}(79)	Bacteria	Proteobacteria	Gammaproteobacteria	Xanthomonadales	Xanthomonadaceae	Luteimonas	Unassigned
OTU1164	1	0	0	1	1	1	4	Bacteria{superkingdom}(100);Firmicutes{phylum}(100);Clostridia{class}(100);Clostridiales{order}(100);Ruminococcaceae{family}(100);Unassigned{genus}(71);Unassigned{species}(33)	Bacteria	Firmicutes	Clostridia	Clostridiales	Ruminococcaceae	Unassigned	Unassigned
OTU1165	2	0	0	0	1	2	5	Bacteria{superkingdom}(100);Actinobacteria{phylum}(100);Actinobacteria{class}(100);Coriobacteriales{order}(100);Coriobacteriaceae{family}(100);{genus}(82);Unassigned{species}(43)	Bacteria	Actinobacteria	Actinobacteria	Coriobacteriales	Coriobacteriaceae		Unassigned
OTU1166	2	0	4	0	11	1	18	Bacteria{superkingdom}(100);Bacteroidetes{phylum}(100);Bacteroidia{class}(100);Bacteroidales{order}(100);Rikenellaceae{family}(100);Alistipes{genus}(100);Unassigned{species}(51)	Bacteria	Bacteroidetes	Bacteroidia	Bacteroidales	Rikenellaceae	Alistipes	Unassigned
OTU1167	0	1	2	5	0	1	9	Bacteria{superkingdom}(100);Bacteroidetes{phylum}(100);Sphingobacteriia{class}(100);Sphingobacteriales{order}(100);Saprospiraceae{family}(100);Portibacter{genus}(85);uncultured_bacterium{species}(85)	Bacteria	Bacteroidetes	Sphingobacteriia	Sphingobacteriales	Saprospiraceae	Portibacter	uncultured_bacterium
OTU1168	10	7	3	2	6	12	40	Bacteria{superkingdom}(100);Bacteroidetes{phylum}(100);Bacteroidia{class}(99);Bacteroidales{order}(99);Rikenellaceae{family}(98);Unassigned{genus}(53);Unassigned{species}(46)	Bacteria	Bacteroidetes	Bacteroidia	Bacteroidales	Rikenellaceae	Unassigned	Unassigned
OTU1169	3	3	4	1	2	3	16	Bacteria{superkingdom}(100);Firmicutes{phylum}(100);Erysipelotrichia{class}(100);Erysipelotrichales{order}(100);Erysipelotrichaceae{family}(100);{genus}(100);uncultured_rumen_bacterium{species}(100)	Bacteria	Firmicutes	Erysipelotrichia	Erysipelotrichales	Erysipelotrichaceae		uncultured_rumen_bacterium
OTU1170	3	2	0	0	0	1	6	Bacteria{superkingdom}(100);Actinobacteria{phylum}(100);Actinobacteria{class}(100);Actinomycetales{order}(100);Pseudonocardiaceae{family}(100);Saccharomonospora{genus}(100);Saccharomonospora_viridis{species}(100)	Bacteria	Actinobacteria	Actinobacteria	Actinomycetales	Pseudonocardiaceae	Saccharomonospora	Saccharomonospora_viridis
OTU1171	2	1	0	1	1	0	5	Bacteria{superkingdom}(100);Firmicutes{phylum}(100);Bacilli{class}(100);Bacillales{order}(100);Bacillaceae_2{family}(95);Unassigned{genus}(54);Unassigned{species}(35)	Bacteria	Firmicutes	Bacilli	Bacillales	Bacillaceae_2	Unassigned	Unassigned
OTU1172	3	3	3	1	3	4	17	Bacteria{superkingdom}(100);Firmicutes{phylum}(100);Clostridia{class}(100);Clostridiales{order}(100);Ruminococcaceae{family}(99);Unassigned{genus}(46);Unassigned{species}(10)	Bacteria	Firmicutes	Clostridia	Clostridiales	Ruminococcaceae	Unassigned	Unassigned
OTU1173	0	0	0	0	4	1	5	Bacteria{superkingdom}(100);Firmicutes{phylum}(100);Clostridia{class}(100);Clostridiales{order}(100);Peptococcaceae_1{family}(100);Desulfosporosinus{genus}(100);Unassigned{species}(57)	Bacteria	Firmicutes	Clostridia	Clostridiales	Peptococcaceae_1	Desulfosporosinus	Unassigned
OTU1174	1	0	1	1	5	1	9	Bacteria{superkingdom}(100);Firmicutes{phylum}(99);Clostridia{class}(99);Clostridiales{order}(99);Unassigned{family}(67);Unassigned{genus}(67);Unassigned{species}(60)	Bacteria	Firmicutes	Clostridia	Clostridiales	Unassigned	Unassigned	Unassigned
OTU1175	6	1	4	1	14	8	34	Bacteria{superkingdom}(100);Bacteroidetes{phylum}(100);Bacteroidia{class}(100);Bacteroidales{order}(100);{family}(100);{genus}(100);uncultured_fecal_bacterium_CF123{species}(90)	Bacteria	Bacteroidetes	Bacteroidia	Bacteroidales			uncultured_fecal_bacterium_CF123
OTU1176	5	1	6	49	8	8	77	Bacteria{superkingdom}(100);Firmicutes{phylum}(100);Clostridia{class}(100);Clostridiales{order}(100);Ruminococcaceae{family}(100);{genus}(92);uncultured_prokaryote{species}(92)	Bacteria	Firmicutes	Clostridia	Clostridiales	Ruminococcaceae		uncultured_prokaryote
OTU1177	6	3	3	2	1	3	18	Bacteria{superkingdom}(100);Firmicutes{phylum}(100);Clostridia{class}(100);Clostridiales{order}(100);Lachnospiraceae{family}(100);Lachnospiracea_incertae_sedis{genus}(98);uncultured_rumen_bacterium{species}(97)	Bacteria	Firmicutes	Clostridia	Clostridiales	Lachnospiraceae	Lachnospiracea_incertae_sedis	uncultured_rumen_bacterium
OTU1178	2	0	1	1	4	0	8	Bacteria{superkingdom}(100);Firmicutes{phylum}(95);Clostridia{class}(93);Clostridiales{order}(93);Unassigned{family}(54);Unassigned{genus}(54);Unassigned{species}(38)	Bacteria	Firmicutes	Clostridia	Clostridiales	Unassigned	Unassigned	Unassigned
OTU1179	2	0	1	0	2	1	6	Bacteria{superkingdom}(100);Firmicutes{phylum}(100);Clostridia{class}(100);Clostridiales{order}(100);Ruminococcaceae{family}(99);{genus}(98);Unassigned{species}(36)	Bacteria	Firmicutes	Clostridia	Clostridiales	Ruminococcaceae		Unassigned
OTU1180	1	0	2	2	2	1	8	Bacteria{superkingdom}(100);Firmicutes{phylum}(100);Clostridia{class}(100);Clostridiales{order}(100);Ruminococcaceae{family}(100);Unassigned{genus}(70);Unassigned{species}(16)	Bacteria	Firmicutes	Clostridia	Clostridiales	Ruminococcaceae	Unassigned	Unassigned
OTU1181	1	2	1	1	2	0	7	Bacteria{superkingdom}(100);Bacteroidetes{phylum}(100);Bacteroidia{class}(100);Bacteroidales{order}(100);{family}(99);{genus}(99);uncultured_rumen_bacterium{species}(81)	Bacteria	Bacteroidetes	Bacteroidia	Bacteroidales			uncultured_rumen_bacterium
OTU1182	3	1	0	2	10	0	16	Bacteria{superkingdom}(100);Firmicutes{phylum}(100);Clostridia{class}(100);Clostridiales{order}(100);Ruminococcaceae{family}(100);{genus}(88);Unassigned{species}(21)	Bacteria	Firmicutes	Clostridia	Clostridiales	Ruminococcaceae		Unassigned
OTU1183	0	0	1	0	3	2	6	Bacteria{superkingdom}(100);Firmicutes{phylum}(100);Clostridia{class}(100);Clostridiales{order}(100);Ruminococcaceae{family}(100);Unassigned{genus}(63);Unassigned{species}(48)	Bacteria	Firmicutes	Clostridia	Clostridiales	Ruminococcaceae	Unassigned	Unassigned
OTU1184	1	5	1	0	1	5	13	Bacteria{superkingdom}(100);Firmicutes{phylum}(100);Clostridia{class}(100);Clostridiales{order}(100);Lachnospiraceae{family}(100);Syntrophococcus{genus}(94);Unassigned{species}(79)	Bacteria	Firmicutes	Clostridia	Clostridiales	Lachnospiraceae	Syntrophococcus	Unassigned
OTU1185	2	2	4	0	2	5	15	Bacteria{superkingdom}(100);Firmicutes{phylum}(100);Clostridia{class}(100);Clostridiales{order}(100);Ruminococcaceae{family}(100);Clostridium_IV{genus}(93);Unassigned{species}(76)	Bacteria	Firmicutes	Clostridia	Clostridiales	Ruminococcaceae	Clostridium_IV	Unassigned
OTU1186	1	0	0	0	0	0	1	Bacteria{superkingdom}(100);Hydrogenedentes{phylum}(100);{class}(100);{order}(100);{family}(100);Candidatus_Hydrogenedens{genus}(100);Unassigned{species}(78)	Bacteria	Hydrogenedentes				Candidatus_Hydrogenedens	Unassigned
OTU1187	2	0	0	0	0	1	3	Bacteria{superkingdom}(100);Firmicutes{phylum}(100);Clostridia{class}(100);Clostridiales{order}(100);{family}(100);{genus}(100);bacterium_enrichment_culture_clone_PCE9_C5{species}(100)	Bacteria	Firmicutes	Clostridia	Clostridiales			bacterium_enrichment_culture_clone_PCE9_C5
OTU1188	3	0	1	0	0	6	10	Bacteria{superkingdom}(100);Firmicutes{phylum}(100);Clostridia{class}(100);Clostridiales{order}(100);Clostridiales_Incertae_Sedis_XI{family}(100);{genus}(100);uncultured_Firmicutes_bacterium{species}(100)	Bacteria	Firmicutes	Clostridia	Clostridiales	Clostridiales_Incertae_Sedis_XI		uncultured_Firmicutes_bacterium
OTU1189	1	0	5	0	0	0	6	Bacteria{superkingdom}(100);Bacteroidetes{phylum}(100);Sphingobacteriia{class}(100);Sphingobacteriales{order}(100);Sphingobacteriaceae{family}(100);Unassigned{genus}(79);Unassigned{species}(39)	Bacteria	Bacteroidetes	Sphingobacteriia	Sphingobacteriales	Sphingobacteriaceae	Unassigned	Unassigned
OTU1190	1	0	1	0	0	3	5	Bacteria{superkingdom}(100);{phylum}(96);{class}(96);{order}(96);{family}(96);{genus}(96);Unassigned{species}(79)	Bacteria						Unassigned
OTU1191	2	3	2	5	2	2	16	Bacteria{superkingdom}(100);Firmicutes{phylum}(100);Bacilli{class}(100);Bacillales{order}(100);Planococcaceae{family}(100);Lysinibacillus{genus}(100);Lysinibacillus_sphaericus_C3-41{species}(100)	Bacteria	Firmicutes	Bacilli	Bacillales	Planococcaceae	Lysinibacillus	Lysinibacillus_sphaericus_C3-41
OTU1192	2	0	0	0	3	0	5	Bacteria{superkingdom}(100);Firmicutes{phylum}(100);Clostridia{class}(100);Clostridiales{order}(100);Unassigned{family}(70);Unassigned{genus}(59);Unassigned{species}(12)	Bacteria	Firmicutes	Clostridia	Clostridiales	Unassigned	Unassigned	Unassigned
OTU1193	1	0	1	0	1	0	3	Bacteria{superkingdom}(100);Proteobacteria{phylum}(99);Deltaproteobacteria{class}(99);Unassigned{order}(68);Unassigned{family}(68);Unassigned{genus}(68);Unassigned{species}(65)	Bacteria	Proteobacteria	Deltaproteobacteria	Unassigned	Unassigned	Unassigned	Unassigned
OTU1194	1	0	0	0	3	1	5	Bacteria{superkingdom}(100);Proteobacteria{phylum}(100);Betaproteobacteria{class}(100);Burkholderiales{order}(100);Sutterellaceae{family}(100);Parasutterella{genus}(100);uncultured_Burkholderiales_bacterium{species}(99)	Bacteria	Proteobacteria	Betaproteobacteria	Burkholderiales	Sutterellaceae	Parasutterella	uncultured_Burkholderiales_bacterium
OTU1195	0	0	1	0	2	2	5	Bacteria{superkingdom}(100);Proteobacteria{phylum}(100);Alphaproteobacteria{class}(100);Rhodospirillales{order}(100);Rhodospirillaceae{family}(100);Inquilinus{genus}(100);uncultured_bacterium{species}(97)	Bacteria	Proteobacteria	Alphaproteobacteria	Rhodospirillales	Rhodospirillaceae	Inquilinus	uncultured_bacterium
OTU1196	1	2	0	0	0	0	3	Bacteria{superkingdom}(100);Actinobacteria{phylum}(100);Actinobacteria{class}(100);Actinomycetales{order}(100);Streptomycetaceae{family}(100);Streptomyces{genus}(100);Unassigned{species}(59)	Bacteria	Actinobacteria	Actinobacteria	Actinomycetales	Streptomycetaceae	Streptomyces	Unassigned
OTU1197	1	0	2	0	0	0	3	Bacteria{superkingdom}(100);Actinobacteria{phylum}(98);Actinobacteria{class}(98);Actinomycetales{order}(98);Unassigned{family}(36);Unassigned{genus}(32);Unassigned{species}(20)	Bacteria	Actinobacteria	Actinobacteria	Actinomycetales	Unassigned	Unassigned	Unassigned
OTU1198	3	0	0	1	0	0	4	Bacteria{superkingdom}(100);Tenericutes{phylum}(100);Mollicutes{class}(100);Haloplasmatales{order}(100);Haloplasmataceae{family}(100);Haloplasma{genus}(100);Unassigned{species}(30)	Bacteria	Tenericutes	Mollicutes	Haloplasmatales	Haloplasmataceae	Haloplasma	Unassigned
OTU1199	1	0	2	0	6	0	9	Bacteria{superkingdom}(100);Proteobacteria{phylum}(100);Epsilonproteobacteria{class}(100);Campylobacterales{order}(100);Campylobacteraceae{family}(100);Campylobacter{genus}(100);Unassigned{species}(77)	Bacteria	Proteobacteria	Epsilonproteobacteria	Campylobacterales	Campylobacteraceae	Campylobacter	Unassigned
OTU1200	4	0	1	9	9	5	28	Bacteria{superkingdom}(100);Firmicutes{phylum}(80);Unassigned{class}(56);Unassigned{order}(23);Unassigned{family}(21);Unassigned{genus}(14);Unassigned{species}(4)	Bacteria	Firmicutes	Unassigned	Unassigned	Unassigned	Unassigned	Unassigned
OTU1201	2	4	2	0	1	0	9	Bacteria{superkingdom}(100);Firmicutes{phylum}(100);Clostridia{class}(100);Clostridiales{order}(100);Unassigned{family}(62);Unassigned{genus}(62);Unassigned{species}(60)	Bacteria	Firmicutes	Clostridia	Clostridiales	Unassigned	Unassigned	Unassigned
OTU1202	1	1	0	0	1	3	6	Bacteria{superkingdom}(100);Firmicutes{phylum}(100);{class}(100);{order}(100);{family}(100);{genus}(100);uncultured_rumen_bacterium{species}(80)	Bacteria	Firmicutes					uncultured_rumen_bacterium
OTU1203	3	3	3	7	3	1	20	Bacteria{superkingdom}(100);Proteobacteria{phylum}(100);Alphaproteobacteria{class}(100);Rhodobacterales{order}(100);Rhodobacteraceae{family}(100);Roseovarius{genus}(91);Roseovarius_sp._SS16.20{species}(91)	Bacteria	Proteobacteria	Alphaproteobacteria	Rhodobacterales	Rhodobacteraceae	Roseovarius	Roseovarius_sp._SS16.20
OTU1204	0	0	0	0	4	1	5	Bacteria{superkingdom}(100);Firmicutes{phylum}(100);Clostridia{class}(100);Clostridiales{order}(100);Ruminococcaceae{family}(100);Unassigned{genus}(69);Unassigned{species}(53)	Bacteria	Firmicutes	Clostridia	Clostridiales	Ruminococcaceae	Unassigned	Unassigned
OTU1205	3	1	12	11	2	13	42	Bacteria{superkingdom}(100);Synergistetes{phylum}(96);Synergistia{class}(96);Synergistales{order}(96);Synergistaceae{family}(96);Unassigned{genus}(72);Unassigned{species}(70)	Bacteria	Synergistetes	Synergistia	Synergistales	Synergistaceae	Unassigned	Unassigned
OTU1206	3	3	3	2	15	4	30	Bacteria{superkingdom}(100);Firmicutes{phylum}(100);Clostridia{class}(100);Clostridiales{order}(100);Ruminococcaceae{family}(100);{genus}(100);Unassigned{species}(61)	Bacteria	Firmicutes	Clostridia	Clostridiales	Ruminococcaceae		Unassigned
OTU1207	2	0	1	0	2	0	5	Bacteria{superkingdom}(100);Firmicutes{phylum}(100);Clostridia{class}(100);Clostridiales{order}(100);Ruminococcaceae{family}(100);Clostridium_IV{genus}(100);Unassigned{species}(48)	Bacteria	Firmicutes	Clostridia	Clostridiales	Ruminococcaceae	Clostridium_IV	Unassigned
OTU1208	1	0	0	0	0	2	3	Bacteria{superkingdom}(100);Actinobacteria{phylum}(100);Actinobacteria{class}(100);Actinomycetales{order}(100);Micromonosporaceae{family}(100);Rugosimonospora{genus}(100);uncultured_Micromonosporaceae_bacterium{species}(100)	Bacteria	Actinobacteria	Actinobacteria	Actinomycetales	Micromonosporaceae	Rugosimonospora	uncultured_Micromonosporaceae_bacterium
OTU1209	2	0	7	0	4	5	18	Bacteria{superkingdom}(100);Chloroflexi{phylum}(100);Anaerolineae{class}(100);Anaerolineales{order}(100);Anaerolineaceae{family}(100);{genus}(100);Chloroflexi_bacterium_enrichment_culture_clone_B4143{species}(91)	Bacteria	Chloroflexi	Anaerolineae	Anaerolineales	Anaerolineaceae		Chloroflexi_bacterium_enrichment_culture_clone_B4143
OTU1210	1	3	4	3	5	3	19	Bacteria{superkingdom}(100);Firmicutes{phylum}(100);Clostridia{class}(100);Clostridiales{order}(100);Ruminococcaceae{family}(100);{genus}(100);uncultured_Bacillus_sp.{species}(99)	Bacteria	Firmicutes	Clostridia	Clostridiales	Ruminococcaceae		uncultured_Bacillus_sp.
OTU1211	2	0	3	11	0	0	16	Bacteria{superkingdom}(100);Proteobacteria{phylum}(100);Gammaproteobacteria{class}(100);Gammaproteobacteria_incertae_sedis{order}(100);{family}(100);Marinicella{genus}(100);uncultured_bacterium{species}(99)	Bacteria	Proteobacteria	Gammaproteobacteria	Gammaproteobacteria_incertae_sedis		Marinicella	uncultured_bacterium
OTU1212	1	1	0	1	0	1	4	Bacteria{superkingdom}(100);Proteobacteria{phylum}(100);Alphaproteobacteria{class}(100);Unassigned{order}(32);Unassigned{family}(29);Unassigned{genus}(25);Unassigned{species}(25)	Bacteria	Proteobacteria	Alphaproteobacteria	Unassigned	Unassigned	Unassigned	Unassigned
OTU1213	1	1	1	0	2	3	8	Bacteria{superkingdom}(100);Firmicutes{phylum}(100);Clostridia{class}(100);Clostridiales{order}(100);Christensenellaceae{family}(100);Christensenella{genus}(100);uncultured_bacterium{species}(98)	Bacteria	Firmicutes	Clostridia	Clostridiales	Christensenellaceae	Christensenella	uncultured_bacterium
OTU1214	4	0	0	0	5	2	11	Bacteria{superkingdom}(100);Spirochaetes{phylum}(100);Spirochaetia{class}(100);Spirochaetales{order}(100);Spirochaetaceae{family}(100);Treponema{genus}(100);uncultured_rumen_bacterium{species}(97)	Bacteria	Spirochaetes	Spirochaetia	Spirochaetales	Spirochaetaceae	Treponema	uncultured_rumen_bacterium
OTU1215	3	5	1	0	4	2	15	Bacteria{superkingdom}(100);Firmicutes{phylum}(100);Clostridia{class}(100);Clostridiales{order}(100);Ruminococcaceae{family}(100);Sporobacter{genus}(90);Unassigned{species}(68)	Bacteria	Firmicutes	Clostridia	Clostridiales	Ruminococcaceae	Sporobacter	Unassigned
OTU1216	4	2	2	0	0	1	9	Bacteria{superkingdom}(100);Tenericutes{phylum}(100);Mollicutes{class}(100);Acholeplasmatales{order}(100);Acholeplasmataceae{family}(100);Acholeplasma{genus}(100);Unassigned{species}(64)	Bacteria	Tenericutes	Mollicutes	Acholeplasmatales	Acholeplasmataceae	Acholeplasma	Unassigned
OTU1217	0	6	3	1	6	5	21	Bacteria{superkingdom}(100);Firmicutes{phylum}(100);Clostridia{class}(100);Clostridiales{order}(100);Ruminococcaceae{family}(100);{genus}(100);unidentified_rumen_bacterium_RFN17{species}(98)	Bacteria	Firmicutes	Clostridia	Clostridiales	Ruminococcaceae		unidentified_rumen_bacterium_RFN17
OTU1218	2	1	1	7	1	2	14	Bacteria{superkingdom}(100);Proteobacteria{phylum}(100);Gammaproteobacteria{class}(100);Legionellales{order}(100);Legionellaceae{family}(100);Legionella{genus}(100);uncultured_Legionella_sp.{species}(94)	Bacteria	Proteobacteria	Gammaproteobacteria	Legionellales	Legionellaceae	Legionella	uncultured_Legionella_sp.
OTU1219	1	0	0	2	0	0	3	Bacteria{superkingdom}(100);Proteobacteria{phylum}(100);Alphaproteobacteria{class}(100);Rhodospirillales{order}(100);Rhodospirillaceae{family}(100);Oceanibaculum{genus}(100);uncultured_Oceanibaculum_sp.{species}(83)	Bacteria	Proteobacteria	Alphaproteobacteria	Rhodospirillales	Rhodospirillaceae	Oceanibaculum	uncultured_Oceanibaculum_sp.
OTU1220	1	2	2	0	12	2	19	Bacteria{superkingdom}(100);Firmicutes{phylum}(100);Clostridia{class}(100);Clostridiales{order}(100);{family}(96);{genus}(96);Unassigned{species}(11)	Bacteria	Firmicutes	Clostridia	Clostridiales			Unassigned
OTU1221	2	5	5	2	0	2	16	Bacteria{superkingdom}(100);Candidatus_Saccharibacteria{phylum}(100);{class}(100);{order}(100);{family}(100);Saccharibacteria_genera_incertae_sedis{genus}(100);uncultured_rumen_bacterium{species}(100)	Bacteria	Candidatus_Saccharibacteria				Saccharibacteria_genera_incertae_sedis	uncultured_rumen_bacterium
OTU1222	6	3	6	1	5	4	25	Bacteria{superkingdom}(100);Firmicutes{phylum}(100);Clostridia{class}(100);Clostridiales{order}(100);Unassigned{family}(67);Unassigned{genus}(36);Unassigned{species}(18)	Bacteria	Firmicutes	Clostridia	Clostridiales	Unassigned	Unassigned	Unassigned
OTU1223	0	0	2	0	1	1	4	Bacteria{superkingdom}(100);Firmicutes{phylum}(100);Clostridia{class}(100);Clostridiales{order}(100);Ruminococcaceae{family}(100);{genus}(93);uncultured_rumen_bacterium_3C0d-3{species}(87)	Bacteria	Firmicutes	Clostridia	Clostridiales	Ruminococcaceae		uncultured_rumen_bacterium_3C0d-3
OTU1224	1	2	5	0	0	2	10	Bacteria{superkingdom}(100);Candidatus_Saccharibacteria{phylum}(100);{class}(100);{order}(100);{family}(100);Saccharibacteria_genera_incertae_sedis{genus}(100);Unassigned{species}(37)	Bacteria	Candidatus_Saccharibacteria				Saccharibacteria_genera_incertae_sedis	Unassigned
OTU1225	0	0	0	1	0	0	1	Bacteria{superkingdom}(100);Proteobacteria{phylum}(100);Alphaproteobacteria{class}(100);Caulobacterales{order}(100);Caulobacteraceae{family}(100);Brevundimonas{genus}(100);Unassigned{species}(79)	Bacteria	Proteobacteria	Alphaproteobacteria	Caulobacterales	Caulobacteraceae	Brevundimonas	Unassigned
OTU1226	5	2	4	0	4	8	23	Bacteria{superkingdom}(100);Candidatus_Saccharibacteria{phylum}(100);{class}(100);{order}(100);{family}(100);Saccharibacteria_genera_incertae_sedis{genus}(100);uncultured_rumen_bacterium{species}(100)	Bacteria	Candidatus_Saccharibacteria				Saccharibacteria_genera_incertae_sedis	uncultured_rumen_bacterium
OTU1227	2	10	9	6	10	6	43	Bacteria{superkingdom}(100);Firmicutes{phylum}(100);Clostridia{class}(100);Clostridiales{order}(100);Ruminococcaceae{family}(98);Unassigned{genus}(71);Unassigned{species}(59)	Bacteria	Firmicutes	Clostridia	Clostridiales	Ruminococcaceae	Unassigned	Unassigned
OTU1228	1	1	1	0	0	1	4	Bacteria{superkingdom}(100);Bacteroidetes{phylum}(100);Bacteroidia{class}(100);Bacteroidales{order}(100);Prevotellaceae{family}(100);Prevotella{genus}(100);unidentified_rumen_bacterium_30-11{species}(86)	Bacteria	Bacteroidetes	Bacteroidia	Bacteroidales	Prevotellaceae	Prevotella	unidentified_rumen_bacterium_30-11
OTU1229	2	0	0	0	14	0	16	Bacteria{superkingdom}(100);Actinobacteria{phylum}(100);Actinobacteria{class}(100);Coriobacteriales{order}(100);Coriobacteriaceae{family}(100);Eggerthella{genus}(100);Eggerthella_lenta{species}(100)	Bacteria	Actinobacteria	Actinobacteria	Coriobacteriales	Coriobacteriaceae	Eggerthella	Eggerthella_lenta
OTU1230	1	0	0	3	0	0	4	Bacteria{superkingdom}(100);Firmicutes{phylum}(100);Clostridia{class}(100);{order}(100);{family}(100);{genus}(100);uncultured_Peptococcaceae_bacterium{species}(100)	Bacteria	Firmicutes	Clostridia				uncultured_Peptococcaceae_bacterium
OTU1231	3	0	1	0	2	0	6	Bacteria{superkingdom}(100);Firmicutes{phylum}(100);Clostridia{class}(100);Clostridiales{order}(100);Ruminococcaceae{family}(100);{genus}(99);Unassigned{species}(29)	Bacteria	Firmicutes	Clostridia	Clostridiales	Ruminococcaceae		Unassigned
OTU1232	0	1	0	0	3	1	5	Bacteria{superkingdom}(100);Bacteroidetes{phylum}(100);Bacteroidia{class}(97);Bacteroidales{order}(97);Unassigned{family}(78);Unassigned{genus}(78);Unassigned{species}(30)	Bacteria	Bacteroidetes	Bacteroidia	Bacteroidales	Unassigned	Unassigned	Unassigned
OTU1233	1	1	2	1	7	2	14	Bacteria{superkingdom}(100);Firmicutes{phylum}(99);Clostridia{class}(99);Clostridiales{order}(99);Unassigned{family}(45);Unassigned{genus}(45);Unassigned{species}(36)	Bacteria	Firmicutes	Clostridia	Clostridiales	Unassigned	Unassigned	Unassigned
OTU1234	6	6	3	2	4	3	24	Bacteria{superkingdom}(100);Actinobacteria{phylum}(100);Actinobacteria{class}(100);Coriobacteriales{order}(100);Coriobacteriaceae{family}(100);Olsenella{genus}(100);uncultured_rumen_bacterium{species}(100)	Bacteria	Actinobacteria	Actinobacteria	Coriobacteriales	Coriobacteriaceae	Olsenella	uncultured_rumen_bacterium
[truncated: 621 more rows]
