# Supplementary material for: Differential responses of the rhizosphere microbiome structure and soil metabolites in tea (Camellia sinensis) upon application of cow manure
Source: BMC Microbiol. 2022 Feb 14;22:55. doi: 10.1186/s12866-022-02470-9 (PMC8842532; doi:10.1186/s12866-022-02470-9)
Supplement: Supplementary file 1 — Addditional file 1: Figure S1. Relative abundance (%) of the major bacterial phyla present in the soil microbial community upon different treatments. Major contributing phyla are displayed in different colors. Figure S2. PLS-DA score plots derived from metabolites (a) at spring, (b) early summer and (c) late summer. Each season corresponds to a soil sample and different colors indicate the field treatments. The score of variation explained by each principal component is indicated on the axes. R2X[1] and R2X[2], the degree of explanation in first component axes and the degree of explanation in second principal component axes, respectively. The t[1] and t[2], first and second principal component axes, respectively. Ellipses represent the 95% confidence regions for each sub-class of observations, assuming normal distributions. Figure S3. Map of significant soil metabolite-metabolite correlations (A, Spring; B, Early summer; C, Late summer). Table S1. The metabolic and microbial profiling of the applied cow manure. Table S2. OTUs of samples obtained in at the different seasons. Table S3. The relative abundance of the dominant phyla in soil bacterial communities. Table S4. The Permutational multivariate analysis of variance (PERMANOVA) among different treatments and sampling time on bacterial presence in the rhizosphere soils. Table S5. The abundance of Genus grouped as the phyla of Proteobacteria and Actinobacteria. Table S6. The soil metabolite compounds in the rhizosphere soils with three different treatments in different sampling time. Table S7. Variance Inflation Factor (VIF) value of organic acids and fatty acids in the rhizosphere soils in different sampling time. [file 12866_2022_2470_MOESM1_ESM.zip › Table S2 OTUs obtained at the different seasons.xlsx]

## Sheet: Spring
OTU_ID	T1-1	T1-2	T1-3	T1-4	T1-5	T1-6	T2-1	T2-2	T2-3	T2-4	T2-5	T2-6	T3-1	T3-2	T3-3	T3-4	T3-5	T3-6	taxonomy
OTU1	1727	1026	657	107	551	63	2758	1336	944	1090	1251	1889	6	3	101	37	92	43	k__Bacteria;p__Acidobacteria;c__Acidobacteria;o__norank;f__norank;g__norank
OTU8	17	18	3	8	44	105	0	1	1	4	74	3	2165	1873	102	1103	1143	2078	k__Bacteria;p__Bacteroidetes;c__Bacteroidia;o__Bacteroidales;f__Porphyromonadaceae;g__Petrimonas;s__uncultured_bacterium
OTU2	2077	1103	340	50	257	395	585	184	849	720	367	467	0	1	38	12	26	7	k__Archaea;p__Thaumarchaeota;c__South_African_Gold_Mine_Gp_1(SAGMCG-1);o__Unknown_Order;f__Unknown_Family;g__Candidatus_Nitrosotalea
OTU4	3	7	1	7	27	83	3	1	3	1	40	3	1169	1426	20	900	1148	2217	k__Bacteria;p__Bacteroidetes;c__Bacteroidia;o__Bacteroidales;f__Porphyromonadaceae;g__Proteiniphilum;s__uncultured_prokaryote
OTU3	192	260	704	74	467	1692	161	189	683	357	658	1923	10	3	25	97	103	38	k__Bacteria;p__Proteobacteria;c__Gammaproteobacteria;o__Xanthomonadales;f__Xanthomonadaceae;g__Mizugakiibacter;s__uncultured_bacterium
OTU10	8	6	1	20	197	102	1	0	2	2	51	2	894	472	68	1479	1361	1941	k__Bacteria;p__Bacteroidetes;c__Bacteroidia;o__Bacteroidales;f__Marinilabiaceae;g__norank;s__uncultured_bacterium
OTU5	220	788	258	128	367	168	153	342	200	91	178	348	0	1	7	3	19	6	k__Bacteria;p__Acidobacteria;c__Acidobacteria;o__Acidobacteriales;f__Acidobacteriaceae_(Subgroup_1)
OTU6	4	3	0	1	80	20	0	0	0	0	9	1	1313	765	115	599	162	280	k__Bacteria;p__Bacteroidetes;c__Flavobacteriia;o__Flavobacteriales;f__Flavobacteriaceae;g__Confluentibacter;s__uncultured_bacterium
OTU78	191	206	286	624	254	151	270	417	217	285	225	148	2	1	255	15	29	12	k__Bacteria;p__Acidobacteria;c__Acidobacteria;o__norank;f__norank;g__norank
OTU7	156	173	175	70	234	160	432	238	356	432	363	463	1	1	11	10	7	9	k__Bacteria;p__Actinobacteria;c__Actinobacteria;o__Gaiellales;f__uncultured;g__uncultured
OTU17	10	10	0	10	58	60	0	3	6	1	85	2	206	1019	180	285	721	348	k__Bacteria;p__Proteobacteria;c__Gammaproteobacteria;o__Pseudomonadales;f__Pseudomonadaceae;g__Pseudomonas
OTU19	34	100	207	883	205	36	199	563	192	297	221	227	1	1	116	8	16	14	k__Bacteria;p__Acidobacteria;c__Acidobacteria;o__Blastocatellales;f__Blastocatellaceae_(Subgroup_4);g__RB41
OTU29	77	92	183	985	226	44	191	240	91	197	192	78	1	0	239	16	16	24	k__Bacteria;p__Acidobacteria;c__Acidobacteria;o__Blastocatellales;f__Blastocatellaceae_(Subgroup_4);g__RB41;s__uncultured_Acidobacteria_bacterium
OTU66	134	160	239	547	188	73	102	226	136	255	216	136	0	0	307	16	3	6	k__Bacteria;p__Acidobacteria;c__Acidobacteria;o__norank;f__norank;g__norank
OTU50	2	3	2	2	6	28	0	0	2	1	9	1	343	118	26	555	590	677	k__Bacteria;p__Bacteroidetes;c__Bacteroidia;o__Bacteroidales;f__Porphyromonadaceae;g__Proteiniphilum
OTU13	82	64	193	23	177	53	421	199	205	276	341	210	1	1	16	8	15	9	k__Bacteria;p__Acidobacteria;c__Acidobacteria;o__Acidobacteriales;f__Acidobacteriaceae_(Subgroup_1);g__uncultured;s__uncultured_Acidobacteria_bacterium
OTU9	11	2	6	2	12	3	0	0	1	0	8	0	317	1292	231	102	114	66	k__Bacteria;p__Proteobacteria;c__Gammaproteobacteria;o__Cellvibrionales;f__Cellvibrionaceae;g__Cellvibrio
OTU802	0	3	0	1	3	11	0	0	1	1	2	1	271	421	3	170	381	607	k__Bacteria;p__Bacteroidetes;c__Bacteroidia;o__Bacteroidales;f__Porphyromonadaceae;g__Proteiniphilum;s__uncultured_prokaryote
OTU14	98	51	201	21	178	680	40	21	122	97	97	186	1	0	5	20	15	8	k__Bacteria;p__Proteobacteria;c__Betaproteobacteria;o__TRA3-20;f__norank;g__norank
OTU21	209	58	66	12	86	51	167	92	216	114	138	417	1	0	19	5	17	7	k__Bacteria;p__Acidobacteria;c__Acidobacteria;o__norank;f__norank;g__norank
OTU32	37	25	105	32	152	169	420	6	42	107	44	121	1	1	60	89	108	29	k__Bacteria;p__Proteobacteria;c__Gammaproteobacteria;o__Xanthomonadales;f__Xanthomonadaceae;g__Rhodanobacter
OTU91	3	1	0	1	14	20	0	0	2	0	11	0	245	205	43	373	336	173	k__Bacteria;p__Bacteroidetes;c__Flavobacteriia;o__Flavobacteriales;f__Cryomorphaceae;g__Brumimicrobium;s__uncultured_bacterium
OTU25	2	3	0	0	8	15	0	0	1	0	4	2	451	278	14	378	150	152	k__Bacteria;p__Bacteroidetes;c__Bacteroidia;o__Bacteroidales;f__Porphyromonadaceae;g__Proteiniphilum;s__uncultured_Porphyromonadaceae_bacterium
OTU12	91	88	64	19	99	28	208	64	170	133	251	220	1	0	6	2	11	7	k__Bacteria;p__Gemmatimonadetes;c__Gemmatimonadetes;o__Gemmatimonadales;f__Gemmatimonadaceae;g__uncultured;s__uncultured_Gemmatimonas_sp.
OTU62	18	68	84	75	83	92	45	55	22	59	74	60	3	10	431	83	121	179	k__Bacteria;p__Proteobacteria;c__Gammaproteobacteria;o__Pseudomonadales;f__Pseudomonadaceae;g__Pseudomonas
OTU38	78	21	77	82	83	42	161	130	139	233	165	146	1	0	38	8	17	11	k__Bacteria;p__Proteobacteria;c__Alphaproteobacteria;o__Rhizobiales;f__Xanthobacteraceae
OTU87	12	63	52	21	88	18	10	65	10	85	63	68	0	0	9	639	48	7	k__Bacteria;p__Cyanobacteria;c__Cyanobacteria;o__norank;f__norank;g__norank
OTU39	8	4	1	1	7	3	4	3	1	0	0	0	260	170	75	341	221	171	k__Bacteria;p__Proteobacteria;c__Gammaproteobacteria;o__Alteromonadales;f__Alteromonadaceae;g__Marinobacter
OTU64	44	40	63	41	112	89	120	37	100	78	109	119	52	43	76	62	86	69	k__Bacteria;p__Firmicutes;c__Bacilli;o__Bacillales;f__Bacillaceae;g__Bacillus
OTU324	7	2	0	1	32	26	0	0	0	1	20	2	596	140	112	235	74	117	k__Bacteria;p__Proteobacteria;c__Gammaproteobacteria;o__Cellvibrionales;f__Cellvibrionaceae;g__Cellvibrio;s__uncultured_Pseudomonadaceae_bacterium
OTU11	54	486	117	89	68	90	5	7	17	69	28	20	1	0	17	6	58	12	k__Bacteria;p__Cyanobacteria;c__Cyanobacteria;o__SubsectionIII;f__FamilyI;g__Microcoleus;s__uncultured_cyanobacterium
OTU18	1	1	1	0	6	24	0	2	1	0	2	0	161	3	9	268	348	464	k__Bacteria;p__Spirochaetae;c__Spirochaetes;o__Spirochaetales;f__Spirochaetaceae;g__Sphaerochaeta
OTU47	20	8	11	9	25	31	1	1	4	5	56	6	27	35	183	83	90	722	k__Bacteria;p__Proteobacteria;c__Gammaproteobacteria;o__Chromatiales;f__Chromatiaceae;g__Rheinheimera
OTU123	94	196	81	14	67	117	89	118	132	98	74	127	0	0	14	6	13	4	k__Bacteria;p__Proteobacteria;c__Alphaproteobacteria;o__Rhizobiales;f__Rhizobiales_Incertae_Sedis;g__Rhizomicrobium
OTU71	167	75	79	125	85	39	35	243	73	117	55	62	0	0	75	21	39	11	k__Bacteria;p__Proteobacteria;c__Betaproteobacteria;o__Nitrosomonadales;f__Nitrosomonadaceae;g__uncultured
OTU84	39	20	334	14	104	284	122	17	128	89	30	44	0	2	6	7	61	8	k__Bacteria;p__Gemmatimonadetes;c__Gemmatimonadetes;o__Gemmatimonadales;f__Gemmatimonadaceae;g__uncultured
OTU27	191	35	37	7	14	8	420	32	48	35	132	125	0	0	17	3	6	3	k__Bacteria;p__Bacteroidetes;c__Sphingobacteriia;o__Sphingobacteriales;f__Chitinophagaceae;g__uncultured;s__uncultured_Ferruginibacter_sp.
OTU112	146	70	87	90	106	33	56	182	109	158	73	58	0	0	58	13	18	10	k__Bacteria;p__Proteobacteria;c__Betaproteobacteria;o__Nitrosomonadales;f__Nitrosomonadaceae;g__uncultured;s__uncultured_Oxalobacteraceae_bacterium
OTU56	71	33	85	35	117	79	224	73	146	128	139	89	0	0	12	6	6	3	k__Bacteria;p__Actinobacteria;c__Actinobacteria;o__Gaiellales;f__uncultured;g__uncultured;s__uncultured_bacterium_5G12
OTU142	1	0	0	0	1	5	0	0	2	1	1	1	154	21	4	210	271	501	k__Bacteria;p__Bacteroidetes;c__Bacteroidia;o__Bacteroidales;f__Porphyromonadaceae;g__uncultured;s__uncultured_soil_bacterium
OTU16	43	101	278	273	73	9	35	4	11	53	97	23	0	0	346	11	4	3	k__Bacteria;p__Actinobacteria;c__Actinobacteria;o__norank;f__norank;g__norank
OTU65	108	64	201	13	85	344	14	17	96	33	72	127	0	0	5	15	13	8	k__Bacteria;p__Acidobacteria;c__Acidobacteria;o__Acidobacteriales;f__Acidobacteriaceae_(Subgroup_1);g__Acidobacterium;s__uncultured_Acidobacteria_bacterium
OTU495	32	29	99	204	105	46	63	132	76	149	90	61	1	0	176	13	21	5	k__Bacteria;p__Chloroflexi;c__KD4-96;o__norank;f__norank;g__norank
OTU24	8	0	1	3	13	8	1	0	2	0	11	0	299	380	61	145	78	74	k__Bacteria;p__Proteobacteria;c__Alphaproteobacteria;o__Sphingomonadales;f__Sphingomonadaceae;g__Sphingorhabdus
OTU43	42	93	90	377	88	16	68	64	54	77	90	34	0	0	161	6	7	5	k__Archaea;p__Thaumarchaeota;c__Soil_Crenarchaeotic_Group(SCG);o__Unknown_Order;f__Unknown_Family;g__Candidatus_Nitrososphaera;s__uncultured_crenarchaeote
OTU58	21	46	54	178	75	99	15	329	82	83	58	42	0	1	144	13	10	11	k__Bacteria;p__Proteobacteria;c__Alphaproteobacteria;o__Rhodospirillales;f__Rhodospirillaceae;g__uncultured
OTU75	41	49	131	471	114	23	59	68	30	83	55	21	0	0	178	3	5	3	k__Archaea;p__Thaumarchaeota;c__Soil_Crenarchaeotic_Group(SCG);o__norank;f__norank;g__norank;s__uncultured_crenarchaeote
OTU30	56	18	51	7	48	67	202	31	169	123	173	178	0	0	6	0	2	0	k__Bacteria;p__Gemmatimonadetes;c__Gemmatimonadetes;o__Gemmatimonadales;f__Gemmatimonadaceae;g__uncultured
OTU51	186	38	66	26	93	41	116	89	98	113	91	113	0	0	7	8	8	7	k__Bacteria;p__Actinobacteria;c__Actinobacteria;o__Gaiellales;f__uncultured;g__uncultured
OTU126	52	24	100	265	86	67	62	89	77	169	90	37	0	1	112	6	25	10	k__Bacteria;p__Proteobacteria;c__Deltaproteobacteria;o__Desulfurellales;f__Desulfurellaceae;g__H16
OTU26	3	14	3	5	11	22	1	0	10	0	9	0	32	366	90	153	163	125	k__Bacteria;p__Proteobacteria;c__Gammaproteobacteria;o__Pseudomonadales;f__Moraxellaceae;g__Psychrobacter
OTU15	569	26	24	14	48	97	11	4	47	65	21	17	1	0	18	8	17	3	k__Bacteria;p__Gemmatimonadetes;c__Gemmatimonadetes;o__Gemmatimonadales;f__Gemmatimonadaceae;g__uncultured
OTU55	146	61	214	29	81	136	32	17	125	41	79	77	0	0	2	8	6	4	k__Bacteria;p__Acidobacteria;c__Acidobacteria;o__Solibacterales;f__Solibacteraceae_(Subgroup_3);g__Bryobacter
OTU108	277	7	140	9	71	121	63	24	73	58	49	68	4	2	11	14	21	4	k__Bacteria;p__Bacteroidetes;c__Sphingobacteriia;o__Sphingobacteriales;f__Chitinophagaceae;g__uncultured;s__uncultured_Sphingobacteriales_bacterium
OTU28	57	264	31	10	19	8	203	14	47	79	61	45	0	1	7	8	6	2	k__Bacteria;p__Proteobacteria;c__Gammaproteobacteria;o__Xanthomonadales;f__uncultured;g__uncultured
OTU33	10	35	21	1	0	1	476	16	6	31	167	50	2	0	0	1	0	2	k__Bacteria;p__Proteobacteria;c__Betaproteobacteria;o__Burkholderiales;f__Burkholderiaceae;g__Limnobacter;s__Limnobacter_thiooxidans
OTU61	41	97	43	115	203	148	22	178	26	18	17	20	0	2	51	19	14	11	k__Bacteria;p__Proteobacteria;c__Betaproteobacteria;o__Burkholderiales;f__Oxalobacteraceae;g__Massilia;s__Janthinobacterium_sp._CG23_2
OTU22	121	215	28	8	104	5	72	103	64	18	7	127	0	1	5	12	24	10	k__Bacteria;p__Proteobacteria;c__Alphaproteobacteria;o__Rhodospirillales;f__DA111;g__norank;s__uncultured_forest_soil_bacterium
OTU217	53	179	53	37	66	76	24	117	74	60	30	42	0	0	52	13	76	13	k__Bacteria;p__Verrucomicrobia;c__Opitutae;o__Opitutales;f__Opitutaceae;g__Opitutus;s__uncultured_bacterium
OTU34	1	0	1	1	21	1	0	0	1	0	1	3	116	197	40	353	67	113	k__Bacteria;p__Proteobacteria;c__Gammaproteobacteria
OTU48	11	4	2	3	13	13	2	0	1	0	13	0	384	145	148	78	109	53	k__Bacteria;p__Proteobacteria;c__Gammaproteobacteria;o__Pseudomonadales;f__Pseudomonadaceae;g__Pseudomonas
OTU534	24	31	67	426	63	19	71	33	68	67	66	28	0	0	159	6	3	5	k__Bacteria;p__Acidobacteria;c__Acidobacteria;o__Blastocatellales;f__Blastocatellaceae_(Subgroup_4);g__RB41
OTU128	7	36	23	44	80	156	36	16	120	79	96	179	2	0	24	21	33	4	k__Bacteria;p__Proteobacteria;c__Betaproteobacteria;o__Burkholderiales;f__Burkholderiaceae;g__Burkholderia-Paraburkholderia
OTU68	21	77	83	268	89	11	49	71	37	93	78	32	0	0	141	3	3	7	k__Bacteria;p__Nitrospirae;c__Nitrospira;o__norank;f__norank;g__Nitrospira
OTU23	28	38	146	269	63	11	57	85	44	62	77	18	0	1	152	3	1	5	k__Bacteria;p__Actinobacteria;c__Actinobacteria;o__norank;f__norank;g__norank;s__uncultured_Actinomycetales_bacterium
OTU97	4	1	4	2	13	9	2	4	2	0	2	1	312	333	17	65	70	43	k__Bacteria;p__Proteobacteria;c__Gammaproteobacteria;o__Xanthomonadales;f__Xanthomonadaceae
OTU119	14	29	54	240	61	21	133	74	46	85	88	27	0	1	145	5	2	5	k__Bacteria;p__Gemmatimonadetes;c__Gemmatimonadetes;o__Gemmatimonadales;f__Gemmatimonadaceae;g__uncultured;s__uncultured_bacterium
OTU72	80	11	67	16	75	229	13	27	122	68	95	133	0	0	9	9	13	5	k__Bacteria;p__Proteobacteria;c__Gammaproteobacteria;o__Xanthomonadales;f__Xanthomonadaceae;g__Mizugakiibacter;s__uncultured_Xanthomonadaceae_bacterium
OTU90	1	1	0	0	6	10	0	1	0	0	1	0	61	25	6	342	200	193	k__Bacteria;p__Firmicutes;c__Clostridia;o__Halanaerobiales;f__Halanaerobiaceae;g__Halocella;s__uncultured_Firmicutes_bacterium
OTU140	6	10	3	1	8	18	0	0	2	0	8	0	65	290	260	68	83	70	k__Bacteria;p__Bacteroidetes;c__Sphingobacteriia;o__Sphingobacteriales;f__Sphingobacteriaceae;g__Pedobacter
OTU60	46	74	74	46	89	74	43	82	67	77	91	67	4	1	50	15	12	11	k__Bacteria;p__Proteobacteria;c__Alphaproteobacteria;o__Rhizobiales;f__Bradyrhizobiaceae;g__Bradyrhizobium
OTU40	60	210	49	17	64	28	33	28	64	30	50	119	0	0	2	2	4	2	k__Bacteria;p__Proteobacteria;c__Gammaproteobacteria;o__Xanthomonadales;f__Xanthomonadales_Incertae_Sedis;g__Acidibacter
OTU138	41	24	61	53	53	38	125	113	100	126	63	53	1	0	11	8	13	6	k__Bacteria;p__Proteobacteria;c__Betaproteobacteria;o__SC-I-84;f__norank;g__norank;s__uncultured_Burkholderiales_bacterium
OTU31	11	380	69	34	38	60	21	26	10	5	11	14	0	0	11	2	7	4	k__Bacteria;p__Acidobacteria;c__Acidobacteria;o__Subgroup_10;f__ABS-19;g__norank;s__uncultured_Acidobacteria_bacterium
OTU94	11	20	67	104	74	10	124	12	112	202	102	36	0	0	43	8	5	7	k__Bacteria;p__Chloroflexi;c__JG37-AG-4;o__norank;f__norank;g__norank;s__uncultured_bacterium
OTU44	15	14	45	59	32	11	144	20	158	201	120	54	0	1	41	1	5	6	k__Bacteria;p__Chloroflexi;c__KD4-96;o__norank;f__norank;g__norank;s__uncultured_Chloroflexi_bacterium
OTU20	134	9	54	18	52	19	179	53	165	43	29	63	0	0	6	3	3	3	k__Bacteria;p__Verrucomicrobia;c__Opitutae;o__Opitutales;f__Opitutaceae;g__Opitutus
OTU42	31	34	131	15	62	187	16	10	70	39	86	188	0	0	1	5	6	8	k__Bacteria
OTU211	53	67	41	26	69	20	128	46	56	91	80	102	0	0	29	1	11	2	k__Bacteria;p__Actinobacteria;c__Actinobacteria;o__Gaiellales
OTU86	30	48	60	157	66	13	71	71	70	128	93	42	0	0	65	5	1	5	k__Bacteria;p__Nitrospirae;c__Nitrospira;o__norank;f__norank;g__Nitrospira
OTU69	7	0	1	3	10	15	1	0	1	0	17	1	155	129	76	129	155	102	k__Bacteria;p__Bacteroidetes;c__Flavobacteriia;o__Flavobacteriales;f__Flavobacteriaceae;g__Gelidibacter;s__uncultured_bacterium
OTU73	46	53	78	18	77	135	25	15	33	26	33	27	6	3	29	32	130	8	k__Bacteria;p__Bacteroidetes;c__Cytophagia;o__Cytophagales;f__Cytophagaceae;g__uncultured;s__uncultured_Sphingobacteriales_bacterium
OTU333	7	4	1	0	10	8	1	0	2	0	4	0	117	251	79	133	96	38	k__Bacteria;p__Proteobacteria;c__Gammaproteobacteria;o__Pseudomonadales;f__Pseudomonadaceae;g__Pseudomonas;s__Pseudomonas_pertucinogena
OTU143	12	18	79	104	66	13	82	32	74	128	78	36	0	1	68	4	6	5	k__Bacteria;p__Actinobacteria;c__Actinobacteria;o__Gaiellales;f__uncultured;g__uncultured
OTU49	3	1	0	1	8	0	2	0	0	0	3	0	154	277	3	144	64	22	k__Bacteria;p__Proteobacteria;c__Gammaproteobacteria;o__Oceanospirillales;f__Halomonadaceae;g__Halomonas
OTU244	39	25	42	16	92	55	71	43	77	85	55	139	0	0	8	2	3	5	k__Bacteria;p__Actinobacteria;c__Actinobacteria;o__Gaiellales;f__uncultured;g__uncultured
OTU67	135	8	120	17	62	108	6	22	85	46	42	74	1	0	3	2	6	4	k__Bacteria;p__Actinobacteria;c__Actinobacteria;o__Gaiellales;f__uncultured;g__uncultured
OTU261	4	2	0	9	14	7	0	0	0	0	21	0	180	190	123	95	50	48	k__Bacteria;p__Proteobacteria;c__Gammaproteobacteria;o__Cellvibrionales;f__Cellvibrionaceae;g__Aestuariicella;s__uncultured_bacterium
OTU52	76	35	84	41	184	20	1	55	141	36	30	61	0	0	6	6	6	10	k__Bacteria;p__Proteobacteria;c__Gammaproteobacteria;o__Xanthomonadales;f__Xanthomonadaceae;g__Rhodanobacter;s__uncultured_Xanthomonadaceae_bacterium
OTU322	6	4	3	2	21	12	1	2	3	0	17	2	193	206	51	94	44	64	k__Bacteria;p__Proteobacteria;c__Alphaproteobacteria;o__Rhizobiales;f__Hyphomicrobiaceae;g__Devosia
OTU247	98	17	83	14	52	95	28	23	64	81	52	101	1	0	9	9	10	1	k__Bacteria;p__Proteobacteria;c__Alphaproteobacteria;o__Rhizobiales;f__Xanthobacteraceae
OTU412	43	41	32	86	56	41	40	77	35	118	62	81	0	0	23	4	7	1	k__Bacteria;p__Acidobacteria;c__Acidobacteria;o__Blastocatellales;f__Blastocatellaceae_(Subgroup_4);g__RB41;s__uncultured_Acidobacteriaceae_bacterium
OTU102	2	8	2	14	12	10	3	17	5	0	3	4	7	33	468	39	63	130	k__Bacteria;p__Proteobacteria;c__Gammaproteobacteria;o__Enterobacteriales;f__Enterobacteriaceae;g__Pantoea
OTU99	2	0	0	0	33	1	0	1	0	0	0	0	202	45	6	255	44	53	k__Bacteria;p__Bacteroidetes;c__Sphingobacteriia;o__Sphingobacteriales;f__Sphingobacteriaceae;g__Pedobacter;s__Pedobacter_silvilitoris
OTU340	69	106	77	32	73	39	10	64	79	42	29	29	1	1	14	12	13	6	k__Bacteria;p__Verrucomicrobia;c__Opitutae;o__Opitutales;f__Opitutaceae;g__Opitutus
OTU311	1	0	0	0	12	4	1	1	0	0	9	0	253	111	15	79	85	57	k__Bacteria;p__Bacteroidetes;c__Flavobacteriia;o__Flavobacteriales;f__Flavobacteriaceae;g__Arenibacter;s__uncultured_Bacteroidetes_bacterium
OTU258	6	15	27	57	62	151	8	107	11	34	28	12	2	1	91	51	35	30	k__Bacteria;p__Bacteroidetes;c__Flavobacteriia;o__Flavobacteriales;f__Flavobacteriaceae;g__Flavobacterium
OTU132	32	90	35	34	58	74	14	79	68	37	19	37	0	0	56	3	38	7	k__Bacteria;p__Proteobacteria;c__Betaproteobacteria;o__Nitrosomonadales;f__Nitrosomonadaceae;g__uncultured;s__uncultured_Burkholderiaceae_bacterium
OTU145	7	1	32	149	43	21	175	20	26	94	70	24	0	0	2	1	1	4	k__Bacteria;p__Gemmatimonadetes;c__Gemmatimonadetes;o__Gemmatimonadales;f__Gemmatimonadaceae;g__uncultured
OTU155	2	1	0	0	3	6	0	0	0	0	1	0	134	263	10	50	89	37	k__Bacteria;p__Bacteroidetes;c__Flavobacteriia;o__Flavobacteriales;f__Flavobacteriaceae;g__Flavobacterium;s__uncultured_bacterium
OTU272	5	2	1	3	19	15	5	1	3	5	7	3	101	99	156	79	98	66	k__Bacteria;p__Proteobacteria;c__Betaproteobacteria;o__Burkholderiales;f__Alcaligenaceae
OTU57	112	6	18	2	11	5	141	25	52	56	126	38	1	0	3	1	8	1	k__Bacteria;p__Verrucomicrobia;c__Spartobacteria;o__Chthoniobacterales;f__DA101_soil_group;g__norank;s__uncultured_Verrucomicrobia_bacterium
OTU95	34	10	46	69	47	72	42	33	35	84	44	34	1	0	59	4	71	3	k__Bacteria;p__Proteobacteria;c__Betaproteobacteria;o__TRA3-20;f__norank;g__norank
OTU101	0	0	0	2	27	4	0	1	1	0	6	1	240	33	113	78	68	77	k__Bacteria;p__Proteobacteria;c__Gammaproteobacteria;o__Cellvibrionales;f__Cellvibrionaceae;g__Simiduia;s__uncultured_bacterium
OTU63	56	72	25	10	34	26	49	23	66	50	81	91	0	0	7	2	5	1	k__Bacteria;p__Proteobacteria;c__Alphaproteobacteria;o__Rhodospirillales;f__DA111;g__norank
OTU83	31	73	16	16	37	17	146	96	56	44	20	38	0	0	17	3	5	0	k__Bacteria;p__Nitrospirae;c__Nitrospira;o__norank;f__norank;g__Nitrospira
OTU166	68	78	74	15	36	44	15	8	73	38	66	97	0	0	1	2	3	3	k__Bacteria;p__Actinobacteria;c__Actinobacteria;o__Frankiales;f__Acidothermaceae;g__Acidothermus;s__uncultured_actinobacterium
OTU156	0	0	1	0	0	6	0	0	0	0	1	0	122	43	0	150	105	152	k__Bacteria;p__Bacteroidetes;c__Bacteroidia;o__Bacteroidales;f__Rikenellaceae;g__vadinBC27_wastewater-sludge_group
OTU76	36	44	67	25	68	74	36	24	64	37	61	52	0	1	8	1	6	5	k__Bacteria;p__Actinobacteria;c__Actinobacteria;o__Corynebacteriales;f__Mycobacteriaceae;g__Mycobacterium
OTU79	6	30	45	136	39	13	69	49	39	64	44	37	3	0	75	5	3	7	k__Bacteria;p__Chloroflexi;c__P2-11E;o__norank;f__norank;g__norank;s__uncultured_bacterium
OTU1076	32	33	53	239	42	9	15	22	37	44	32	14	0	0	112	1	4	3	k__Bacteria;p__Nitrospirae;c__Nitrospira;o__norank;f__norank;g__Nitrospira;s__uncultured_candidate_division_SPAM_bacterium
OTU70	29	4	70	6	53	211	14	36	54	17	43	58	0	0	4	11	9	7	k__Bacteria;p__Bacteroidetes;c__Sphingobacteriia;o__Sphingobacteriales;f__Chitinophagaceae;g__Crenotalea;s__uncultured_bacterium
OTU96	4	17	15	19	22	4	1	34	410	38	32	60	0	1	21	5	15	3	k__Bacteria;p__Acidobacteria;c__Acidobacteria;o__Subgroup_7;f__norank;g__norank;s__uncultured_Acidobacterium_sp.
OTU158	2	0	1	2	8	4	0	0	0	0	4	0	48	400	62	9	9	4	k__Bacteria;p__Proteobacteria;c__Gammaproteobacteria;o__Xanthomonadales;f__Xanthomonadaceae;g__Luteimonas;s__Luteimonas_terricola
OTU46	0	2	7	1	4	6	0	6	9	7	476	2	0	0	0	1	8	1	k__Bacteria;p__Proteobacteria;c__Deltaproteobacteria;o__Myxococcales;f__Sandaracinaceae;g__uncultured;s__uncultured_soil_bacterium
OTU163	33	59	86	13	52	63	32	29	48	25	50	77	0	0	4	2	6	1	k__Bacteria
OTU550	40	36	51	16	60	21	40	62	74	77	51	23	0	0	16	7	3	6	k__Bacteria;p__Proteobacteria;c__Alphaproteobacteria;o__Rhizobiales;f__Xanthobacteraceae;g__Pseudolabrys
OTU199	48	20	66	19	46	88	59	30	53	64	36	41	0	0	4	2	2	3	k__Bacteria;p__Actinobacteria;c__Actinobacteria;o__Frankiales;f__Frankiaceae
OTU274	7	2	2	2	12	4	1	0	0	0	6	1	120	75	93	92	64	56	k__Bacteria;p__Proteobacteria;c__Gammaproteobacteria;o__Oceanospirillales;f__Oceanospirillaceae;g__Pseudohongiella
OTU93	78	9	72	6	34	36	41	51	66	45	42	95	0	0	1	4	5	1	k__Bacteria;p__Proteobacteria;c__Gammaproteobacteria;o__Xanthomonadales
OTU259	17	29	23	139	52	11	34	50	27	71	61	14	1	0	89	2	6	1	k__Bacteria;p__Gemmatimonadetes;c__Gemmatimonadetes;o__Gemmatimonadales;f__Gemmatimonadaceae;g__uncultured;s__uncultured_Gemmatimonadales_bacterium
OTU225	5	9	77	173	30	10	25	108	32	32	38	21	0	0	68	1	1	1	k__Bacteria;p__Gemmatimonadetes;c__Gemmatimonadetes;o__Gemmatimonadales;f__Gemmatimonadaceae
OTU279	50	19	54	6	51	124	35	49	43	29	34	60	0	0	3	2	5	1	k__Bacteria;p__Planctomycetes;c__Planctomycetacia;o__Planctomycetales;f__Planctomycetaceae;g__uncultured;s__uncultured_forest_soil_bacterium
OTU41	15	213	106	8	24	31	0	2	8	4	10	12	0	0	0	4	6	2	k__Bacteria;p__Cyanobacteria;c__Cyanobacteria;o__SubsectionIII;f__FamilyI;g__Phormidium;s__Microcoleus_sp._PCC_7113
OTU54	39	64	28	7	32	29	55	17	77	21	60	66	0	0	4	1	1	0	k__Bacteria;p__Acidobacteria;c__Acidobacteria;o__norank;f__norank;g__norank;s__uncultured_forest_soil_bacterium
OTU107	72	54	36	10	49	44	53	29	37	43	38	41	0	0	15	5	3	3	k__Bacteria;p__Proteobacteria;c__Alphaproteobacteria;o__Rhizobiales;f__Xanthobacteraceae;g__Pseudolabrys
OTU208	13	126	41	8	18	54	30	20	9	8	17	7	32	3	61	15	23	20	k__Bacteria;p__Proteobacteria;c__Betaproteobacteria;o__Burkholderiales;f__Comamonadaceae
OTU130	102	77	38	17	44	54	8	8	51	39	39	25	0	0	6	2	1	3	k__Bacteria;p__Gemmatimonadetes;c__Gemmatimonadetes;o__Gemmatimonadales;f__Gemmatimonadaceae;g__Gemmatimonas
OTU80	9	6	60	27	73	239	23	33	19	27	7	14	0	0	36	1	2	0	k__Archaea;p__Thaumarchaeota;c__Marine_Group_I;o__norank;f__norank;g__norank;s__uncultured_bacterium
OTU389	18	28	74	143	54	9	14	23	13	34	43	17	0	0	123	2	1	3	k__Bacteria;p__Nitrospirae;c__Nitrospira;o__norank;f__norank;g__Nitrospira
OTU312	1	5	1	0	2	8	2	0	1	0	1	0	176	39	3	74	72	104	k__Bacteria;p__Firmicutes;c__Clostridia;o__Clostridiales;f__Lachnospiraceae;g__Mobilitalea;s__uncultured_Lachnospiraceae_bacterium
OTU409	95	42	30	12	48	23	15	106	58	41	14	21	0	0	11	5	4	3	k__Bacteria;p__Proteobacteria;c__Deltaproteobacteria;o__Myxococcales;f__Haliangiaceae;g__Haliangium;s__uncultured_Haliangium_sp.
OTU1102	15	31	69	179	50	4	10	14	6	56	32	23	0	0	55	3	2	3	k__Bacteria;p__Nitrospirae;c__Nitrospira;o__norank;f__norank;g__Nitrospira
OTU59	41	15	59	6	62	59	50	12	74	52	54	43	0	0	4	0	1	2	k__Bacteria;p__Chloroflexi;c__Ktedonobacteria;o__JG30-KF-AS9;f__norank;g__norank;s__uncultured_bacterium
OTU232	11	19	38	106	24	5	26	14	43	66	52	13	0	0	175	2	2	1	k__Bacteria;p__Acidobacteria;c__Acidobacteria;o__Subgroup_7;f__norank;g__norank
OTU374	20	18	48	121	47	3	14	24	23	35	49	8	0	0	131	3	3	3	k__Bacteria;p__Proteobacteria;c__Deltaproteobacteria;o__Desulfurellales;f__Desulfurellaceae;g__H16
OTU318	4	0	0	1	5	2	0	0	4	13	14	8	295	14	14	33	25	39	k__Bacteria;p__Bacteroidetes;c__Sphingobacteriia;o__Sphingobacteriales;f__Sphingobacteriaceae;g__Pedobacter;s__Pedobacter_sp._R-36962
OTU246	31	73	31	9	47	53	13	26	28	17	24	60	2	0	5	15	16	7	k__Bacteria;p__Proteobacteria;c__Betaproteobacteria;o__Burkholderiales;f__Oxalobacteraceae
OTU338	7	1	0	1	9	4	2	0	0	0	4	0	103	122	9	61	78	51	k__Bacteria;p__Bacteroidetes;c__Cytophagia;o__Cytophagales;f__Cyclobacteriaceae
OTU36	88	149	0	16	25	3	3	19	31	9	4	13	0	0	9	4	7	1	k__Bacteria;p__Bacteroidetes;c__Sphingobacteriia;o__Sphingobacteriales;f__Sphingobacteriaceae;g__Mucilaginibacter
OTU245	3	0	2	1	1	7	0	0	0	0	8	0	84	128	89	54	54	36	k__Bacteria;p__Bacteroidetes;c__Sphingobacteriia;o__Sphingobacteriales;f__Sphingobacteriaceae;g__Pedobacter
OTU164	32	41	49	102	42	5	12	5	18	48	35	22	0	0	125	3	2	0	k__Bacteria;p__Acidobacteria;c__Acidobacteria;o__Subgroup_7;f__norank;g__norank
OTU281	17	18	14	22	36	57	9	21	19	16	29	20	10	13	136	29	33	27	k__Bacteria;p__Actinobacteria;c__Actinobacteria;o__Micrococcales;f__Micrococcaceae;g__Pseudarthrobacter;s__Pseudarthrobacter_oxydans
OTU226	29	46	26	91	27	4	20	21	14	37	37	13	0	0	136	2	2	2	k__Bacteria;p__Latescibacteria;c__norank;o__norank;f__norank;g__norank;s__uncultured_Acidobacteria_bacterium
OTU157	1	1	1	0	4	2	0	0	2	0	1	0	21	244	6	48	60	24	k__Bacteria;p__Proteobacteria;c__Gammaproteobacteria;o__Oceanospirillales;f__Halomonadaceae;g__Halomonas
OTU366	33	19	47	36	45	34	21	93	42	39	29	31	0	1	8	5	23	2	k__Bacteria;p__Acidobacteria;c__Acidobacteria;o__norank;f__norank;g__norank;s__uncultured_Acidobacteriales_bacterium
OTU100	0	0	0	0	0	1	0	0	0	0	0	0	2	27	0	175	102	104	k__Bacteria;p__Fibrobacteres;c__Fibrobacteria;o__Fibrobacterales;f__Fibrobacteraceae;g__Fibrobacter;s__uncultured_Fibrobacter_sp.
OTU421	28	38	58	39	45	58	20	35	36	27	20	13	6	9	36	6	9	4	k__Bacteria;p__Actinobacteria;c__Actinobacteria;o__Propionibacteriales;f__Nocardioidaceae;g__Marmoricola;s__uncultured_bacterium
OTU262	19	54	31	90	38	11	27	57	29	49	20	11	1	0	37	3	8	1	k__Bacteria;p__Gemmatimonadetes;c__Gemmatimonadetes;o__Gemmatimonadales;f__Gemmatimonadaceae;g__uncultured;s__uncultured_Gemmatimonadetes_bacterium
OTU728	0	0	0	1	3	1	1	0	0	0	0	0	85	198	3	54	39	41	k__Bacteria;p__Bacteroidetes;c__Flavobacteriia;o__Flavobacteriales;f__Flavobacteriaceae;g__Aequorivita
OTU321	2	2	0	3	14	4	0	0	0	0	7	1	100	35	29	131	69	57	k__Bacteria;p__Fibrobacteres;c__Fibrobacteria;o__Fibrobacterales;f__Fibrobacteraceae;g__uncultured;s__uncultured_bacterium
OTU45	11	12	9	7	24	135	12	99	33	36	25	16	0	0	18	6	37	4	k__Bacteria;p__Gemmatimonadetes;c__Gemmatimonadetes;o__Gemmatimonadales;f__Gemmatimonadaceae;g__uncultured;s__uncultured_bacterium
OTU88	3	3	0	0	1	4	0	0	0	0	6	0	57	116	24	95	61	38	k__Bacteria;p__Proteobacteria;c__Gammaproteobacteria;o__Cellvibrionales
OTU568	25	33	35	21	41	26	28	71	37	27	26	26	4	1	25	13	17	6	k__Bacteria;p__Proteobacteria;c__Alphaproteobacteria;o__Rhizobiales;f__Hyphomicrobiaceae;g__Devosia
OTU885	13	45	27	32	35	42	9	71	12	10	14	7	9	0	42	22	35	9	k__Bacteria;p__Proteobacteria;c__Betaproteobacteria;o__Burkholderiales;f__Comamonadaceae;g__Ramlibacter
OTU335	10	10	73	5	5	19	6	4	9	0	6	1	28	1	179	18	34	85	k__Bacteria;p__Proteobacteria;c__Gammaproteobacteria;o__Cellvibrionales;f__Cellvibrionaceae;g__Cellvibrio
OTU120	137	26	33	5	25	36	4	15	43	25	17	32	0	0	3	1	2	2	k__Bacteria;p__Gemmatimonadetes;c__Gemmatimonadetes;o__Gemmatimonadales;f__Gemmatimonadaceae;g__Gemmatimonas;s__uncultured_Gemmatimonadetes_bacterium
OTU249	6	10	34	54	39	7	40	6	48	72	63	17	0	0	83	5	7	7	k__Bacteria;p__Actinobacteria;c__Actinobacteria;o__Gaiellales;f__Gaiellaceae;g__Gaiella
OTU428	35	12	10	10	49	69	30	4	17	14	11	149	0	1	3	0	8	10	k__Bacteria;p__Acidobacteria;c__Acidobacteria;o__Acidobacteriales;f__Acidobacteriaceae_(Subgroup_1);g__Granulicella;s__uncultured_soil_bacterium
OTU37	28	34	19	6	16	11	61	42	33	17	43	83	0	0	2	3	6	1	k__Bacteria;p__Acidobacteria;c__Acidobacteria;o__norank;f__norank;g__norank;s__uncultured_forest_soil_bacterium
OTU103	5	0	0	3	3	14	0	0	1	0	24	0	31	16	12	147	86	70	k__Bacteria;p__Proteobacteria;c__Gammaproteobacteria;o__Oceanospirillales;f__Oceanospirillaceae;g__Oceanobacter;s__uncultured_bacterium
OTU203	11	110	19	14	38	56	1	2	7	9	8	12	6	4	7	17	35	20	k__Bacteria;p__Proteobacteria;c__Gammaproteobacteria;o__Xanthomonadales;f__Xanthomonadaceae;g__Luteimonas
OTU159	0	0	0	0	1	2	0	0	0	0	3	1	8	115	0	93	82	71	k__Bacteria;p__Bacteroidetes;c__Bacteroidia;o__Bacteroidales;f__Marinilabiaceae;g__uncultured;s__uncultured_bacterium
OTU171	99	23	42	6	19	69	11	12	59	17	17	34	0	0	3	2	5	3	k__Bacteria;p__Verrucomicrobia;c__Opitutae;o__Opitutales;f__Opitutaceae;g__Opitutus
OTU151	2	0	0	0	3	2	0	0	0	0	2	0	69	22	49	33	47	207	k__Bacteria;p__Proteobacteria;c__Gammaproteobacteria;o__Cellvibrionales;f__Cellvibrionaceae;g__Cellvibrio
OTU81	1	58	15	3	53	21	7	13	29	16	26	161	0	0	0	0	2	2	k__Bacteria;p__Proteobacteria;c__Gammaproteobacteria;o__Legionellales;f__Coxiellaceae;g__Coxiella;s__uncultured_bacterium
OTU216	55	48	17	15	32	19	12	51	54	39	21	17	1	1	22	4	5	1	k__Bacteria;p__Proteobacteria;c__Alphaproteobacteria;o__Rhodospirillales;f__Rhodospirillaceae;g__uncultured;s__uncultured_bacterium
OTU141	7	12	5	4	11	19	9	1	2	1	10	4	31	144	94	20	8	17	k__Bacteria;p__Firmicutes;c__Clostridia;o__Clostridiales;f__Peptostreptococcaceae
OTU547	4	14	17	22	36	23	12	199	16	35	12	13	1	0	12	13	15	3	k__Bacteria;p__Proteobacteria;c__Gammaproteobacteria;o__Xanthomonadales;f__Xanthomonadaceae;g__Arenimonas
OTU742	3	1	0	0	4	6	0	0	0	0	7	0	107	37	43	79	54	57	k__Bacteria;p__Bacteroidetes;c__Flavobacteriia;o__Flavobacteriales;f__Flavobacteriaceae;g__Arenibacter
OTU555	37	27	19	41	28	13	6	152	38	20	12	13	5	0	4	4	5	3	k__Bacteria;p__Proteobacteria;c__Deltaproteobacteria;o__Myxococcales;f__Haliangiaceae;g__Haliangium
OTU520	16	68	26	11	28	44	23	82	23	17	14	19	1	0	11	5	7	6	k__Bacteria;p__Proteobacteria;c__Alphaproteobacteria;o__Rhizobiales;f__Rhizobiales_Incertae_Sedis;g__Rhizomicrobium
OTU270	1	0	0	0	11	17	0	0	1	0	22	1	8	61	212	24	14	80	k__Bacteria;p__Bacteroidetes;c__Flavobacteriia;o__Flavobacteriales;f__Flavobacteriaceae;g__Myroides;s__uncultured_bacterium
OTU175	130	58	5	16	12	8	9	31	9	35	7	20	0	0	18	0	6	3	k__Bacteria;p__Proteobacteria;c__Alphaproteobacteria;o__Rhodospirillales;f__Rhodospirillales_Incertae_Sedis;g__Reyranella;s__uncultured_proteobacterium
OTU346	8	19	58	120	44	6	10	39	17	50	26	12	0	0	48	1	1	2	k__Bacteria;p__Gemmatimonadetes;c__Gemmatimonadetes;o__Gemmatimonadales;f__Gemmatimonadaceae;g__uncultured
OTU276	4	0	0	1	3	11	0	0	0	0	3	0	85	145	9	57	22	27	k__Bacteria;p__Bacteroidetes;c__Flavobacteriia;o__Flavobacteriales;f__Flavobacteriaceae;g__Aequorivita;s__uncultured_bacterium
OTU238	12	57	51	4	14	32	6	4	11	14	13	4	4	2	51	30	61	30	k__Bacteria;p__Bacteroidetes;c__Sphingobacteriia;o__Sphingobacteriales;f__Sphingobacteriaceae;g__Pedobacter;s__Pedobacter_panaciterrae
OTU334	0	1	0	3	17	9	1	0	0	0	4	0	0	5	40	139	66	94	k__Bacteria;p__Proteobacteria;c__Gammaproteobacteria;o__Alteromonadales;f__Shewanellaceae;g__Shewanella;s__Shewanella_putrefaciens
OTU562	18	30	17	11	40	18	44	49	40	38	31	62	0	0	0	2	4	1	k__Bacteria;p__Actinobacteria;c__Actinobacteria;o__Gaiellales;f__uncultured;g__uncultured
OTU122	14	16	18	1	8	7	67	11	47	43	25	129	0	0	4	1	1	0	k__Bacteria;p__Actinobacteria;c__Actinobacteria;o__Catenulisporales;f__Actinospicaceae;g__Actinospica
OTU310	6	1	1	0	6	3	0	0	0	0	7	0	75	44	51	43	91	32	k__Bacteria;p__Bacteroidetes;c__Sphingobacteriia;o__Sphingobacteriales;f__Sphingobacteriaceae;g__Sphingobacterium;s__bacterium_CC-YY411
OTU160	11	42	32	8	29	26	5	69	42	13	9	8	0	0	130	4	5	8	k__Bacteria;p__Bacteroidetes;c__Sphingobacteriia;o__Sphingobacteriales;f__KD3-93;g__norank;s__uncultured_bacterium
OTU104	44	29	27	20	66	19	16	37	52	33	22	16	0	0	1	2	3	0	k__Bacteria;p__Actinobacteria;c__Actinobacteria;o__Pseudonocardiales;f__Pseudonocardiaceae;g__Crossiella;s__uncultured_bacterium
OTU1043	4	21	34	173	27	7	7	41	25	30	24	9	0	1	38	3	3	2	k__Bacteria;p__Acidobacteria;c__Acidobacteria;o__Blastocatellales;f__Blastocatellaceae_(Subgroup_4);g__11-24
OTU490	0	7	32	99	21	7	67	14	38	47	32	9	0	0	37	1	0	4	k__Bacteria;p__Chloroflexi;c__P2-11E;o__norank;f__norank;g__norank
OTU195	30	31	19	9	20	29	23	61	62	30	20	20	0	0	5	4	4	1	k__Bacteria;p__Proteobacteria;c__Deltaproteobacteria;o__Myxococcales;f__BIrii41;g__norank;s__uncultured_bacterium
OTU267	4	81	29	4	22	22	21	1	3	1	18	3	54	4	28	15	23	27	k__Bacteria;p__Proteobacteria;c__Betaproteobacteria;o__Burkholderiales;f__Comamonadaceae;g__Hydrogenophaga
OTU92	4	2	0	3	7	35	0	0	2	0	8	0	47	52	28	69	52	50	k__Bacteria;p__Bacteroidetes;c__Cytophagia;o__Cytophagales;f__Cytophagaceae;g__Cytophaga;s__uncultured_bacterium
OTU564	24	23	26	42	21	23	21	65	28	41	19	17	0	0	10	3	2	4	k__Bacteria;p__Proteobacteria;c__Alphaproteobacteria;o__Rhizobiales;f__Xanthobacteraceae;g__Variibacter
OTU286	5	47	32	6	37	78	8	59	19	32	3	16	0	0	16	5	14	4	k__Bacteria;p__Bacteroidetes;c__Cytophagia;o__Cytophagales;f__Cytophagaceae;g__uncultured
OTU170	10	58	2	17	26	25	11	68	125	10	9	2	0	0	5	7	9	3	k__Bacteria;p__Bacteroidetes;c__Cytophagia;o__Cytophagales;f__Cytophagaceae;g__uncultured
OTU178	10	9	37	23	25	14	112	31	24	31	18	17	0	0	21	1	2	1	k__Bacteria;p__Actinobacteria;c__Actinobacteria;o__Streptomycetales;f__Streptomycetaceae;g__Streptomyces
OTU292	1	4	19	7	11	6	94	16	42	91	45	19	0	0	2	2	1	2	k__Bacteria;p__Gemmatimonadetes;c__Gemmatimonadetes;o__Gemmatimonadales;f__Gemmatimonadaceae;g__Gemmatimonas
OTU714	1	1	0	0	4	1	0	0	0	0	1	1	71	113	14	53	46	48	k__Bacteria;p__Bacteroidetes;c__Sphingobacteriia;o__Sphingobacteriales;f__Saprospiraceae;g__uncultured;s__uncultured_bacterium
OTU434	9	12	21	103	34	9	14	36	19	22	41	29	0	0	64	1	0	3	k__Bacteria;p__Chloroflexi;c__Anaerolineae;o__Anaerolineales;f__Anaerolineaceae;g__uncultured
OTU82	29	102	152	9	22	24	1	6	9	1	4	0	0	0	0	0	0	0	k__Bacteria;p__Planctomycetes;c__vadinHA49;o__norank;f__norank;g__norank;s__uncultured_Planctomycetales_bacterium
OTU125	3	59	86	70	50	10	13	0	0	9	43	6	0	0	7	2	2	0	k__Bacteria;p__GAL15;c__norank;o__norank;f__norank;g__norank;s__uncultured_bacterium
OTU608	14	17	46	100	21	4	21	9	5	44	34	14	0	1	69	6	2	1	k__Bacteria;p__Acidobacteria;c__Acidobacteria;o__Subgroup_7;f__norank;g__norank;s__uncultured_proteobacterium
OTU121	2	0	0	0	0	6	0	1	0	0	0	0	55	5	2	101	87	70	k__Bacteria;p__Spirochaetae;c__Spirochaetes;o__Spirochaetales;f__Spirochaetaceae;g__Sphaerochaeta;s__unidentified
OTU53	26	26	156	21	38	12	6	8	20	12	14	16	0	0	32	2	3	3	k__Bacteria;p__Bacteroidetes;c__Sphingobacteriia;o__Sphingobacteriales;f__env.OPS_17;g__norank;s__uncultured_Sphingobacteriales_bacterium
OTU134	56	18	10	6	19	13	32	12	37	26	40	80	0	0	5	2	4	1	k__Bacteria;p__Acidobacteria;c__Acidobacteria;o__Acidobacteriales;f__Acidobacteriaceae_(Subgroup_1);g__Granulicella
OTU127	12	9	16	5	22	10	36	21	64	38	74	74	0	1	2	1	0	1	k__Bacteria;p__Chloroflexi;c__TK10;o__norank;f__norank;g__norank;s__uncultured_bacterium_5E7
OTU152	1	0	0	0	5	4	0	0	0	0	0	1	83	68	9	64	67	56	k__Bacteria;p__Bacteroidetes;c__Bacteroidia;o__Bacteroidia_Incertae_Sedis;f__Draconibacteriaceae;g__uncultured;s__uncultured_bacterium
OTU236	58	64	9	2	30	11	12	70	21	11	15	7	0	0	2	3	3	1	k__Bacteria;p__Proteobacteria;c__Alphaproteobacteria;o__Rhizobiales;f__Rhizobiales_Incertae_Sedis;g__Rhizomicrobium;s__uncultured_alpha_proteobacterium
OTU111	13	6	32	5	24	32	31	19	62	40	35	57	1	0	2	4	2	0	k__Bacteria;p__Actinobacteria;c__Actinobacteria;o__Frankiales;f__Acidothermaceae;g__Acidothermus
OTU737	1	5	6	0	4	10	0	0	2	0	3	1	21	134	47	38	43	31	k__Bacteria;p__Actinobacteria;c__Actinobacteria;o__Corynebacteriales;f__Corynebacteriaceae;g__Corynebacterium_1
OTU162	59	34	114	1	20	12	2	7	27	13	25	20	0	0	1	2	4	0	k__Bacteria;p__Bacteroidetes;c__Cytophagia;o__Cytophagales;f__Cytophagaceae;g__Sporocytophaga;s__uncultured_bacterium
OTU201	27	4	28	8	35	57	53	3	17	35	34	36	0	0	9	5	2	0	k__Bacteria;p__Proteobacteria;c__Alphaproteobacteria;o__Rhizobiales;f__Rhizobiales_Incertae_Sedis;g__Rhizomicrobium;s__uncultured_bacterium
OTU1056	7	4	11	9	20	27	4	29	10	8	18	3	36	32	47	31	38	14	k__Bacteria;p__Actinobacteria;c__Actinobacteria;o__Micrococcales;f__Microbacteriaceae
OTU144	7	25	10	1	9	8	52	15	59	55	51	39	0	0	1	0	5	5	k__Bacteria;p__Cyanobacteria;c__Cyanobacteria;o__norank;f__norank;g__norank
OTU688	1	2	0	1	5	6	0	0	1	0	4	0	103	75	54	43	22	23	k__Bacteria;p__Proteobacteria;c__Gammaproteobacteria;o__Xanthomonadales;f__Xanthomonadaceae;g__Luteimonas
OTU148	10	12	9	2	25	19	0	24	6	30	133	26	0	5	11	7	14	14	k__Bacteria;p__Bacteroidetes;c__Sphingobacteriia;o__Sphingobacteriales;f__Sphingobacteriaceae;g__Pedobacter;s__uncultured_organism
OTU139	6	23	1	14	7	1	6	27	7	84	27	45	0	0	34	3	69	7	k__Bacteria;p__Proteobacteria;c__Betaproteobacteria;o__Nitrosomonadales;f__Nitrosomonadaceae;g__uncultured;s__uncultured_Rhodocyclaceae_bacterium
OTU198	89	35	10	8	24	15	48	11	20	10	16	34	0	0	2	6	12	5	k__Bacteria;p__Proteobacteria;c__Alphaproteobacteria;o__Rhizobiales;f__Rhizobiales_Incertae_Sedis;g__Rhizomicrobium
OTU582	24	41	29	18	63	53	21	14	29	20	11	17	0	0	3	4	3	3	k__Bacteria;p__Actinobacteria;c__Actinobacteria;o__Solirubrobacterales;f__Elev-16S-1332;g__norank;s__uncultured_bacterium
OTU337	0	0	0	0	0	1	0	1	0	0	1	0	5	3	18	216	34	20	k__Bacteria;p__Bacteroidetes;c__Sphingobacteriia;o__Sphingobacteriales;f__Lentimicrobiaceae;g__norank
OTU298	3	7	2	7	11	1	3	301	25	2	3	2	0	0	0	3	2	1	k__Bacteria;p__Acidobacteria;c__Acidobacteria;o__Acidobacteriales;f__Acidobacteriaceae_(Subgroup_1);g__uncultured;s__Acidobacteria_bacterium_WWH111
OTU135	3	54	30	28	42	33	5	61	12	11	16	6	2	0	14	9	3	2	k__Bacteria;p__Proteobacteria;c__Betaproteobacteria;o__Burkholderiales;f__Comamonadaceae;g__Piscinibacter;s__uncultured_bacterium
OTU98	0	0	0	0	2	8	1	0	1	0	2	0	40	32	49	53	112	43	k__Bacteria;p__Proteobacteria;c__Gammaproteobacteria;o__Oceanospirillales;f__Oceanospirillaceae;g__Pseudohongiella;s__uncultured_bacterium
OTU459	11	14	12	5	15	16	109	23	25	17	39	8	0	0	6	2	13	4	k__Bacteria;p__Proteobacteria;c__Alphaproteobacteria;o__Sphingomonadales;f__Sphingomonadaceae;g__Sphingomonas
OTU402	18	46	17	8	33	55	4	34	35	22	13	24	0	0	15	5	16	2	k__Bacteria;p__Acidobacteria;c__Acidobacteria;o__norank;f__norank;g__norank
OTU180	52	4	28	5	23	22	3	14	30	23	33	13	19	22	8	17	8	13	k__Bacteria;p__Proteobacteria;c__Alphaproteobacteria;o__Sphingomonadales;f__Erythrobacteraceae;g__Porphyrobacter
OTU193	2	0	0	0	6	5	0	0	0	0	2	0	54	94	5	79	33	17	k__Bacteria;p__Bacteroidetes;c__Flavobacteriia;o__Flavobacteriales;f__Cryomorphaceae;g__Crocinitomix
OTU1120	102	7	34	9	31	30	7	4	21	15	9	18	0	0	17	11	22	7	k__Bacteria;p__Bacteroidetes;c__Sphingobacteriia;o__Sphingobacteriales;f__Chitinophagaceae;g__uncultured
OTU295	18	6	18	30	26	17	44	27	24	35	33	25	0	0	24	3	5	0	k__Bacteria;p__Actinobacteria;c__Actinobacteria;o__Acidimicrobiales;f__uncultured;g__uncultured;s__uncultured_Acidimicrobiales_bacterium
OTU399	15	9	37	13	19	60	3	90	18	11	24	11	9	0	12	5	18	3	k__Bacteria;p__Proteobacteria;c__Gammaproteobacteria;o__Xanthomonadales;f__Xanthomonadales_Incertae_Sedis;g__Steroidobacter
OTU529	12	30	20	57	21	18	6	56	16	26	16	20	0	0	62	1	9	0	k__Bacteria;p__Acidobacteria;c__Acidobacteria;o__norank;f__norank;g__norank;s__uncultured_bacterium_gp6
OTU306	7	1	0	1	8	2	0	0	0	0	3	1	47	19	23	113	52	32	k__Bacteria;p__Proteobacteria;c__Gammaproteobacteria;o__Oceanospirillales;f__Alcanivoracaceae;g__Alcanivorax;s__uncultured_gamma_proteobacterium
OTU657	10	6	5	1	10	25	0	1	2	1	11	0	67	24	61	43	21	26	k__Bacteria;p__Proteobacteria;c__Alphaproteobacteria;o__Rhizobiales;f__Hyphomicrobiaceae;g__Devosia
OTU440	10	9	35	41	33	29	19	17	36	46	32	27	0	0	24	2	1	1	k__Bacteria;p__Actinobacteria;c__Actinobacteria;o__Gaiellales;f__uncultured;g__uncultured
OTU224	21	11	13	2	20	7	29	42	13	20	31	110	0	0	2	1	3	1	k__Bacteria;p__Proteobacteria;c__Alphaproteobacteria;o__Rhodospirillales;f__DA111;g__norank
OTU498	46	23	28	2	28	12	15	54	91	3	13	17	0	0	1	0	0	0	k__Bacteria;p__Planctomycetes;c__vadinHA49;o__norank;f__norank;g__norank
OTU701	3	2	0	0	1	6	1	0	3	1	5	0	74	7	7	60	82	53	k__Bacteria;p__Proteobacteria;c__Gammaproteobacteria;o__Oceanospirillales;f__Oceanospirillaceae;g__Marinospirillum;s__Marinospirillum_minutulum
OTU362	6	1	1	1	7	7	1	0	0	0	3	0	62	33	94	42	52	34	k__Bacteria;p__Bacteroidetes;c__Flavobacteriia;o__Flavobacteriales;f__Flavobacteriaceae;g__Muricauda;s__uncultured_bacterium
OTU721	2	0	0	1	0	2	0	0	0	0	2	1	9	12	15	118	69	58	k__Bacteria;p__Spirochaetae;c__Spirochaetes;o__Spirochaetales;f__Spirochaetaceae;g__Treponema_2;s__bacterium_enrichment_culture_clone_M04
OTU332	2	0	0	0	1	0	0	1	0	0	0	0	30	37	26	121	45	35	k__Bacteria;p__Bacteroidetes;c__Flavobacteriia;o__Flavobacteriales
OTU35	19	13	25	3	31	20	35	25	34	16	43	55	0	0	0	2	1	0	k__Bacteria;p__Chloroflexi;c__SHA-26;o__norank;f__norank;g__norank;s__uncultured_bacterium
OTU510	6	24	16	11	30	21	36	46	17	18	23	23	1	0	29	2	9	5	k__Bacteria;p__Proteobacteria;c__Alphaproteobacteria;o__Caulobacterales;f__Caulobacteraceae;g__Phenylobacterium
OTU181	15	28	17	2	22	38	6	9	32	18	20	79	0	0	0	2	4	1	k__Bacteria;p__Acidobacteria;c__Acidobacteria;o__norank;f__norank;g__norank
OTU204	131	8	2	23	50	16	3	4	37	11	13	8	0	0	1	2	0	0	k__Bacteria;p__Bacteroidetes;c__Sphingobacteriia;o__Sphingobacteriales;f__env.OPS_17;g__norank
OTU649	8	0	22	4	35	168	2	19	19	4	20	5	1	0	1	3	11	2	k__Bacteria;p__Proteobacteria;c__Gammaproteobacteria;o__Xanthomonadales;f__Xanthomonadaceae;g__Luteimonas
OTU716	0	0	0	0	2	1	0	0	0	0	0	0	28	45	2	67	120	24	k__Bacteria;p__Bacteroidetes;c__Flavobacteriia;o__Flavobacteriales;f__Flavobacteriaceae;g__Gillisia;s__uncultured_bacterium
OTU499	0	5	25	35	15	2	24	143	17	16	25	13	1	0	11	0	0	1	k__Bacteria;p__Proteobacteria;c__Betaproteobacteria;o__Nitrosomonadales;f__Nitrosomonadaceae;g__uncultured
OTU215	1	63	17	49	21	2	13	41	12	23	11	14	9	1	28	3	10	5	k__Bacteria;p__Proteobacteria;c__Betaproteobacteria;o__Methylophilales;f__Methylophilaceae;g__uncultured
OTU511	7	22	15	19	24	15	46	16	33	34	44	34	0	0	1	0	1	1	k__Bacteria;p__Firmicutes;c__Bacilli;o__Bacillales;f__Bacillaceae;g__Bacillus
OTU154	2	2	0	1	3	6	0	0	0	0	3	0	32	41	2	83	58	58	k__Bacteria;p__Firmicutes;c__Clostridia;o__MBA03;f__norank;g__norank
OTU309	2	0	0	1	3	3	0	0	0	0	1	0	112	23	63	34	39	29	k__Bacteria;p__Bacteroidetes;c__Sphingobacteriia;o__Sphingobacteriales;f__Saprospiraceae;g__uncultured;s__uncultured_bacterium
OTU1062	11	47	41	2	20	38	6	5	25	8	19	49	0	0	1	1	4	0	k__Bacteria;p__Proteobacteria;c__Gammaproteobacteria;o__Xanthomonadales;f__Xanthomonadales_Incertae_Sedis;g__Acidibacter
OTU461	7	2	0	6	10	6	3	0	0	0	21	0	77	41	44	36	32	24	k__Bacteria;p__Proteobacteria;c__Betaproteobacteria;o__Burkholderiales;f__Alcaligenaceae;g__Pusillimonas
OTU110	71	4	12	2	13	6	74	2	15	6	31	22	0	0	2	1	3	0	k__Bacteria;p__Acidobacteria;c__Acidobacteria;o__norank;f__norank;g__norank
OTU658	24	26	28	4	18	56	7	32	27	12	17	29	0	0	5	9	10	2	k__Bacteria;p__Proteobacteria;c__Alphaproteobacteria;o__Rhizobiales;f__Rhizobiales_Incertae_Sedis;g__Rhizomicrobium;s__uncultured_Acidobacterium_sp.
OTU685	0	1	0	0	1	0	0	0	0	0	0	0	78	52	0	57	49	38	k__Bacteria;p__Bacteroidetes;c__Flavobacteriia;o__Flavobacteriales;f__Flavobacteriaceae;g__Aequorivita
OTU222	7	12	33	64	23	2	30	23	22	27	21	6	0	1	70	0	0	1	k__Bacteria;p__Nitrospirae;c__Nitrospira;o__norank;f__norank;g__Nitrospira
OTU194	5	0	0	0	8	8	0	0	1	0	16	0	49	8	146	22	37	23	k__Bacteria;p__Bacteroidetes;c__Flavobacteriia;o__Flavobacteriales;f__Flavobacteriaceae;g__Flavobacterium
OTU231	9	20	34	9	45	62	7	26	33	11	20	38	0	0	0	6	4	3	k__Bacteria;p__Proteobacteria;c__Alphaproteobacteria;o__Rhodospirillales;f__DA111;g__norank
OTU395	17	13	28	30	48	25	22	19	21	29	27	28	0	0	9	1	2	0	k__Bacteria;p__Actinobacteria;c__Actinobacteria;o__Gaiellales;f__Gaiellaceae;g__Gaiella
OTU502	10	12	13	11	12	9	31	44	36	84	29	9	0	0	8	4	3	3	k__Bacteria;p__Proteobacteria;c__Betaproteobacteria;o__SC-I-84;f__norank;g__norank
OTU283	6	2	0	5	22	9	0	0	0	1	21	0	61	4	59	40	41	38	k__Bacteria;p__Proteobacteria;c__Gammaproteobacteria
OTU418	25	19	8	5	22	13	37	80	44	18	16	7	0	0	0	3	3	1	k__Bacteria;p__Saccharibacteria;c__norank;o__norank;f__norank;g__norank
OTU146	5	35	12	5	7	3	55	12	34	46	10	16	0	0	10	9	17	3	k__Bacteria;p__Acidobacteria;c__Acidobacteria;o__Holophagales;f__Holophagaceae
OTU463	4	7	22	88	20	7	19	24	17	39	15	12	0	0	39	3	3	2	k__Bacteria;p__Acidobacteria;c__Acidobacteria;o__norank;f__norank;g__norank
OTU77	30	2	10	0	6	10	60	23	46	33	36	17	0	1	1	0	1	1	k__Bacteria;p__Acidobacteria;c__Acidobacteria;o__norank;f__norank;g__norank
OTU642	2	47	53	0	3	10	11	0	0	3	45	3	24	3	11	18	22	7	k__Bacteria;p__Proteobacteria;c__Gammaproteobacteria;o__Xanthomonadales;f__Xanthomonadaceae;g__Arenimonas
OTU938	32	93	9	1	18	9	5	3	32	34	10	5	0	0	2	1	2	0	k__Bacteria;p__Proteobacteria;c__Gammaproteobacteria;o__Xanthomonadales;f__uncultured;g__uncultured
OTU727	0	0	0	0	3	1	0	0	1	0	2	0	59	95	5	47	35	25	k__Bacteria;p__Deinococcus-Thermus;c__Deinococci;o__Deinococcales;f__Trueperaceae;g__Truepera
OTU729	0	1	0	0	1	0	1	0	3	0	0	0	1	46	0	57	89	63	k__Bacteria;p__Bacteroidetes;c__Bacteroidia;o__Bacteroidales;f__Rikenellaceae;g__Anaerocella
OTU857	35	32	14	14	22	11	20	22	10	23	27	32	1	0	5	0	3	0	k__Bacteria;p__Proteobacteria;c__Alphaproteobacteria;o__Rhizobiales;f__Xanthobacteraceae
OTU317	3	9	1	2	1	1	0	0	2	0	0	1	43	118	14	14	15	12	k__Bacteria;p__Actinobacteria;c__Actinobacteria;o__Corynebacteriales;f__Corynebacteriaceae;g__Corynebacterium_1
OTU172	131	11	6	4	11	9	3	35	7	11	4	4	0	0	20	2	7	0	k__Bacteria;p__Proteobacteria;c__Betaproteobacteria;o__TRA3-20;f__norank;g__norank
OTU74	41	0	47	4	50	98	0	1	1	4	8	21	0	0	3	3	1	0	k__Bacteria;p__Proteobacteria;c__Gammaproteobacteria
OTU329	0	0	0	2	2	2	0	0	0	0	7	0	52	105	17	22	18	17	k__Bacteria;p__Bacteroidetes;c__Flavobacteriia;o__Flavobacteriales;f__Flavobacteriaceae;g__Aequorivita
OTU384	51	13	33	5	32	37	14	18	17	18	15	15	0	0	6	3	4	1	k__Bacteria;p__Proteobacteria;c__Alphaproteobacteria;o__Rhizobiales;f__Xanthobacteraceae;g__Pseudolabrys;s__uncultured_Rhizobiales_bacterium
OTU114	23	4	15	2	46	12	26	7	34	27	27	49	0	0	3	1	1	0	k__Bacteria;p__Acidobacteria;c__Acidobacteria;o__Acidobacteriales;f__Acidobacteriaceae_(Subgroup_1);g__uncultured
OTU669	1	0	0	3	3	3	0	0	1	0	7	0	6	7	16	74	93	24	k__Bacteria;p__Proteobacteria;c__Gammaproteobacteria;o__Alteromonadales;f__Idiomarinaceae;g__Aliidiomarina;s__uncultured_bacterium
OTU303	18	22	25	6	24	32	10	2	32	11	49	39	0	0	4	0	1	0	k__Bacteria;p__Chlorobi;c__Chlorobia;o__Chlorobiales;f__OPB56;g__norank;s__uncultured_bacterium_KF-JG30-B11
OTU288	5	1	13	3	5	3	138	9	6	44	20	15	0	0	2	2	1	1	k__Bacteria;p__Acidobacteria;c__Acidobacteria;o__Acidobacteriales;f__Acidobacteriaceae_(Subgroup_1);g__uncultured
OTU255	3	4	1	2	5	1	0	0	0	0	1	1	55	60	4	57	29	24	k__Bacteria;p__Firmicutes;c__Clostridia;o__Clostridiales;f__Ruminococcaceae;g__Fastidiosipila
OTU105	40	4	14	13	14	5	6	17	27	16	67	44	0	0	2	0	1	0	k__Bacteria;p__Planctomycetes;c__Phycisphaerae;o__Tepidisphaerales;f__Tepidisphaeraceae;g__norank;s__uncultured_planctomycete
OTU240	11	0	86	1	31	58	23	2	13	20	16	18	0	0	2	1	3	0	k__Bacteria;p__Proteobacteria;c__Alphaproteobacteria;o__Rhodospirillales;f__JG37-AG-20;g__norank;s__uncultured_bacterium
OTU320	0	0	0	0	3	2	0	1	0	0	0	0	74	48	3	42	41	33	k__Bacteria;p__Proteobacteria;c__Alphaproteobacteria;o__Rhodospirillales;f__Rhodospirillaceae
OTU641	0	1	0	1	6	2	0	0	3	0	1	0	16	85	3	51	41	29	k__Bacteria;p__Firmicutes;c__Clostridia;o__Clostridiales;f__Family_XII;g__Guggenheimella;s__uncultured_bacterium
OTU677	0	0	0	0	2	2	0	0	1	0	2	0	77	56	18	47	23	23	k__Bacteria;p__Bacteroidetes;c__Bacteroidia;o__Bacteroidales;f__Porphyromonadaceae;g__Petrimonas
OTU713	0	0	0	0	1	7	0	0	1	0	0	0	38	9	9	70	53	74	k__Bacteria;p__Tenericutes;c__Mollicutes;o__Acholeplasmatales;f__Acholeplasmataceae;g__Acholeplasma;s__uncultured_prokaryote
OTU845	23	15	21	20	33	18	16	28	27	29	24	10	0	0	16	2	10	3	k__Bacteria;p__Actinobacteria;c__Actinobacteria;o__Solirubrobacterales;f__Solirubrobacteraceae;g__Solirubrobacter
OTU373	1	3	17	9	37	14	30	45	28	40	24	6	0	0	6	5	5	3	k__Bacteria;p__Acidobacteria;c__Acidobacteria;o__Solibacterales;f__Solibacteraceae_(Subgroup_3);g__Bryobacter;s__uncultured_Acidobacteria_bacterium
OTU131	9	78	14	5	23	20	12	22	8	1	9	8	2	3	3	2	14	3	k__Bacteria;p__Bacteroidetes;c__Sphingobacteriia;o__Sphingobacteriales;f__Chitinophagaceae;g__Flavitalea
OTU300	4	4	12	16	9	6	66	11	33	83	12	8	0	0	5	2	2	3	k__Bacteria;p__Acidobacteria;c__Acidobacteria;o__norank;f__norank;g__norank;s__uncultured_bacterium_KF-JG30-18
OTU357	7	5	47	6	27	67	6	16	35	20	20	29	0	0	3	2	3	1	k__Bacteria;p__Actinobacteria;c__Actinobacteria;o__Frankiales
OTU129	9	3	0	7	11	3	0	0	0	0	12	0	0	1	267	12	5	6	k__Bacteria;p__Bacteroidetes;c__Bacteroidia;o__Bacteroidales;f__Marinilabiaceae;g__Ruminofilibacter;s__uncultured_prokaryote
OTU341	8	7	32	84	20	6	13	24	27	15	23	10	0	0	28	0	2	1	k__Bacteria;p__Gemmatimonadetes;c__Gemmatimonadetes;o__Gemmatimonadales;f__Gemmatimonadaceae;g__uncultured
OTU343	8	4	9	11	42	27	3	13	22	5	8	6	32	22	28	11	19	9	k__Bacteria;p__Actinobacteria;c__Actinobacteria;o__Micrococcales;f__Microbacteriaceae
OTU237	1	7	31	53	22	9	25	19	19	22	26	3	0	0	37	1	1	1	k__Bacteria;p__Actinobacteria;c__Actinobacteria;o__Gaiellales;f__uncultured;g__uncultured
OTU678	2	0	0	0	1	1	0	0	0	0	1	0	8	2	1	39	59	123	k__Bacteria;p__Firmicutes;c__Clostridia;o__Clostridiales;f__Heliobacteriaceae;g__Hydrogenispora;s__uncultured_bacterium
OTU280	3	6	5	14	12	29	1	0	13	65	5	60	0	1	21	15	25	6	k__Bacteria;p__Proteobacteria;c__Betaproteobacteria;o__Burkholderiales;f__Alcaligenaceae;g__uncultured;s__uncultured_Bordetella_sp.
OTU521	6	12	8	6	1	6	66	24	27	66	13	8	0	0	7	7	4	5	k__Bacteria;p__Proteobacteria;c__Alphaproteobacteria;o__Rhizobiales;f__Rhizobiales_Incertae_Sedis;g__Rhizomicrobium
OTU327	3	0	0	1	2	1	0	0	1	0	6	0	113	51	11	37	17	15	k__Bacteria;p__Proteobacteria;c__Gammaproteobacteria;o__Cellvibrionales;f__Porticoccaceae;g__C1-B045;s__uncultured_bacterium
OTU709	0	0	0	1	1	4	0	0	0	0	2	0	81	47	37	28	24	30	k__Bacteria;p__Bacteroidetes;c__Flavobacteriia;o__Flavobacteriales;f__Flavobacteriaceae
OTU438	17	29	28	5	20	25	19	25	20	14	11	31	0	0	2	3	0	0	k__Bacteria;p__Acidobacteria;c__Acidobacteria;o__Acidobacteriales;f__Acidobacteriaceae_(Subgroup_1)
OTU352	27	37	27	12	34	14	5	34	16	1	9	7	2	0	5	3	9	2	k__Bacteria;p__Bacteroidetes;c__Sphingobacteriia;o__Sphingobacteriales;f__Chitinophagaceae;g__Flavisolibacter
OTU472	2	26	23	19	4	10	1	121	22	4	6	9	0	0	17	2	4	1	k__Bacteria;p__Proteobacteria;c__Gammaproteobacteria;o__Xanthomonadales;f__Xanthomonadales_Incertae_Sedis;g__Acidibacter
OTU316	0	0	0	0	3	1	0	0	0	0	3	0	83	16	22	49	40	24	k__Bacteria;p__Bacteroidetes;c__Sphingobacteriia;o__Sphingobacteriales;f__uncultured;g__uncultured;s__uncultured_bacterium
OTU417	6	5	26	31	19	48	26	16	18	24	14	10	0	0	18	3	2	3	k__Bacteria;p__Actinobacteria;c__Actinobacteria;o__Gaiellales;f__Gaiellaceae;g__Gaiella;s__uncultured_Rubrobacterales_bacterium
OTU901	12	11	25	9	14	21	17	17	30	32	23	30	0	0	3	1	3	1	k__Bacteria;p__Actinobacteria;c__Actinobacteria;o__Frankiales;f__Acidothermaceae;g__Acidothermus;s__uncultured_actinobacterium
OTU124	4	122	14	3	7	21	1	18	2	0	0	1	0	0	0	0	6	1	k__Bacteria;p__Proteobacteria;c__Deltaproteobacteria;o__Myxococcales;f__Sandaracinaceae;g__uncultured;s__uncultured_bacterium
OTU720	0	0	0	0	2	0	0	0	0	0	0	0	21	169	0	10	9	4	k__Bacteria;p__Bacteroidetes;c__Flavobacteriia;o__Flavobacteriales;f__Flavobacteriaceae;g__Ornithobacterium;s__uncultured_bacterium
OTU777	8	17	112	10	16	14	16	14	14	8	4	7	1	1	4	4	5	1	k__Bacteria;p__Proteobacteria;c__Deltaproteobacteria;o__Myxococcales;f__Archangiaceae;g__Archangium;s__Archangium_gephyra
OTU361	2	13	22	94	25	3	11	31	12	21	19	5	0	0	26	2	2	0	k__Bacteria;p__Acidobacteria;c__Acidobacteria;o__norank;f__norank;g__norank;s__uncultured_Truepera_sp.
OTU615	16	35	17	39	15	10	3	24	8	11	25	6	0	0	40	1	4	2	k__Bacteria;p__Acidobacteria;c__Acidobacteria;o__norank;f__norank;g__norank;s__uncultured_Acidobacteriales_bacterium
OTU398	1	2	3	1	11	103	2	10	9	6	5	1	1	0	38	22	33	14	k__Bacteria;p__Bacteroidetes;c__Flavobacteriia;o__Flavobacteriales;f__Flavobacteriaceae;g__Flavobacterium
OTU313	2	1	0	0	2	1	0	0	0	0	1	0	45	78	13	46	19	17	k__Bacteria;p__Bacteroidetes;c__Flavobacteriia;o__Flavobacteriales;f__Flavobacteriaceae;g__Flavobacterium
OTU136	3	0	0	3	0	109	0	0	0	0	21	0	6	4	17	26	31	24	k__Bacteria;p__Bacteroidetes;c__Flavobacteriia;o__Flavobacteriales;f__Cryomorphaceae;g__uncultured;s__uncultured_Owenweeksia_sp.
OTU106	46	3	35	19	7	8	30	25	9	9	18	28	0	0	13	2	1	1	k__Bacteria;p__Proteobacteria;c__Gammaproteobacteria;o__Legionellales;f__Coxiellaceae;g__Aquicella
OTU687	0	0	0	1	4	2	0	0	1	0	2	0	30	96	13	19	28	16	k__Bacteria;p__Bacteroidetes;c__Cytophagia;o__Cytophagales;f__Cyclobacteriaceae;g__uncultured;s__uncultured_bacterium
OTU943	27	14	17	1	14	13	9	27	50	15	21	28	2	0	0	4	6	7	k__Bacteria;p__Proteobacteria;c__Alphaproteobacteria;o__Sphingomonadales;f__Sphingomonadaceae;g__Sphingomonas
OTU507	17	12	16	1	13	17	20	9	28	24	24	49	0	1	2	1	1	0	k__Bacteria;p__Proteobacteria;c__Deltaproteobacteria;o__Desulfurellales;f__Desulfurellaceae;g__H16
OTU117	20	22	21	5	23	41	8	14	25	9	19	24	0	0	2	1	4	2	k__Bacteria;p__Proteobacteria;c__Alphaproteobacteria;o__Rhodospirillales
OTU478	14	8	11	7	10	6	13	3	10	31	5	5	4	0	6	13	73	24	k__Bacteria;p__Proteobacteria;c__Betaproteobacteria;o__Nitrosomonadales;f__Nitrosomonadaceae;g__Nitrosospira
OTU1127	3	10	9	6	31	8	19	17	39	33	32	43	0	0	1	2	0	1	k__Bacteria;p__Actinobacteria;c__Actinobacteria;o__Frankiales;f__Acidothermaceae;g__Acidothermus
OTU774	1	4	4	2	16	19	6	7	6	14	36	5	20	24	55	10	15	8	k__Bacteria;p__Proteobacteria;c__Alphaproteobacteria;o__Sphingomonadales;f__Sphingomonadaceae;g__Novosphingobium
OTU1051	17	4	4	5	23	1	94	10	22	14	18	5	0	0	2	4	2	0	k__Bacteria;p__Bacteroidetes;c__Sphingobacteriia;o__Sphingobacteriales;f__Chitinophagaceae;g__uncultured
OTU189	30	9	21	9	29	43	12	6	30	17	15	18	1	0	1	3	1	2	k__Bacteria;p__Chloroflexi;c__Thermomicrobia;o__Sphaerobacterales;f__Sphaerobacteraceae;g__Nitrolancea;s__uncultured_bacterium
OTU722	1	0	0	0	0	0	0	0	0	0	1	0	3	113	0	33	36	24	k__Bacteria;p__Proteobacteria;c__Deltaproteobacteria;o__Desulfobacterales;f__Desulfobulbaceae
OTU248	8	12	18	4	9	13	40	17	30	24	33	27	0	0	1	0	2	0	k__Bacteria;p__Proteobacteria;c__Deltaproteobacteria;o__Myxococcales;f__Haliangiaceae;g__Haliangium;s__uncultured_Haliangium_sp.
OTU1072	5	5	15	37	18	10	35	12	28	28	28	12	0	0	18	0	2	4	k__Bacteria;p__Acidobacteria;c__Acidobacteria;o__Acidobacteriales;f__Acidobacteriaceae_(Subgroup_1);g__uncultured
OTU302	2	45	16	9	11	16	5	46	29	17	8	10	0	0	5	2	8	3	k__Bacteria;p__Proteobacteria;c__Alphaproteobacteria;o__Rhodospirillales;f__Rhodospirillaceae;g__Dongia;s__uncultured_Rhodospirillaceae_bacterium
OTU367	14	0	3	1	19	19	50	22	11	30	24	31	0	1	0	1	3	0	k__Bacteria;p__Chloroflexi;c__JG37-AG-4;o__norank;f__norank;g__norank
OTU541	9	12	11	41	25	20	14	41	20	18	13	17	0	0	8	6	2	2	k__Bacteria;p__Acidobacteria;c__Acidobacteria;o__norank;f__norank;g__norank
OTU964	8	24	21	7	7	4	19	5	34	36	23	39	0	0	2	5	4	1	k__Bacteria;p__Cyanobacteria;c__Cyanobacteria;o__norank;f__norank;g__norank
OTU396	31	11	12	8	36	95	10	6	4	16	6	3	0	0	3	1	0	0	k__Bacteria;p__Proteobacteria;c__Gammaproteobacteria;o__Xanthomonadales;f__uncultured;g__uncultured
OTU535	14	63	0	1	3	10	2	77	10	1	9	11	0	0	8	1	2	2	k__Bacteria;p__Proteobacteria;c__Deltaproteobacteria;o__Desulfurellales;f__Desulfurellaceae;g__H16;s__uncultured_prokaryote
OTU650	3	4	13	97	21	1	8	17	27	16	30	9	0	0	21	1	2	1	k__Bacteria;p__Acidobacteria;c__Acidobacteria;o__Blastocatellales;f__Blastocatellaceae_(Subgroup_4);g__RB41;s__uncultured_bacterium_gp4
OTU481	11	13	17	4	13	13	18	19	18	18	20	61	0	0	2	1	0	0	k__Bacteria;p__Planctomycetes;c__Planctomycetacia;o__Planctomycetales;f__Planctomycetaceae;g__uncultured;s__uncultured_thermal_soil_bacterium
OTU149	1	1	0	0	14	9	0	0	0	0	12	0	47	22	34	32	23	27	k__Bacteria;p__Proteobacteria;c__Gammaproteobacteria;o__Thiotrichales;f__Piscirickettsiaceae;g__Methylophaga
OTU173	31	9	8	1	23	20	27	5	31	32	19	18	0	0	0	0	3	0	k__Bacteria;p__Acidobacteria;c__Acidobacteria;o__Solibacterales;f__Solibacteraceae_(Subgroup_3);g__Bryobacter;s__uncultured_bacterium
OTU1014	4	11	21	134	25	1	2	12	6	10	16	3	0	0	14	0	0	2	k__Bacteria;p__Acidobacteria;c__Acidobacteria;o__Blastocatellales;f__Blastocatellaceae_(Subgroup_4);g__11-24;s__uncultured_Acidobacteriales_bacterium
OTU390	7	7	3	6	34	118	0	3	9	19	4	14	0	0	4	1	4	0	k__Bacteria;p__Gemmatimonadetes;c__Gemmatimonadetes;o__Gemmatimonadales;f__Gemmatimonadaceae;g__Gemmatimonas
OTU1018	3	13	24	57	23	6	8	20	9	19	15	11	0	0	36	4	5	1	k__Bacteria;p__Acidobacteria;c__Acidobacteria;o__norank;f__norank;g__norank
OTU710	0	0	0	1	1	5	0	0	0	0	0	0	15	20	0	62	50	68	k__Bacteria;p__Firmicutes;c__Clostridia;o__Clostridiales;f__Family_XIV;g__uncultured;s__uncultured_Clostridiisalibacter_sp.
OTU403	1	8	17	64	23	10	5	33	13	27	18	12	0	1	29	1	0	0	k__Bacteria;p__Chloroflexi;c__Gitt-GS-136;o__norank;f__norank;g__norank;s__uncultured_Caldilineaceae_bacterium
OTU670	0	0	0	0	14	0	0	0	0	0	2	2	88	13	5	28	16	43	k__Bacteria;p__Bacteroidetes;c__Flavobacteriia;o__Flavobacteriales;f__Flavobacteriaceae
OTU1015	4	50	54	9	15	24	12	1	2	3	7	6	3	3	3	3	15	1	k__Bacteria;p__Proteobacteria;c__Alphaproteobacteria;o__Rhodobacterales;f__Rhodobacteraceae
OTU746	0	0	0	1	3	2	0	0	0	0	2	0	90	38	21	31	35	14	k__Bacteria;p__Proteobacteria;c__Gammaproteobacteria;o__Cellvibrionales;f__Cellvibrionaceae;g__Simiduia;s__uncultured_bacterium
OTU368	16	7	11	8	20	6	47	5	7	28	30	35	0	0	3	0	2	0	k__Bacteria;p__Proteobacteria;c__Alphaproteobacteria;o__Rhodospirillales;f__DA111;g__norank
OTU118	135	3	1	18	46	2	0	1	0	0	0	1	0	0	3	0	2	0	k__Bacteria;p__Proteobacteria;c__Gammaproteobacteria;o__X35;f__norank;g__norank;s__uncultured_bacterium
OTU422	1	1	0	2	2	12	0	0	0	0	25	0	23	30	97	6	15	29	k__Bacteria;p__Bacteroidetes;c__Flavobacteriia;o__Flavobacteriales;f__Flavobacteriaceae;g__Flavobacterium
OTU328	2	4	0	0	0	2	0	0	0	0	2	0	29	114	13	12	12	7	k__Bacteria;p__Actinobacteria;c__Actinobacteria;o__Corynebacteriales;f__Corynebacteriaceae;g__Corynebacterium_1;s__Corynebacterium_maris_DSM_45190
OTU285	2	2	0	2	17	5	3	0	0	0	4	0	27	41	13	10	28	58	k__Bacteria;p__Proteobacteria;c__Gammaproteobacteria;o__Pseudomonadales;f__Pseudomonadaceae;g__Pseudomonas;s__Pseudomonas_xanthomarina
OTU305	2	14	2	5	11	3	4	43	4	142	2	3	1	2	6	3	3	3	k__Bacteria;p__Proteobacteria;c__Betaproteobacteria;o__Burkholderiales;f__Comamonadaceae
OTU493	22	3	21	8	39	15	62	3	5	4	3	4	0	0	4	2	4	1	k__Bacteria;p__Firmicutes;c__Bacilli;o__Bacillales;f__Paenibacillaceae;g__Paenibacillus
OTU1059	5	49	36	4	15	7	2	18	3	3	1	3	0	0	18	6	19	3	k__Bacteria;p__Bacteroidetes;c__Sphingobacteriia;o__Sphingobacteriales;f__env.OPS_17;g__norank
OTU724	0	1	1	1	4	6	0	0	0	0	0	0	42	22	3	44	54	22	k__Bacteria;p__Bacteroidetes;c__Bacteroidia;o__Bacteroidia_Incertae_Sedis;f__Draconibacteriaceae;g__uncultured
OTU301	12	18	5	3	23	5	26	38	15	16	16	12	0	0	0	1	0	2	k__Bacteria;p__Acidobacteria;c__Acidobacteria;o__Acidobacteriales;f__Acidobacteriaceae_(Subgroup_1)
OTU221	12	95	10	4	4	5	1	2	1	5	5	3	0	0	1	1	4	0	k__Bacteria;p__Proteobacteria;c__Alphaproteobacteria;o__Caulobacterales;f__Caulobacteraceae;g__Phenylobacterium;s__uncultured_bacterium
OTU686	5	1	0	2	5	6	1	0	0	0	3	0	57	19	46	26	22	21	k__Bacteria;p__Firmicutes;c__Bacilli;o__Bacillales;f__Paenibacillaceae;g__Paenibacillus;s__bacterium_enrichment_culture_clone_heteroB15_4W
OTU323	2	4	3	0	4	8	1	0	1	0	6	1	91	6	12	22	31	15	k__Bacteria;p__Bacteroidetes;c__Flavobacteriia;o__Flavobacteriales;f__Flavobacteriaceae;g__Flavobacterium
OTU1045	2	7	29	2	26	4	37	1	4	2	9	11	5	21	41	7	1	5	k__Bacteria;p__Firmicutes;c__Clostridia;o__Clostridiales;f__Clostridiaceae_1;g__Clostridium_sensu_stricto_1
OTU235	5	16	27	60	20	3	5	7	3	14	15	9	0	0	52	1	1	1	k__Bacteria;p__Nitrospirae;c__Nitrospira;o__norank;f__norank;g__Nitrospira;s__bacterium_WX65
OTU696	1	0	1	2	0	5	0	0	1	0	3	0	65	19	37	27	44	16	k__Bacteria;p__Bacteroidetes;c__Sphingobacteriia;o__Sphingobacteriales;f__Sphingobacteriaceae;g__Sphingobacterium
OTU680	2	6	0	1	5	5	0	0	1	0	3	1	44	78	41	6	3	10	k__Bacteria;p__Firmicutes;c__Clostridia;o__Clostridiales;f__Peptostreptococcaceae;g__Paeniclostridium
OTU549	1	71	5	5	6	8	1	38	21	11	4	7	0	0	1	3	1	0	k__Bacteria;p__Bacteroidetes;c__Cytophagia;o__Cytophagales;f__Cytophagaceae;g__Cytophaga;s__Hypsibius_dujardini
OTU468	4	7	22	68	25	12	7	22	9	20	17	16	0	0	15	2	0	0	k__Bacteria;p__Chloroflexi;c__Anaerolineae;o__Anaerolineales;f__Anaerolineaceae;g__uncultured
OTU1100	13	1	17	33	14	4	8	38	14	21	14	15	0	0	29	2	12	1	k__Bacteria;p__Proteobacteria;c__Betaproteobacteria;o__Nitrosomonadales;f__Nitrosomonadaceae;g__uncultured
OTU290	1	8	24	80	12	1	14	37	10	10	10	7	0	0	22	0	1	0	k__Bacteria;p__Actinobacteria;c__Actinobacteria;o__norank;f__norank;g__norank
OTU257	5	5	23	65	22	4	6	12	9	9	23	5	0	0	40	1	0	0	k__Bacteria;p__Acidobacteria;c__Acidobacteria;o__norank;f__norank;g__norank
OTU593	9	7	17	67	10	1	4	7	8	23	23	5	0	0	56	1	1	0	k__Bacteria;p__Nitrospirae;c__Nitrospira;o__norank;f__norank;g__Nitrospira
OTU738	0	1	0	1	5	1	0	0	2	1	1	0	14	17	3	60	52	29	k__Bacteria;p__Firmicutes;c__Clostridia;o__Clostridiales;f__Ruminococcaceae;g__Ercella
OTU683	2	0	0	1	4	2	0	1	1	0	4	0	41	27	42	20	45	23	k__Bacteria;p__Proteobacteria;c__Gammaproteobacteria;o__Oceanospirillales;f__Oceanospirillaceae;g__Pseudohongiella
OTU684	1	9	1	0	1	4	1	1	2	1	2	0	27	87	6	19	18	15	k__Bacteria;p__Actinobacteria;c__Actinobacteria;o__Micrococcales;f__Micrococcaceae
OTU250	11	18	22	14	11	10	3	51	14	11	7	15	0	0	1	4	5	1	k__Bacteria;p__Proteobacteria;c__Deltaproteobacteria;o__Myxococcales;f__Phaselicystidaceae;g__Phaselicystis;s__uncultured_Polyangiaceae_bacterium
OTU625	6	11	14	2	18	28	0	13	2	90	2	4	13	1	27	7	3	3	k__Bacteria;p__Proteobacteria;c__Betaproteobacteria;o__Methylophilales;f__Methylophilaceae;g__Methylobacillus
OTU1090	11	9	20	69	20	4	3	29	5	15	7	6	0	0	39	0	0	1	k__Bacteria;p__Chloroflexi;c__Anaerolineae;o__Anaerolineales;f__Anaerolineaceae;g__uncultured
OTU561	4	16	15	6	15	10	12	62	4	9	5	5	2	0	10	4	11	2	k__Bacteria;p__Proteobacteria;c__Alphaproteobacteria;o__Rhizobiales;f__Phyllobacteriaceae;g__Mesorhizobium
OTU447	16	3	5	1	10	5	29	25	19	42	16	36	0	0	0	0	1	1	k__Bacteria;p__Chloroflexi;c__Ktedonobacteria;o__JG30-KF-AS9;f__norank;g__norank
OTU348	2	0	1	4	7	13	1	0	1	1	18	1	16	33	36	17	18	11	k__Bacteria;p__Firmicutes;c__Bacilli;o__Lactobacillales;f__Carnobacteriaceae;g__Atopostipes
OTU597	34	13	16	6	11	8	16	16	24	24	11	11	0	0	2	0	3	1	k__Bacteria;p__Acidobacteria;c__Acidobacteria;o__Acidobacteriales;f__Acidobacteriaceae_(Subgroup_1);g__Terracidiphilus;s__uncultured_bacterium
OTU304	0	3	1	13	25	1	0	3	8	35	4	78	1	0	25	9	12	2	k__Bacteria;p__Proteobacteria;c__Betaproteobacteria;o__Burkholderiales;f__Burkholderiaceae;g__Burkholderia-Paraburkholderia
OTU522	69	7	10	2	13	0	20	17	12	7	9	17	0	0	5	1	1	0	k__Bacteria;p__Acidobacteria;c__Acidobacteria;o__Acidobacteriales;f__Acidobacteriaceae_(Subgroup_1)
OTU153	0	0	0	0	0	2	0	0	1	0	1	0	41	96	0	26	11	13	k__Bacteria;p__Bacteroidetes;c__Flavobacteriia;o__Flavobacteriales;f__Flavobacteriaceae;g__Arenibacter
OTU708	0	0	0	0	4	0	0	0	0	0	1	0	53	58	6	16	18	21	k__Bacteria;p__Bacteroidetes;c__Flavobacteriia;o__Flavobacteriales;f__Flavobacteriaceae
OTU271	3	8	20	74	17	5	11	26	8	7	15	6	0	0	18	1	3	0	k__Bacteria;p__Acidobacteria;c__Acidobacteria;o__norank;f__norank;g__norank;s__uncultured_bacterium_293
OTU1069	4	6	22	77	11	1	8	27	7	18	13	3	0	0	25	0	0	2	k__Bacteria;p__Proteobacteria;c__Deltaproteobacteria;o__NB1-j;f__norank;g__norank;s__uncultured_proteobacterium
OTU382	24	9	18	11	25	12	2	34	18	17	8	4	0	0	9	3	5	4	k__Bacteria;p__Gemmatimonadetes;c__Gemmatimonadetes;o__Gemmatimonadales;f__Gemmatimonadaceae;g__Gemmatimonas
OTU523	11	14	16	84	26	1	5	3	3	14	7	7	0	0	31	0	0	0	k__Bacteria;p__Acidobacteria;c__Acidobacteria;o__norank;f__norank;g__norank
OTU356	25	7	10	2	27	11	12	13	39	10	22	23	0	0	0	2	0	0	k__Bacteria;p__Proteobacteria;c__Deltaproteobacteria;o__Myxococcales;f__Haliangiaceae;g__Haliangium
OTU233	31	27	0	3	26	60	0	29	4	2	0	3	0	0	1	2	4	0	k__Bacteria;p__Proteobacteria;c__Alphaproteobacteria;o__Rhodospirillales;f__AKYH478;g__norank;s__uncultured_alpha_proteobacterium
OTU744	1	4	0	0	3	2	1	0	1	0	2	0	31	79	18	12	14	6	k__Bacteria;p__Actinobacteria;c__Actinobacteria;o__Corynebacteriales;f__Dietziaceae;g__Dietzia;s__Dietzia_maris
OTU1041	5	12	15	1	8	13	2	1	2	2	8	1	37	16	11	15	19	22	k__Bacteria;p__Proteobacteria;c__Alphaproteobacteria;o__Caulobacterales;f__Caulobacteraceae;g__Brevundimonas;s__Brevundimonas_alba
OTU853	97	2	6	2	9	19	0	11	23	12	3	3	0	0	1	0	0	0	k__Bacteria;p__Proteobacteria;c__Deltaproteobacteria;o__Bdellovibrionales;f__Bdellovibrionaceae;g__OM27_clade
OTU974	7	17	7	7	18	37	4	22	6	17	7	11	1	0	12	4	3	0	k__Bacteria;p__Proteobacteria;c__Gammaproteobacteria;o__Xanthomonadales;f__uncultured;g__uncultured
OTU243	1	2	9	56	76	13	2	23	11	6	9	5	0	0	5	3	2	0	k__Bacteria;p__Proteobacteria;c__Betaproteobacteria;o__Burkholderiales;f__Oxalobacteraceae;g__Massilia
OTU471	5	3	10	3	6	9	36	9	24	38	24	15	0	0	6	0	1	0	k__Bacteria;p__Acidobacteria;c__Acidobacteria;o__Acidobacteriales;f__Acidobacteriaceae_(Subgroup_1);g__Candidatus_Koribacter
OTU799	0	0	0	0	0	1	0	0	0	0	1	0	14	1	4	26	142	8	k__Bacteria;p__Proteobacteria;c__Gammaproteobacteria;o__Alteromonadales;f__Idiomarinaceae;g__Idiomarina
OTU646	3	0	0	0	1	3	2	0	1	0	3	0	41	0	52	16	20	63	k__Bacteria;p__Bacteroidetes;c__Flavobacteriia;o__Flavobacteriales;f__Cryomorphaceae
OTU743	2	3	0	0	7	10	1	0	4	0	6	1	30	31	34	17	28	13	k__Bacteria;p__Proteobacteria;c__Alphaproteobacteria;o__Rhizobiales;f__Phyllobacteriaceae
OTU314	0	0	0	0	5	0	0	0	0	0	0	0	77	34	4	19	18	21	k__Bacteria;p__Bacteroidetes;c__Cytophagia;o__Cytophagales;f__MWH-CFBk5;g__norank;s__uncultured_bacterium
OTU351	5	2	12	9	19	43	9	20	23	22	11	10	0	0	1	0	1	2	k__Bacteria;p__Proteobacteria;c__Alphaproteobacteria;o__Rhodospirillales;f__Rhodospirillales_Incertae_Sedis;g__Reyranella
OTU525	5	4	17	27	12	9	32	6	15	20	21	3	0	0	16	1	2	2	k__Bacteria;p__Actinobacteria;c__Actinobacteria;o__Gaiellales;f__Gaiellaceae;g__Gaiella;s__uncultured_bacterium
OTU289	11	5	13	6	17	24	18	4	21	34	12	17	1	0	8	1	4	3	k__Bacteria;p__Proteobacteria;c__Alphaproteobacteria;o__Rhizobiales;f__Methylobacteriaceae;g__uncultured;s__uncultured_bacterium
OTU176	5	2	8	1	9	1	75	3	15	53	15	11	0	0	2	0	0	0	k__Bacteria;p__Actinobacteria;c__Actinobacteria;o__norank;f__norank;g__norank
OTU133	1	1	21	4	29	74	25	0	6	6	4	6	0	0	3	0	0	1	k__Bacteria;p__Bacteroidetes;c__Sphingobacteriia;o__Sphingobacteriales;f__Chitinophagaceae;g__uncultured
OTU113	27	3	0	1	1	0	1	0	0	0	4	0	1	0	195	1	1	3	k__Bacteria;p__Proteobacteria;c__Gammaproteobacteria
OTU558	2	3	17	28	33	1	6	68	6	12	4	6	0	0	25	3	1	1	k__Bacteria;p__Proteobacteria;c__Betaproteobacteria;o__Methylophilales;f__Methylophilaceae;g__uncultured
OTU414	0	1	0	2	17	37	0	1	1	0	19	0	2	13	39	13	27	26	k__Bacteria;p__Tenericutes;c__Mollicutes;o__Acholeplasmatales;f__Acholeplasmataceae;g__Acholeplasma
OTU380	6	72	16	3	7	26	9	2	2	7	0	1	0	0	0	0	1	0	k__Bacteria;p__Proteobacteria;c__Deltaproteobacteria;o__Myxococcales;f__Blfdi19;g__norank;s__uncultured_bacterium
OTU284	1	0	2	1	0	6	0	0	0	0	0	0	32	5	0	14	44	68	k__Bacteria;p__Firmicutes;c__Clostridia;o__Halanaerobiales;f__Halanaerobiaceae;g__Halocella;s__uncultured_Firmicutes_bacterium
OTU266	2	30	0	1	26	112	0	0	3	1	6	1	0	0	1	1	2	0	k__Bacteria;p__Bacteroidetes;c__Cytophagia;o__Cytophagales;f__Cyclobacteriaceae;g__Algoriphagus;s__uncultured_Algoriphagus_sp.
OTU839	4	37	13	17	13	8	4	41	0	11	4	4	1	0	8	2	6	1	k__Bacteria;p__Proteobacteria;c__Betaproteobacteria;o__Burkholderiales;f__Comamonadaceae;g__Polaromonas
OTU228	20	11	9	1	5	9	4	3	9	6	4	6	0	0	90	1	9	4	k__Bacteria;p__Bacteroidetes;c__Sphingobacteriia;o__Sphingobacteriales;f__env.OPS_17;g__norank;s__uncultured_Bacteroidetes_bacterium
OTU315	0	0	0	3	7	5	1	0	0	0	11	0	22	13	33	16	34	34	k__Bacteria;p__Bacteroidetes;c__Flavobacteriia;o__Flavobacteriales;f__Cryomorphaceae;g__Fluviicola
OTU532	12	14	17	4	12	8	16	10	26	9	18	32	0	0	5	1	0	1	k__Bacteria;p__Planctomycetes;c__Planctomycetacia;o__Planctomycetales;f__Planctomycetaceae;g__uncultured
OTU1031	7	2	10	3	5	4	28	6	32	23	25	14	0	0	1	0	1	0	k__Bacteria;p__Acidobacteria;c__Acidobacteria;o__Acidobacteriales;f__Acidobacteriaceae_(Subgroup_1);g__uncultured
OTU294	4	4	0	0	1	5	3	3	0	57	27	36	0	0	9	3	28	2	k__Archaea;p__Thaumarchaeota;c__Marine_Group_I;o__Unknown_Order;f__Unknown_Family;g__Candidatus_Nitrosoarchaeum
OTU413	4	15	7	9	41	12	4	32	18	4	13	6	0	0	3	3	2	5	k__Bacteria;p__Gemmatimonadetes;c__Gemmatimonadetes;o__Gemmatimonadales;f__Gemmatimonadaceae;g__Gemmatimonas
OTU137	1	3	19	57	13	4	8	28	13	41	12	4	0	0	2	1	2	3	k__Bacteria;p__Acidobacteria;c__Acidobacteria;o__Acidobacteriales;f__Acidobacteriaceae_(Subgroup_1);g__uncultured;s__uncultured_Acidobacteriaceae_bacterium
OTU252	3	9	17	59	5	6	4	23	7	25	10	5	0	0	25	0	0	0	k__Bacteria;p__Proteobacteria;c__Alphaproteobacteria;o__Rhodospirillales;f__MND8;g__norank;s__uncultured_bacterium
OTU486	5	10	12	6	5	9	32	42	18	22	9	4	0	0	2	1	0	0	k__Bacteria;p__Proteobacteria;c__Alphaproteobacteria;o__Rhizobiales
OTU1085	8	2	21	67	13	1	0	9	7	22	15	7	0	0	33	1	0	0	k__Bacteria;p__Acidobacteria;c__Acidobacteria;o__Acidobacteriales;f__Acidobacteriaceae_(Subgroup_1);g__uncultured;s__uncultured_bacterium
OTU990	7	18	7	5	8	9	1	37	6	7	5	8	0	0	38	3	22	7	k__Bacteria;p__Proteobacteria;c__Alphaproteobacteria;o__Rhodospirillales;f__Rhodospirillaceae;g__uncultured;s__uncultured_bacterium
OTU453	3	31	12	2	24	51	0	4	4	6	0	3	0	0	7	2	11	2	k__Bacteria;p__Proteobacteria;c__Betaproteobacteria;o__Methylophilales;f__Methylophilaceae;g__Methylotenera
OTU89	1	1	3	0	3	172	2	1	2	2	1	1	0	0	0	0	1	0	k__Bacteria;p__Bacteroidetes;c__Cytophagia;o__Cytophagales;f__Cytophagaceae;g__Sporocytophaga;s__uncultured_bacterium
OTU209	10	24	19	4	10	16	5	3	24	10	16	27	0	0	1	2	3	0	k__Bacteria;p__Proteobacteria;c__Alphaproteobacteria;o__Rhodospirillales;f__Acetobacteraceae
OTU645	5	15	10	34	18	2	5	18	10	10	16	6	0	0	44	0	6	2	k__Bacteria;p__Acidobacteria;c__Acidobacteria;o__norank;f__norank;g__norank;s__uncultured_bacterium
OTU406	6	3	29	2	13	78	0	7	11	7	8	13	0	0	0	0	2	2	k__Bacteria;p__Proteobacteria;c__Alphaproteobacteria;o__Rhodospirillales;f__DA111;g__norank
OTU1129	6	5	10	6	13	9	12	3	14	15	49	40	0	0	1	0	2	1	k__Bacteria;p__Firmicutes;c__Bacilli;o__Bacillales;f__Bacillaceae;g__Bacillus;s__Bacillus_panaciterrae
OTU662	8	4	2	3	3	20	1	9	9	4	76	2	4	0	5	2	6	4	k__Bacteria;p__Actinobacteria;c__Actinobacteria;o__Streptosporangiales;f__Thermomonosporaceae;g__Actinomadura
OTU192	81	2	38	3	6	10	2	2	12	0	3	1	0	0	0	1	0	0	k__Bacteria;p__Gemmatimonadetes;c__Gemmatimonadetes;o__Gemmatimonadales;f__Gemmatimonadaceae;g__Gemmatimonas
OTU980	5	17	41	6	22	16	3	16	15	5	3	5	0	0	8	1	5	4	k__Bacteria;p__Proteobacteria;c__Deltaproteobacteria;o__Myxococcales;f__Haliangiaceae;g__Haliangium;s__uncultured_prokaryote
OTU612	0	1	7	2	3	6	26	2	12	8	7	6	19	0	4	8	22	20	k__Bacteria;p__Firmicutes;c__Bacilli;o__Bacillales;f__Planococcaceae;g__Solibacillus;s__Solibacillus_silvestris
OTU1060	9	28	18	32	17	2	5	2	3	7	13	5	0	0	21	1	1	0	k__Bacteria;p__Proteobacteria;c__Deltaproteobacteria;o__Desulfurellales;f__Desulfurellaceae;g__H16
OTU188	13	4	23	4	23	21	9	1	24	16	7	19	0	0	2	1	1	1	k__Bacteria;p__Chloroflexi;c__TK10;o__norank;f__norank;g__norank
OTU291	7	2	17	10	10	9	15	15	11	26	22	13	0	0	7	0	2	0	k__Bacteria;p__Chloroflexi;c__S085;o__norank;f__norank;g__norank;s__uncultured_soil_bacterium
OTU116	24	6	11	5	21	17	15	0	18	12	14	12	0	0	6	4	6	1	k__Bacteria;p__Gemmatimonadetes;c__Gemmatimonadetes;o__Gemmatimonadales;f__Gemmatimonadaceae;g__uncultured;s__Gemmatimonadetes_bacterium_WY71
OTU179	2	6	32	50	38	10	1	27	2	2	0	0	0	0	2	2	1	2	k__Bacteria;p__Bacteroidetes;c__Cytophagia;o__Cytophagales;f__Cytophagaceae;g__uncultured;s__uncultured_Flexibacteraceae_bacterium
OTU419	1	2	46	12	21	32	0	34	4	35	0	7	0	0	4	0	0	1	k__Bacteria;p__Bacteroidetes;c__Cytophagia;o__Cytophagales;f__Cytophagaceae;g__uncultured
OTU603	3	15	17	7	17	27	9	5	12	7	3	2	7	3	10	4	6	3	k__Bacteria;p__Actinobacteria;c__Actinobacteria;o__Micrococcales;f__Microbacteriaceae;g__Microbacterium
OTU282	4	6	8	4	14	16	17	0	5	4	7	1	7	17	29	11	6	5	k__Bacteria;p__Firmicutes;c__Erysipelotrichia;o__Erysipelotrichales;f__Erysipelotrichaceae;g__Turicibacter
OTU1008	11	20	27	3	17	19	4	3	19	7	7	14	0	0	0	2	2	1	k__Bacteria
OTU961	8	14	11	6	20	14	9	17	20	13	15	13	0	0	2	1	0	0	k__Bacteria;p__Proteobacteria;c__Gammaproteobacteria;o__Xanthomonadales;f__Xanthomonadales_Incertae_Sedis;g__Acidibacter
OTU278	44	15	5	5	9	11	6	17	15	8	10	12	0	0	10	0	1	0	k__Bacteria;p__Proteobacteria;c__Alphaproteobacteria;o__Rhodospirillales;f__Rhodospirillaceae;g__uncultured;s__uncultured_bacterium
OTU182	22	13	12	4	11	5	6	4	15	9	22	17	0	0	2	3	3	2	k__Bacteria;p__Actinobacteria;c__Actinobacteria;o__Frankiales;f__Acidothermaceae;g__Acidothermus
OTU682	0	0	0	0	2	0	0	0	0	0	1	0	32	78	2	12	11	2	k__Bacteria;p__Bacteroidetes;c__Sphingobacteriia;o__Sphingobacteriales;f__Chitinophagaceae;g__Taibaiella
OTU830	68	6	1	0	22	1	0	35	17	16	2	2	0	0	1	0	1	0	k__Bacteria;p__Bacteroidetes;c__Sphingobacteriia;o__Sphingobacteriales;f__Chitinophagaceae;g__Parafilimonas
OTU287	18	3	16	0	5	5	25	14	16	6	6	17	1	0	5	3	1	2	k__Bacteria;p__Proteobacteria;c__Betaproteobacteria;o__SC-I-84;f__norank;g__norank
OTU1023	1	6	25	66	11	2	5	16	8	12	8	2	0	0	16	0	2	0	k__Bacteria;p__Gemmatimonadetes;c__Gemmatimonadetes;o__Gemmatimonadales;f__Gemmatimonadaceae;g__uncultured
OTU227	7	6	9	45	16	5	8	33	6	8	10	5	0	0	16	1	0	1	k__Bacteria;p__Latescibacteria;c__norank;o__norank;f__norank;g__norank;s__uncultured_soil_bacterium
OTU1053	2	24	24	11	10	23	7	1	1	6	4	3	1	1	6	2	16	5	k__Bacteria;p__Proteobacteria;c__Alphaproteobacteria;o__Sphingomonadales;f__Sphingomonadaceae;g__Sphingopyxis
OTU196	6	16	11	2	12	9	3	1	3	3	4	2	16	3	28	10	15	7	k__Bacteria;p__Proteobacteria;c__Gammaproteobacteria;o__Oceanospirillales;f__Oceanospirillaceae;g__Pseudohongiella
OTU513	4	6	11	1	7	1	34	14	13	9	24	17	1	0	2	3	5	2	k__Bacteria;p__Proteobacteria;c__Alphaproteobacteria;o__Caulobacterales;f__Caulobacteraceae;g__Phenylobacterium
OTU868	9	9	21	18	11	15	6	19	12	23	11	5	0	0	6	2	4	2	k__Bacteria;p__Actinobacteria;c__Actinobacteria;o__Micromonosporales;f__Micromonosporaceae
OTU821	37	4	17	4	26	2	0	16	12	7	9	13	0	0	1	1	0	1	k__Bacteria;p__Proteobacteria;c__Deltaproteobacteria;o__Myxococcales;f__Sandaracinaceae;g__uncultured;s__uncultured_bacterium
OTU161	0	0	0	9	8	18	0	0	0	1	16	0	10	16	10	19	28	28	k__Bacteria;p__Proteobacteria;c__Gammaproteobacteria;o__Pseudomonadales;f__Pseudomonadaceae;g__Pseudomonas;s__Pseudomonas_flexibilis
OTU813	4	35	14	3	12	10	11	4	7	0	6	6	3	1	4	12	10	10	k__Bacteria;p__Proteobacteria;c__Betaproteobacteria;o__Burkholderiales;f__Oxalobacteraceae
OTU1025	4	19	20	52	16	1	1	4	3	10	9	4	0	0	37	2	2	0	k__Bacteria;p__Acidobacteria;c__Acidobacteria;o__norank;f__norank;g__norank;s__uncultured_prokaryote
OTU427	2	0	0	3	6	10	0	0	0	0	13	0	8	11	68	11	20	21	k__Bacteria;p__Tenericutes;c__Mollicutes;o__Acholeplasmatales;f__Acholeplasmataceae;g__Acholeplasma;s__Acholeplasma_pleciae
OTU187	8	61	1	6	1	3	1	5	30	2	1	1	0	0	0	3	2	2	k__Bacteria;p__Proteobacteria;c__Betaproteobacteria;o__Rhodocyclales;f__Rhodocyclaceae;g__Uliginosibacterium;s__uncultured_bacterium
OTU1109	15	16	21	32	7	1	1	13	5	12	9	3	0	0	38	2	4	1	k__Bacteria;p__Latescibacteria;c__norank;o__norank;f__norank;g__norank
OTU655	1	20	0	1	7	18	0	0	1	2	12	2	7	0	22	14	30	5	k__Bacteria;p__Bacteroidetes;c__Cytophagia;o__Cytophagales;f__Cyclobacteriaceae;g__Algoriphagus;s__uncultured_Algoriphagus_sp.
OTU214	7	23	4	6	20	4	2	62	6	0	2	2	0	1	0	2	2	0	k__Bacteria;p__Bacteroidetes;c__Sphingobacteriia;o__Sphingobacteriales;f__AKYH767;g__norank;s__uncultured_bacterium
OTU1104	10	11	10	22	7	2	18	7	2	25	11	9	0	0	24	0	1	0	k__Bacteria;p__Acidobacteria;c__Acidobacteria;o__Subgroup_7;f__norank;g__norank
OTU464	0	10	24	2	6	5	26	2	29	26	18	8	0	0	1	1	3	1	k__Bacteria;p__Firmicutes;c__Clostridia;o__Halanaerobiales;f__ODP1230B8.23;g__norank
OTU633	0	1	25	6	5	0	21	1	21	59	22	6	0	0	1	0	2	0	k__Bacteria;p__Acidobacteria;c__Acidobacteria;o__Acidobacteriales;f__Acidobacteriaceae_(Subgroup_1);g__uncultured
OTU780	0	0	0	1	1	3	0	0	0	0	0	0	16	2	0	28	44	54	k__Bacteria;p__Firmicutes;c__Clostridia;o__Clostridiales;f__Lachnospiraceae;g__Mobilitalea
OTU950	2	42	22	18	17	23	2	4	2	0	1	1	1	0	3	1	7	2	k__Bacteria;p__Proteobacteria;c__Deltaproteobacteria;o__Myxococcales;f__Haliangiaceae;g__Haliangium;s__uncultured_Nannocystineae_bacterium
OTU220	7	3	8	91	10	3	1	14	9	8	15	2	0	0	7	0	0	1	k__Bacteria;p__Proteobacteria;c__Deltaproteobacteria;o__Desulfurellales;f__Desulfurellaceae;g__H16
OTU820	24	6	8	4	14	11	9	8	16	11	17	15	0	0	1	1	2	1	k__Bacteria;p__Acidobacteria;c__Acidobacteria;o__Acidobacteriales;f__Acidobacteriaceae_(Subgroup_1);g__uncultured;s__Acidobacteria_bacterium_LWQ13
OTU566	25	10	1	0	2	6	1	16	61	10	13	18	0	0	0	1	4	0	k__Bacteria;p__Gemmatimonadetes;c__Gemmatimonadetes;o__Gemmatimonadales;f__Gemmatimonadaceae;g__uncultured
OTU190	15	15	11	6	13	26	6	18	17	5	4	11	0	0	0	2	3	1	k__Archaea;p__Thaumarchaeota;c__Soil_Crenarchaeotic_Group(SCG);o__norank;f__norank;g__norank;s__uncultured_bacterium
OTU595	0	1	6	6	116	4	3	11	4	12	6	1	0	0	9	1	1	0	k__Bacteria;p__Proteobacteria;c__Betaproteobacteria;o__Burkholderiales;f__Oxalobacteraceae;g__Pseudoduganella;s__uncultured_bacterium
OTU892	8	22	9	3	20	14	0	0	6	4	6	6	1	0	5	37	3	5	k__Bacteria;p__Cyanobacteria;c__Cyanobacteria;o__norank;f__norank;g__norank;s__uncultured_Cyanobacterium_sp.
OTU506	3	2	7	3	1	1	30	10	25	50	14	8	1	0	3	1	3	2	k__Bacteria;p__Acidobacteria;c__Acidobacteria;o__Acidobacteriales;f__Acidobacteriaceae_(Subgroup_1);g__uncultured;s__uncultured_bacterium
OTU636	7	9	21	3	19	13	7	6	31	17	8	18	0	0	0	0	2	0	k__Bacteria;p__Chloroflexi;c__Ktedonobacteria;o__JG30-KF-AS9;f__norank;g__norank
OTU426	4	54	17	4	8	11	4	2	3	3	2	0	0	0	2	3	7	3	k__Bacteria;p__Bacteroidetes;c__Flavobacteriia;o__Flavobacteriales;f__Flavobacteriaceae;g__Flavobacterium;s__Flavobacterium_terrigena
OTU85	0	1	17	3	5	63	0	2	18	37	1	0	0	0	2	0	1	1	k__Bacteria;p__Proteobacteria;c__Alphaproteobacteria;o__Caulobacterales;f__Caulobacteraceae;g__Asticcacaulis;s__uncultured_Asticcacaulis_sp.
OTU634	0	2	24	35	9	5	10	4	14	40	4	4	0	0	31	1	3	1	k__Bacteria;p__Actinobacteria;c__Actinobacteria;o__Rubrobacterales;f__Rubrobacteriaceae;g__Rubrobacter;s__uncultured_Actinomycetales_bacterium
OTU1003	0	2	5	2	4	2	63	0	27	30	18	1	0	0	0	1	0	0	k__Bacteria;p__Acidobacteria;c__Acidobacteria;o__Subgroup_7;f__norank;g__norank
OTU330	0	0	1	1	0	3	0	0	0	0	1	0	41	33	17	13	25	10	k__Bacteria;p__Bacteroidetes;c__Cytophagia;o__Cytophagales;f__Cyclobacteriaceae
OTU579	7	7	10	7	15	14	2	39	6	5	8	4	3	1	10	1	6	4	k__Bacteria;p__Acidobacteria;c__Acidobacteria;o__norank;f__norank;g__norank
OTU174	16	26	11	33	11	1	3	0	2	4	3	2	0	0	53	3	2	0	k__Bacteria;p__Nitrospirae;c__Nitrospira;o__norank;f__norank;g__Nitrospira
OTU660	1	2	2	0	4	5	0	0	1	1	4	1	8	3	76	18	28	14	k__Bacteria;p__Proteobacteria;c__Betaproteobacteria;o__Burkholderiales;f__Oxalobacteraceae;g__Herminiimonas;s__Herminiimonas_glaciei
OTU1049	31	3	22	8	13	11	2	2	14	12	7	9	0	0	1	6	7	2	k__Bacteria;p__Chloroflexi;c__Gitt-GS-136;o__norank;f__norank;g__norank
OTU524	20	7	8	4	9	14	11	8	7	13	17	23	0	0	0	0	1	0	k__Bacteria;p__Chloroflexi
OTU962	79	4	0	0	1	3	2	1	11	7	25	8	0	0	0	1	1	1	k__Bacteria;p__Proteobacteria;c__Alphaproteobacteria;o__Rhizobiales;f__Rhizobiales_Incertae_Sedis;g__Rhizomicrobium
OTU277	5	1	5	3	11	27	0	0	27	8	16	39	0	0	0	0	2	1	k__Bacteria;p__Chloroflexi;c__KD4-96;o__norank;f__norank;g__norank
OTU571	3	2	35	9	2	2	2	38	4	28	11	26	0	0	1	0	0	0	k__Bacteria;p__Proteobacteria;c__Gammaproteobacteria;o__Xanthomonadales;f__Xanthomonadales_Incertae_Sedis;g__Steroidobacter
OTU109	11	6	0	15	17	1	1	20	3	5	40	22	0	1	0	1	0	0	k__Bacteria;p__Bacteroidetes;c__Sphingobacteriia;o__Sphingobacteriales;f__Saprospiraceae;g__uncultured;s__uncultured_Haliscomenobacter_sp.
OTU200	8	22	39	4	13	24	8	1	2	2	2	3	0	0	5	7	5	1	k__Bacteria;p__Proteobacteria;c__Gammaproteobacteria;o__Xanthomonadales;f__Xanthomonadaceae;g__Pseudoxanthomonas
OTU205	38	17	4	1	8	2	15	5	19	6	5	8	0	0	1	0	1	1	k__Bacteria;p__Verrucomicrobia;c__OPB35_soil_group;o__norank;f__norank;g__norank
OTU1118	4	5	5	0	7	11	2	5	3	1	1	3	15	8	27	20	16	14	k__Bacteria;p__Proteobacteria;c__Alphaproteobacteria;o__Rhizobiales;f__Phyllobacteriaceae;g__Aminobacter
OTU253	13	5	46	5	8	7	6	23	18	1	9	9	0	0	0	1	0	2	k__Bacteria;p__Gemmatimonadetes;c__Gemmatimonadetes;o__Gemmatimonadales;f__Gemmatimonadaceae;g__Gemmatimonas;s__uncultured_bacterium
OTU573	2	3	7	32	7	5	10	31	9	26	14	4	0	0	18	2	1	1	k__Bacteria;p__Nitrospirae;c__Nitrospira;o__norank;f__norank;g__Nitrospira
OTU836	30	13	10	5	7	4	2	27	26	3	2	11	1	1	1	1	1	1	k__Bacteria;p__Proteobacteria;c__Deltaproteobacteria;o__Myxococcales;f__Polyangiaceae;g__Sorangium
OTU319	0	0	0	0	3	0	1	0	0	0	0	0	38	7	0	39	33	25	k__Bacteria;p__Proteobacteria;c__Gammaproteobacteria
OTU1116	0	0	0	0	2	2	0	0	0	0	0	0	23	15	36	35	27	17	k__Bacteria;p__Bacteroidetes;c__Flavobacteriia;o__Flavobacteriales
OTU540	0	3	0	0	2	0	6	137	15	0	1	1	0	0	0	0	2	0	k__Bacteria;p__Gemmatimonadetes;c__Gemmatimonadetes;o__Longimicrobiales;f__Longimicrobiaceae;g__norank;s__uncultured_bacterium
OTU928	5	34	12	10	22	31	1	7	10	4	6	4	1	0	3	4	1	2	k__Bacteria;p__Actinobacteria;c__Actinobacteria;o__Propionibacteriales;f__Nocardioidaceae;g__Nocardioides
OTU115	43	0	4	2	11	9	28	14	3	11	2	2	0	0	1	1	0	1	k__Bacteria;p__Gemmatimonadetes;c__Gemmatimonadetes;o__Gemmatimonadales;f__Gemmatimonadaceae
OTU206	7	10	13	3	6	12	7	6	17	11	12	25	0	0	1	0	0	0	k__Bacteria;p__Proteobacteria;c__Alphaproteobacteria;o__Rhodospirillales;f__DA111;g__norank
OTU239	3	3	37	1	10	29	23	14	5	7	0	11	0	0	0	2	1	3	k__Bacteria;p__Firmicutes;c__Bacilli;o__Bacillales;f__Paenibacillaceae;g__Paenibacillus
OTU383	1	0	0	2	7	7	0	0	1	0	7	2	44	28	18	15	13	11	k__Bacteria;p__Proteobacteria;c__Alphaproteobacteria;o__Rhizobiales;f__Hyphomicrobiaceae;g__Devosia
OTU900	2	74	15	4	1	6	2	0	0	0	0	2	0	0	0	0	2	0	k__Bacteria;p__Verrucomicrobia;c__Opitutae;o__Opitutales;f__Opitutaceae;g__Opitutus
OTU606	3	8	5	3	6	2	24	2	18	38	25	6	0	0	2	2	2	2	k__Bacteria;p__Gemmatimonadetes;c__Gemmatimonadetes;o__Gemmatimonadales;f__Gemmatimonadaceae;g__uncultured
OTU626	6	5	14	37	4	2	12	3	12	30	17	5	0	0	25	0	0	0	k__Bacteria;p__Proteobacteria;c__Betaproteobacteria;o__SC-I-84;f__norank;g__norank;s__uncultured_Rhodocyclaceae_bacterium
OTU874	11	28	24	5	10	18	5	3	1	1	3	3	0	0	2	4	7	3	k__Bacteria;p__Bacteroidetes;c__Cytophagia;o__Cytophagales;f__Cytophagaceae;g__uncultured;s__uncultured_Sphingobacteriales_bacterium
OTU869	15	22	7	2	9	26	4	1	11	10	6	4	5	2	0	3	5	2	k__Bacteria;p__Actinobacteria;c__Actinobacteria;o__Micrococcales;f__Microbacteriaceae;g__Yonghaparkia;s__uncultured_bacterium
OTU691	1	0	1	2	3	4	1	0	1	0	3	0	16	23	9	29	21	22	k__Bacteria;p__Proteobacteria;c__Alphaproteobacteria;o__Rhizobiales;f__Hyphomicrobiaceae;g__Pelagibacterium;s__uncultured_bacterium
OTU569	2	23	5	6	2	7	0	65	15	2	2	7	0	0	1	1	0	0	k__Bacteria;p__Proteobacteria;c__Deltaproteobacteria;o__Myxococcales;f__Sandaracinaceae;g__uncultured
OTU219	10	23	6	3	11	11	9	0	10	6	13	16	1	0	1	3	2	1	k__Bacteria;p__Acidobacteria;c__Acidobacteria;o__norank;f__norank;g__norank;s__uncultured_forest_soil_bacterium
OTU358	3	41	11	4	6	6	1	5	25	5	14	16	0	0	4	3	3	1	k__Bacteria;p__Cyanobacteria;c__Cyanobacteria;o__norank;f__norank;g__norank;s__Trebouxiophyceae_sp._TP-2016a
OTU443	9	5	25	3	12	17	8	6	8	3	12	21	0	0	1	0	1	1	k__Bacteria;p__Acidobacteria;c__Acidobacteria;o__norank;f__norank;g__norank
OTU1128	24	8	4	3	16	9	0	11	42	18	9	3	0	0	2	0	1	2	k__Bacteria;p__Proteobacteria;c__Deltaproteobacteria;o__Myxococcales;f__BIrii41;g__norank
OTU796	1	0	0	0	0	1	0	0	0	0	1	0	42	38	17	17	14	14	k__Bacteria;p__Bacteroidetes;c__Sphingobacteriia;o__Sphingobacteriales;f__Chitinophagaceae;g__Taibaiella;s__uncultured_Sphingobacteriia_bacterium
OTU184	79	3	9	0	1	0	4	0	3	1	15	7	0	0	0	0	0	0	k__Bacteria;p__Omnitrophica;c__Omnitrophica_Incertae_Sedis;o__Unknown_Order;f__Unknown_Family;g__Candidatus_Omnitrophus
OTU922	3	29	14	7	8	7	10	7	15	7	5	3	0	0	3	1	1	0	k__Bacteria;p__Actinobacteria;c__Actinobacteria;o__Solirubrobacterales;f__Elev-16S-1332;g__norank;s__uncultured_Rubrobacteraceae_bacterium
OTU168	31	13	8	5	12	7	1	14	6	0	2	1	2	1	1	9	12	8	k__Bacteria;p__Proteobacteria;c__Alphaproteobacteria;o__Sphingomonadales;f__Ellin6055;g__norank
OTU469	23	2	2	1	3	0	62	0	3	14	4	1	0	0	0	0	0	0	k__Bacteria;p__Bacteroidetes;c__Sphingobacteriia;o__Sphingobacteriales;f__uncultured;g__uncultured
OTU942	9	3	15	3	13	14	1	7	17	9	13	25	1	0	0	0	0	0	k__Bacteria;p__Chloroflexi;c__Thermomicrobia;o__Sphaerobacterales;f__Sphaerobacteraceae
OTU242	2	2	20	4	20	15	20	2	13	16	12	8	0	0	2	5	9	3	k__Bacteria;p__Proteobacteria;c__Alphaproteobacteria;o__Rhodospirillales
OTU936	12	9	8	2	5	20	4	4	5	18	20	12	2	1	10	4	2	0	k__Bacteria;p__Proteobacteria;c__Alphaproteobacteria;o__Rhizobiales;f__Rhizobiaceae;g__Rhizobium
OTU829	51	2	14	1	9	18	3	19	7	3	2	3	0	0	0	0	0	2	k__Bacteria;p__Gemmatimonadetes;c__Gemmatimonadetes;o__Gemmatimonadales;f__Gemmatimonadaceae;g__Gemmatimonas
OTU620	12	7	9	1	9	4	11	9	16	19	13	24	0	0	1	0	1	0	k__Bacteria;p__Chloroflexi;c__Thermomicrobia;o__Sphaerobacterales;f__Sphaerobacteraceae;g__Nitrolancea;s__uncultured_bacterium
OTU405	17	2	3	1	5	40	11	4	23	3	11	10	0	0	1	0	0	0	k__Bacteria;p__Bacteroidetes;c__Sphingobacteriia;o__Sphingobacteriales;f__Chitinophagaceae;g__uncultured
OTU699	1	1	0	0	0	0	0	0	0	0	0	0	15	49	2	23	19	14	k__Bacteria;p__Proteobacteria;c__Gammaproteobacteria;o__Alteromonadales;f__Alteromonadaceae;g__Marinobacter
OTU789	1	4	0	1	0	2	0	0	1	0	2	0	7	43	2	19	18	17	k__Bacteria;p__Firmicutes;c__Clostridia;o__Clostridiales;f__Family_XI;g__Tissierella
OTU186	9	6	23	1	12	10	13	13	12	8	12	21	0	0	2	0	1	0	k__Bacteria;p__Proteobacteria;c__Gammaproteobacteria;o__Xanthomonadales;f__Xanthomonadales_Incertae_Sedis;g__Acidibacter
OTU925	22	51	2	3	5	1	2	3	9	8	4	6	0	0	3	1	2	0	k__Bacteria;p__Acidobacteria;c__Acidobacteria;o__Solibacterales;f__Solibacteraceae_(Subgroup_3);g__Candidatus_Solibacter
OTU607	2	3	17	25	10	3	9	2	11	22	11	4	1	0	25	1	1	0	k__Bacteria;p__Actinobacteria;c__Actinobacteria;o__norank;f__norank;g__norank
OTU800	1	7	2	5	4	2	0	7	2	2	2	1	17	19	8	22	21	14	k__Bacteria;p__Proteobacteria;c__Alphaproteobacteria;o__Sphingomonadales;f__Erythrobacteraceae;g__Altererythrobacter
OTU867	2	17	20	4	18	6	2	29	28	1	0	12	0	0	5	4	1	0	k__Bacteria;p__Bacteroidetes;c__Cytophagia;o__Cytophagales;f__Cytophagaceae;g__uncultured
OTU822	44	22	4	8	14	1	1	6	8	1	2	5	0	0	3	1	3	1	k__Bacteria;p__Gemmatimonadetes;c__Gemmatimonadetes;o__Gemmatimonadales;f__Gemmatimonadaceae;g__Gemmatimonas
OTU1055	15	1	8	3	19	12	24	6	13	18	12	8	0	0	4	1	2	0	k__Bacteria;p__Proteobacteria;c__Alphaproteobacteria;o__Rhizobiales;f__Hyphomicrobiaceae;g__Hyphomicrobium;s__Hyphomicrobium_denitrificans
OTU296	0	11	6	2	5	22	27	3	12	20	10	4	0	0	7	1	1	1	k__Bacteria;p__Bacteroidetes;c__Sphingobacteriia;o__Sphingobacteriales;f__env.OPS_17;g__norank;s__uncultured_Bacteroidetes_bacterium
OTU629	5	11	9	18	11	2	6	34	6	14	9	3	0	0	20	0	0	0	k__Bacteria;p__Gemmatimonadetes;c__Gemmatimonadetes;o__Gemmatimonadales;f__Gemmatimonadaceae;g__uncultured
OTU963	31	19	4	5	6	5	0	24	14	6	7	1	0	0	0	0	3	1	k__Bacteria;p__Proteobacteria;c__Gammaproteobacteria;o__Xanthomonadales;f__Xanthomonadales_Incertae_Sedis;g__uncultured;s__uncultured_bacterium
OTU731	0	0	0	0	0	0	0	0	0	0	0	0	2	73	0	8	20	12	k__Bacteria;p__Proteobacteria;c__Deltaproteobacteria;o__Desulfobacterales;f__Desulfobacteraceae;g__Desulfobacterium
OTU326	0	0	0	0	1	2	0	0	0	0	1	0	37	13	4	18	16	35	k__Bacteria;p__Bacteroidetes;c__Flavobacteriia;o__Flavobacteriales;f__Flavobacteriaceae
OTU441	1	4	1	6	16	48	2	25	29	1	4	2	0	0	1	2	1	1	k__Bacteria;p__Proteobacteria;c__Deltaproteobacteria;o__Myxococcales;f__Haliangiaceae;g__Haliangium
OTU988	4	13	17	2	8	29	0	9	1	1	3	6	21	4	8	1	6	3	k__Bacteria;p__Proteobacteria;c__Alphaproteobacteria;o__Sphingomonadales;f__Erythrobacteraceae;g__Altererythrobacter;s__Altererythrobacter_troitsensis
OTU480	1	5	14	61	9	1	6	11	13	10	12	5	0	0	11	1	1	0	k__Bacteria;p__Gemmatimonadetes;c__Gemmatimonadetes;o__Gemmatimonadales;f__Gemmatimonadaceae;g__uncultured
OTU331	0	2	0	0	3	1	0	0	1	0	4	0	0	2	2	45	24	42	k__Bacteria;p__Fibrobacteres;c__Fibrobacteria;o__Fibrobacterales;f__possible_family_01;g__norank
OTU451	5	9	12	0	6	9	18	13	16	4	17	18	1	0	0	1	0	1	k__Bacteria;p__Acidobacteria;c__Acidobacteria;o__norank;f__norank;g__norank
OTU360	5	3	12	1	6	48	7	2	16	13	6	11	0	0	2	0	0	1	k__Bacteria;p__Actinobacteria;c__Actinobacteria;o__Frankiales;f__Acidothermaceae;g__Acidothermus
OTU485	6	1	6	4	13	1	27	12	21	29	8	7	0	0	0	0	2	0	k__Bacteria;p__Proteobacteria;c__Alphaproteobacteria;o__Rhizobiales;f__Rhizobiales_Incertae_Sedis;g__Rhizomicrobium;s__uncultured_proteobacterium
OTU842	14	7	13	20	11	2	5	9	2	8	12	6	0	0	34	1	0	0	k__Bacteria;p__Acidobacteria;c__Acidobacteria;o__norank;f__norank;g__norank
OTU213	11	64	18	0	0	0	0	0	0	0	1	0	1	0	0	0	0	0	k__Bacteria;p__Proteobacteria;c__Gammaproteobacteria;o__Cellvibrionales;f__Cellvibrionaceae;g__Simiduia;s__uncultured_bacterium
OTU930	3	17	6	6	8	6	1	16	10	5	8	7	1	1	9	11	5	3	k__Bacteria;p__Proteobacteria;c__Alphaproteobacteria;o__Sphingomonadales;f__Sphingomonadaceae;g__Sphingomonas;s__Sphingomonas_echinoides
OTU873	6	3	8	38	17	5	0	29	8	13	5	4	0	1	20	0	0	0	k__Bacteria;p__Gemmatimonadetes;c__Gemmatimonadetes;o__Gemmatimonadales;f__Gemmatimonadaceae
OTU623	17	0	31	1	4	2	4	0	12	22	35	9	0	0	0	0	0	0	k__Bacteria;p__Chloroflexi;c__Ktedonobacteria;o__Ktedonobacterales;f__Thermosporotrichaceae;g__uncultured;s__uncultured_soil_bacterium
OTU769	8	3	12	23	13	2	1	6	6	6	11	0	0	0	47	0	0	0	k__Bacteria;p__Chloroflexi;c__Gitt-GS-136;o__norank;f__norank;g__norank;s__uncultured_bacterium
OTU1047	10	19	16	5	4	10	7	3	7	9	19	4	0	0	2	0	3	1	k__Bacteria;p__Bacteroidetes;c__Sphingobacteriia;o__Sphingobacteriales;f__Sphingobacteriaceae;g__Pedobacter
OTU505	6	9	15	40	6	0	1	26	7	7	11	1	0	0	16	0	0	0	k__Bacteria;p__Acidobacteria;c__Acidobacteria;o__norank;f__norank;g__norank;s__uncultured_sponge_symbiont_PAUC37f
OTU602	0	1	14	28	11	3	9	17	13	9	7	1	0	0	20	2	3	0	k__Bacteria;p__Actinobacteria;c__Actinobacteria;o__Gaiellales;f__Gaiellaceae;g__Gaiella
OTU439	35	11	4	6	11	8	2	5	6	9	3	2	0	0	1	4	3	3	k__Bacteria;p__Verrucomicrobia;c__OPB35_soil_group;o__norank;f__norank;g__norank
OTU999	11	15	4	4	8	2	25	8	10	8	10	7	0	0	1	2	0	0	k__Bacteria;p__Acidobacteria;c__Acidobacteria;o__Acidobacteriales;f__Acidobacteriaceae_(Subgroup_1);g__uncultured;s__uncultured_bacterium
OTU504	9	32	6	7	14	5	6	1	5	1	17	6	0	0	7	1	3	0	k__Bacteria;p__Cyanobacteria;c__Cyanobacteria;o__norank;f__norank;g__norank
OTU556	17	2	9	1	5	1	4	33	29	13	5	6	0	0	3	5	2	2	k__Bacteria;p__Verrucomicrobia;c__OPB35_soil_group;o__norank;f__norank;g__norank
OTU766	1	0	0	0	6	0	1	0	0	0	2	0	24	15	14	15	21	19	k__Bacteria;p__Bacteroidetes;c__Cytophagia;o__Cytophagales;f__Cyclobacteriaceae;g__Algoriphagus;s__uncultured_Algoriphagus_sp.
OTU736	0	3	0	0	1	0	0	0	0	0	0	0	5	72	0	6	11	4	k__Bacteria;p__Proteobacteria;c__Betaproteobacteria;o__Rhodocyclales;f__Rhodocyclaceae;g__Azoarcus
OTU819	45	11	10	0	8	2	14	0	0	19	3	2	0	0	1	0	0	0	k__Bacteria;p__Chlorobi;c__Chlorobia;o__Chlorobiales;f__OPB56;g__norank;s__uncultured_bacterium_KF-JG30-B11
OTU275	4	0	0	3	22	9	0	0	0	0	33	0	2	22	11	1	10	4	k__Bacteria;p__Bacteroidetes;c__Bacteroidia;o__Bacteroidales;f__Marinilabiaceae;g__Alkaliflexus;s__uncultured_Mangroviflexus_sp.
OTU397	5	20	1	3	6	25	3	26	19	1	2	3	0	0	0	0	0	0	k__Bacteria;p__Planctomycetes;c__vadinHA49;o__norank;f__norank;g__norank
OTU856	62	4	13	0	4	3	0	7	8	5	4	7	0	0	1	1	1	1	k__Bacteria;p__Verrucomicrobia;c__OPB35_soil_group;o__norank;f__norank;g__norank;s__uncultured_bacterium
OTU448	3	19	1	10	16	7	1	32	4	22	1	4	0	0	14	2	0	1	k__Bacteria;p__Bacteroidetes;c__Cytophagia;o__Cytophagales;f__Cytophagaceae;g__uncultured
OTU787	1	0	0	0	0	1	0	0	2	0	0	0	0	3	2	39	50	14	k__Bacteria;p__Fibrobacteres;c__Fibrobacteria;o__Fibrobacterales;f__Fibrobacteraceae;g__Fibrobacter;s__uncultured_bacterium
OTU552	13	22	2	2	17	1	0	48	15	2	2	1	0	0	2	0	1	1	k__Bacteria;p__Gemmatimonadetes;c__Gemmatimonadetes;o__Gemmatimonadales;f__Gemmatimonadaceae;g__Gemmatimonas
OTU590	1	4	7	5	6	7	1	9	27	55	2	10	0	0	2	0	1	2	k__Bacteria;p__Acidobacteria;c__Acidobacteria;o__norank;f__norank;g__norank
OTU150	0	3	0	1	2	1	1	1	2	0	86	0	0	0	1	0	2	1	k__Bacteria;p__Proteobacteria;c__Gammaproteobacteria;o__Pseudomonadales;f__Moraxellaceae;g__uncultured;s__gamma_proteobacterium_Y-134
OTU559	1	11	0	5	9	44	1	29	2	5	4	0	0	0	5	0	8	0	k__Bacteria;p__Chloroflexi;c__Anaerolineae;o__Anaerolineales;f__Anaerolineaceae;g__uncultured;s__uncultured_Chloroflexi_bacterium
OTU492	4	2	11	26	11	2	9	5	4	15	5	3	0	0	15	2	7	3	k__Bacteria;p__Verrucomicrobia;c__Spartobacteria;o__Chthoniobacterales;f__DA101_soil_group;g__norank;s__uncultured_Prosthecobacter_sp.
OTU1027	3	3	22	30	8	5	3	10	10	4	6	5	1	0	36	2	1	0	k__Bacteria;p__Actinobacteria;c__Actinobacteria;o__Gaiellales;f__uncultured;g__uncultured;s__uncultured_Rubrobacterales_bacterium
OTU847	14	11	8	4	7	3	8	27	5	15	2	3	1	0	0	1	1	0	k__Bacteria;p__Acidobacteria;c__Acidobacteria;o__Solibacterales;f__Solibacteraceae_(Subgroup_3);g__Bryobacter;s__uncultured_Acidobacteria_bacterium
OTU751	0	0	1	0	2	2	0	1	2	0	0	0	0	0	19	16	79	5	k__Bacteria;p__Bacteroidetes;c__Sphingobacteriia;o__Sphingobacteriales;f__env.OPS_17;g__norank
OTU1110	8	15	8	43	4	2	7	5	1	16	6	5	0	0	20	0	0	1	k__Bacteria;p__Planctomycetes;c__Planctomycetacia;o__Planctomycetales;f__Planctomycetaceae;g__Pirellula
OTU804	3	0	0	1	4	0	1	1	0	0	2	1	16	1	5	29	32	24	k__Bacteria;p__Proteobacteria;c__Gammaproteobacteria;o__Oceanospirillales;f__Saccharospirillaceae;g__Salinispirillum;s__gamma_proteobacterium_O-010
OTU256	3	5	16	67	25	1	3	7	2	9	1	1	0	0	2	0	0	0	k__Bacteria;p__Gemmatimonadetes;c__Gemmatimonadetes;o__Gemmatimonadales;f__Gemmatimonadaceae;g__uncultured
OTU345	6	21	5	2	23	6	12	1	15	13	9	3	0	0	2	3	0	0	k__Bacteria;p__Proteobacteria;c__Alphaproteobacteria;o__Caulobacterales;f__Caulobacteraceae;g__uncultured;s__uncultured_Caulobacter_sp.
OTU906	1	33	3	3	8	2	6	1	19	9	7	18	0	0	1	0	0	0	k__Bacteria;p__Proteobacteria;c__Gammaproteobacteria;o__Legionellales;f__Coxiellaceae;g__Aquicella;s__uncultured_Coxiellaceae_bacterium
OTU860	26	9	6	5	10	12	0	6	26	2	1	11	0	0	2	1	4	0	k__Bacteria;p__Planctomycetes;c__Phycisphaerae;o__CPla-3_termite_group;f__norank;g__norank;s__uncultured_planctomycete
OTU1096	0	4	8	68	6	0	5	6	10	8	13	3	0	0	5	1	0	1	k__Bacteria;p__Acidobacteria;c__Acidobacteria;o__norank;f__norank;g__norank
OTU1037	9	1	4	0	5	12	28	3	15	18	13	9	1	0	0	1	0	0	k__Bacteria;p__Proteobacteria;c__Gammaproteobacteria;o__Xanthomonadales;f__Xanthomonadales_Incertae_Sedis;g__Acidibacter
OTU536	2	5	9	20	12	1	5	12	11	8	15	3	0	0	25	1	2	2	k__Bacteria;p__Actinobacteria;c__Actinobacteria;o__Gaiellales;f__uncultured;g__uncultured
OTU393	35	2	20	1	7	38	1	1	1	1	3	1	0	0	0	1	1	1	k__Bacteria;p__Acidobacteria;c__Acidobacteria;o__Acidobacteriales;f__Acidobacteriaceae_(Subgroup_1)
OTU293	1	1	7	11	7	5	10	0	15	36	18	9	0	0	0	0	3	0	k__Bacteria;p__Proteobacteria;c__Betaproteobacteria;o__SC-I-84;f__norank;g__norank;s__uncultured_Burkholderiaceae_bacterium
OTU833	25	7	33	3	6	6	2	2	28	3	4	2	0	0	1	2	2	1	k__Bacteria;p__Proteobacteria;c__Gammaproteobacteria;o__HTA4;f__norank;g__norank
OTU241	13	10	5	1	5	1	29	11	5	10	10	17	0	0	0	0	3	0	k__Bacteria;p__Acidobacteria;c__Acidobacteria;o__Acidobacteriales;f__Acidobacteriaceae_(Subgroup_1);g__uncultured
OTU614	2	1	1	2	3	3	26	1	2	13	21	27	0	0	0	0	0	0	k__Bacteria;p__Firmicutes;c__Bacilli;o__Bacillales;f__Paenibacillaceae;g__Ammoniphilus;s__uncultured_bacterium
OTU676	3	0	0	0	4	3	1	0	0	0	1	0	20	7	18	14	36	9	k__Bacteria;p__Proteobacteria;c__Alphaproteobacteria;o__Rhodobacterales;f__Rhodobacteraceae
OTU307	0	0	0	0	0	1	0	0	0	0	1	1	10	10	0	28	30	21	k__Bacteria;p__Bacteroidetes;c__Bacteroidetes_Incertae_Sedis;o__Order_III;f__uncultured;g__uncultured;s__uncultured_bacterium
OTU725	0	0	0	0	3	1	0	0	0	0	1	0	33	29	0	14	18	14	k__Bacteria;p__Bacteroidetes;c__Cytophagia;o__Cytophagales;f__Cyclobacteriaceae
OTU429	0	3	9	61	19	6	1	13	3	7	8	5	0	0	9	2	0	0	k__Bacteria;p__Proteobacteria;c__Betaproteobacteria;o__Burkholderiales;f__Burkholderiaceae;g__Cupriavidus
OTU567	9	3	5	1	5	5	9	17	8	12	14	22	0	0	0	0	2	2	k__Bacteria;p__Actinobacteria;c__Actinobacteria;o__Solirubrobacterales;f__0319-6M6;g__norank
OTU230	2	46	13	2	9	18	2	0	0	0	1	2	0	0	0	1	2	0	k__Bacteria;p__Bacteroidetes;c__Cytophagia;o__Cytophagales;f__Cytophagaceae;g__uncultured
OTU265	2	12	2	21	14	3	0	8	6	5	10	1	0	0	43	7	0	0	k__Bacteria;p__Nitrospirae;c__Nitrospira;o__norank;f__norank;g__Nitrospira;s__uncultured_Nitrospira_sp.
OTU509	24	5	5	0	10	1	16	10	8	5	5	14	0	0	0	0	2	0	k__Bacteria;p__Firmicutes;c__Clostridia;o__Halanaerobiales;f__ODP1230B8.23;g__norank;s__uncultured_forest_soil_bacterium
OTU870	12	4	9	8	25	1	6	28	8	7	4	5	0	0	1	0	2	1	k__Bacteria;p__Proteobacteria;c__Alphaproteobacteria;o__Rhodospirillales;f__Rhodospirillaceae;g__Dongia;s__uncultured_Rhodospirillaceae_bacterium
OTU251	0	38	31	1	4	2	2	0	2	1	11	1	2	0	3	3	2	0	k__Bacteria;p__Proteobacteria;c__Gammaproteobacteria;o__Xanthomonadales;f__Xanthomonadaceae;g__Arenimonas
OTU643	2	6	10	44	13	2	3	7	5	5	15	4	0	0	15	1	2	0	k__Bacteria;p__Chloroflexi;c__Anaerolineae;o__Anaerolineales;f__Anaerolineaceae;g__uncultured;s__uncultured_Gemmatimonadetes_bacterium
OTU457	10	34	7	0	2	8	3	0	1	1	12	1	0	0	33	0	4	0	k__Bacteria;p__Proteobacteria;c__Gammaproteobacteria;o__Xanthomonadales;f__Xanthomonadaceae;g__Pseudoxanthomonas
OTU654	0	0	0	0	1	0	0	1	0	0	87	1	0	0	2	0	1	0	k__Bacteria;p__Proteobacteria;c__Alphaproteobacteria;o__Sphingomonadales;f__Sphingomonadaceae;g__Sphingobium
OTU336	0	1	0	0	2	1	0	0	0	0	1	0	6	1	2	36	34	36	k__Bacteria;p__Spirochaetae;c__Spirochaetes;o__Spirochaetales;f__Spirochaetaceae;g__Sphaerochaeta
OTU210	0	47	0	0	0	0	0	38	1	0	0	0	0	0	0	0	0	1	k__Bacteria;p__Planctomycetes;c__vadinHA49;o__norank;f__norank;g__norank
OTU904	0	32	27	4	8	23	1	1	0	1	0	1	0	0	1	3	3	1	k__Bacteria;p__Verrucomicrobia;c__Opitutae;o__Opitutales;f__Opitutaceae;g__Opitutus;s__uncultured_bacterium
OTU474	2	0	7	16	6	0	28	26	0	7	7	2	0	0	2	0	0	0	k__Bacteria;p__Gemmatimonadetes;c__Gemmatimonadetes;o__Gemmatimonadales;f__Gemmatimonadaceae;g__uncultured;s__uncultured_Gemmatimonadales_bacterium
OTU325	0	0	1	1	1	0	0	0	0	0	0	0	54	26	2	17	7	8	k__Bacteria;p__Proteobacteria;c__Alphaproteobacteria;o__Rhizobiales;f__Phyllobacteriaceae;g__Hoeflea;s__uncultured_Hoeflea_sp.
OTU223	13	10	10	3	18	12	4	7	13	7	10	9	0	0	0	2	0	0	k__Bacteria;p__Chloroflexi
OTU785	0	0	1	3	2	2	0	0	1	0	1	2	5	5	4	28	29	17	k__Bacteria;p__Firmicutes;c__Clostridia;o__Clostridiales;f__Clostridiaceae_1;g__Proteiniclasticum;s__uncultured_bacterium
OTU411	0	1	0	0	1	14	3	0	0	0	3	0	0	1	0	20	30	34	k__Bacteria;p__Bacteroidetes;c__Sphingobacteriia;o__Sphingobacteriales;f__Chitinophagaceae;g__Chitinophaga;s__uncultured_bacterium
OTU433	2	8	3	0	2	25	7	20	31	13	3	2	0	0	0	1	0	0	k__Bacteria;p__Proteobacteria;c__Deltaproteobacteria;o__Myxococcales;f__Nannocystaceae;g__Nannocystis;s__uncultured_Myxococcales_bacterium
OTU907	22	9	25	7	14	6	3	10	2	1	3	0	0	0	0	1	2	3	k__Bacteria;p__Gemmatimonadetes;c__Gemmatimonadetes;o__Gemmatimonadales;f__Gemmatimonadaceae;g__Gemmatimonas
OTU1030	3	39	9	2	9	9	8	7	7	0	2	2	0	0	4	2	3	1	k__Bacteria;p__Bacteroidetes;c__Cytophagia;o__Cytophagales;f__Cytophagaceae;g__Chryseolinea
OTU894	50	7	1	2	8	1	4	8	6	4	0	3	0	0	0	0	1	1	k__Bacteria;p__Planctomycetes;c__Phycisphaerae;o__Tepidisphaerales;f__Tepidisphaeraceae;g__norank
OTU790	0	0	0	0	1	1	0	0	0	0	4	0	10	7	21	14	40	8	k__Bacteria;p__Bacteroidetes;c__Cytophagia;o__Cytophagales;f__Flammeovirgaceae;g__Marivirga;s__uncultured_bacterium
OTU957	1	21	7	0	10	1	10	1	14	12	8	8	0	0	0	3	2	0	k__Bacteria;p__Bacteroidetes;c__Sphingobacteriia;o__Sphingobacteriales;f__Chitinophagaceae;g__uncultured
OTU832	27	8	2	0	8	6	0	0	30	13	3	16	0	0	1	0	1	0	k__Bacteria;p__Proteobacteria;c__Alphaproteobacteria;o__Rhodospirillales;f__Rhodospirillaceae;g__uncultured;s__uncultured_soil_bacterium
OTU704	0	0	0	0	2	1	0	0	0	0	0	0	12	52	4	21	11	7	k__Bacteria;p__Firmicutes;c__Bacilli;o__Bacillales;f__Paenibacillaceae;g__uncultured
OTU268	4	2	5	3	10	7	0	46	17	7	0	5	1	0	4	1	0	0	k__Bacteria;p__Bacteroidetes;c__Cytophagia;o__Cytophagales;f__Cytophagaceae;g__uncultured
OTU730	2	0	0	3	0	1	0	0	0	1	0	1	28	16	5	9	23	14	k__Bacteria;p__Proteobacteria;c__Betaproteobacteria;o__Rhodocyclales;f__Rhodocyclaceae;g__Azoarcus
OTU577	1	1	3	1	0	0	3	80	8	6	1	5	0	0	1	1	2	0	k__Bacteria;p__Bacteroidetes;c__Cytophagia;o__Cytophagales;f__Cytophagaceae;g__uncultured
OTU653	1	1	0	0	2	0	0	0	0	0	2	0	9	1	36	5	42	10	k__Bacteria;p__Bacteroidetes;c__Sphingobacteriia;o__Sphingobacteriales;f__Sphingobacteriaceae;g__Pedobacter
OTU700	0	0	0	0	3	4	0	0	0	0	3	0	43	2	7	16	15	8	k__Bacteria;p__Bacteroidetes;c__Flavobacteriia;o__Flavobacteriales;f__Flavobacteriaceae
OTU212	15	7	9	10	34	2	2	5	7	3	4	4	0	0	3	2	1	1	k__Bacteria;p__Acidobacteria;c__Acidobacteria;o__Subgroup_10;f__ABS-19;g__norank
OTU185	1	24	12	9	2	10	3	3	4	0	12	2	1	0	2	1	7	2	k__Bacteria;p__Proteobacteria;c__Alphaproteobacteria;o__Rhodospirillales;f__AKYH478;g__norank;s__uncultured_bacterium
OTU584	0	0	3	0	1	3	4	0	63	4	29	5	0	0	1	1	0	0	k__Bacteria;p__Proteobacteria;c__Alphaproteobacteria;o__Rhizobiales;f__Rhizobiales_Incertae_Sedis;g__Rhizomicrobium
OTU613	9	12	7	2	8	6	10	15	7	12	8	10	0	0	0	1	0	0	k__Bacteria;p__Proteobacteria;c__Alphaproteobacteria;o__Rhizobiales;f__KF-JG30-B3;g__norank;s__uncultured_bacterium
OTU846	52	4	13	1	2	1	4	15	6	0	0	3	0	0	0	0	1	0	k__Bacteria
OTU1046	2	7	16	11	6	6	2	21	8	8	10	1	0	0	11	1	1	0	k__Bacteria;p__Bacteroidetes;c__Sphingobacteriia;o__Sphingobacteriales;f__Chitinophagaceae;g__Terrimonas
OTU675	0	0	0	0	0	0	0	0	0	0	1	0	18	47	0	12	8	12	k__Bacteria;p__Proteobacteria;c__Gammaproteobacteria;o__Gammaproteobacteria_Incertae_Sedis;f__Unknown_Family;g__Marinicella
OTU757	1	1	0	0	0	0	0	0	0	0	1	0	23	2	33	11	34	7	k__Bacteria;p__Proteobacteria;c__Alphaproteobacteria;o__Rhodospirillales;f__Rhodospirillaceae;g__Oceanibaculum;s__uncultured_bacterium
OTU1092	4	1	12	27	8	1	4	7	6	16	7	3	0	0	30	0	0	1	k__Bacteria;p__Chloroflexi;c__Ardenticatenia;o__uncultured;f__uncultured;g__uncultured;s__uncultured_soil_bacterium
OTU878	40	1	20	1	8	7	2	3	5	3	3	4	0	0	0	1	0	0	k__Bacteria;p__Microgenomates;c__norank;o__norank;f__norank;g__norank;s__uncultured_soil_bacterium
OTU763	9	4	2	2	13	21	13	1	6	1	2	2	0	0	14	5	8	6	k__Bacteria;p__Bacteroidetes;c__Sphingobacteriia;o__Sphingobacteriales;f__Chitinophagaceae;g__uncultured;s__uncultured_Sphingobacteriales_bacterium
OTU914	0	3	47	3	7	8	5	1	0	6	8	3	0	0	2	2	5	3	k__Bacteria;p__Bacteroidetes;c__Flavobacteriia;o__Flavobacteriales;f__Cryomorphaceae;g__Fluviicola
OTU956	1	23	4	2	7	21	4	3	10	8	8	7	0	0	2	1	1	0	k__Bacteria;p__Planctomycetes;c__Planctomycetacia;o__Planctomycetales;f__Planctomycetaceae;g__Schlesneria;s__uncultured_bacterium
OTU539	3	9	11	13	6	1	3	17	3	9	13	9	0	1	18	1	0	0	k__Bacteria;p__Chloroflexi;c__P2-11E;o__norank;f__norank;g__norank
OTU191	15	38	2	1	6	0	1	11	12	3	3	3	0	0	0	1	0	0	k__Bacteria;p__Verrucomicrobia;c__OPB35_soil_group;o__norank;f__norank;g__norank;s__bacterium_Ellin516
OTU1010	4	11	15	29	6	0	5	4	5	9	7	3	0	0	11	0	0	1	k__Bacteria;p__Nitrospirae;c__Nitrospira;o__norank;f__norank;g__Nitrospira
OTU707	0	1	0	0	2	0	0	2	0	0	1	0	54	9	0	17	5	4	k__Bacteria;p__Proteobacteria;c__Gammaproteobacteria;o__Xanthomonadales;f__Xanthomonadaceae;g__Lysobacter
OTU692	0	0	0	0	0	0	0	0	0	0	0	0	95	1	0	0	1	0	k__Bacteria;p__Proteobacteria;c__Gammaproteobacteria;o__Cellvibrionales;f__Cellvibrionaceae;g__Simiduia
OTU454	3	35	34	1	7	13	0	1	1	0	3	1	0	0	1	1	0	0	k__Bacteria;p__Bacteroidetes
OTU718	0	0	0	0	2	0	0	0	0	0	0	0	16	33	1	11	5	17	k__Bacteria
OTU826	6	14	2	2	6	0	0	28	3	18	7	7	0	0	2	5	1	4	k__Bacteria;p__Chloroflexi;c__Anaerolineae;o__Anaerolineales;f__Anaerolineaceae;g__uncultured
OTU681	0	0	0	1	1	0	0	0	0	0	1	0	19	37	10	7	12	6	k__Bacteria;p__Bacteroidetes;c__Sphingobacteriia;o__Sphingobacteriales;f__Sphingobacteriaceae
OTU887	3	55	1	9	3	1	1	0	3	1	0	4	0	0	0	0	0	0	k__Bacteria;p__Chloroflexi;c__Chloroflexia;o__Kallotenuales;f__AKIW781;g__norank;s__uncultured_Chloroflexi_bacterium
OTU752	3	5	12	22	8	1	2	8	3	4	5	1	0	0	35	0	1	0	k__Bacteria;p__Gemmatimonadetes;c__Gemmatimonadetes;o__Gemmatimonadales;f__Gemmatimonadaceae;g__uncultured
OTU1114	3	3	2	5	4	14	0	23	3	6	13	0	3	1	6	4	8	3	k__Bacteria;p__Actinobacteria;c__Actinobacteria;o__Acidimicrobiales;f__Iamiaceae;g__Iamia
OTU795	3	0	0	0	2	4	0	0	0	0	4	0	11	12	22	12	30	10	k__Bacteria;p__Planctomycetes;c__Planctomycetacia;o__Planctomycetales;f__Planctomycetaceae
OTU435	1	9	13	1	9	7	4	19	22	7	5	5	0	0	1	1	1	2	k__Bacteria;p__Proteobacteria;c__Deltaproteobacteria;o__Myxococcales;f__Haliangiaceae;g__Haliangium;s__uncultured_bacterium
OTU1012	1	5	7	4	28	33	2	1	10	1	3	14	0	0	0	3	1	1	k__Bacteria
OTU1119	7	6	11	2	17	12	6	2	6	10	10	6	0	0	7	2	0	0	k__Bacteria;p__Actinobacteria;c__Actinobacteria;o__Acidimicrobiales;f__uncultured;g__uncultured;s__Acidimicrobidae_bacterium_Ellin7143
OTU1013	1	2	74	2	5	4	4	0	0	0	2	0	1	2	2	3	2	2	k__Bacteria;p__Verrucomicrobia;c__Opitutae;o__Opitutales;f__Opitutaceae;g__Opitutus
OTU635	4	35	0	0	0	11	4	0	10	8	3	9	0	0	0	0	1	0	k__Bacteria;p__Gemmatimonadetes;c__Gemmatimonadetes;o__Gemmatimonadales;f__Gemmatimonadaceae;g__Gemmatimonas
OTU466	5	4	17	1	5	11	9	2	15	10	6	15	0	0	0	1	2	0	k__Bacteria;p__Chloroflexi;c__Ktedonobacteria;o__JG30-KF-AS9;f__norank;g__norank;s__uncultured_bacterium
OTU442	0	0	0	0	1	7	0	0	1	0	1	0	8	3	0	14	42	15	k__Bacteria;p__Proteobacteria;c__Deltaproteobacteria;o__Desulfuromonadales;f__Desulfuromonadaceae;g__Desulfuromonas
OTU672	6	9	12	0	13	7	7	6	5	2	7	21	0	0	0	0	1	0	k__Bacteria;p__Chloroflexi;c__Ktedonobacteria;o__B10-SB3A;f__norank;g__norank;s__uncultured_bacterium
OTU1002	0	35	1	3	3	1	6	1	21	5	10	2	0	0	0	0	0	0	k__Bacteria;p__Bacteroidetes;c__Sphingobacteriia;o__Sphingobacteriales;f__env.OPS_17;g__norank;s__uncultured_Sphingobacteriales_bacterium
OTU981	0	21	15	2	3	2	8	15	18	0	0	0	0	0	0	0	1	0	k__Bacteria;p__Proteobacteria;c__Deltaproteobacteria;o__Myxococcales;f__Sandaracinaceae;g__uncultured;s__uncultured_soil_bacterium
OTU420	11	4	1	7	7	10	7	10	7	17	19	3	0	0	1	1	1	1	k__Bacteria;p__Proteobacteria;c__Gammaproteobacteria;o__Xanthomonadales;f__Xanthomonadaceae;g__Dokdonella;s__uncultured_Dokdonella_sp.
OTU693	0	0	0	0	0	1	0	0	0	0	1	0	29	20	1	16	6	9	k__Bacteria;p__Proteobacteria;c__Alphaproteobacteria
OTU363	3	1	1	1	1	28	0	1	0	12	5	10	0	0	11	5	29	1	k__Bacteria;p__Gemmatimonadetes;c__Gemmatimonadetes;o__Gemmatimonadales;f__Gemmatimonadaceae;g__uncultured
OTU775	0	0	0	0	1	0	0	0	0	0	0	0	68	3	0	10	7	2	k__Bacteria;p__Bacteroidetes;c__Flavobacteriia;o__Flavobacteriales;f__Flavobacteriaceae;g__Confluentibacter;s__uncultured_bacterium
OTU528	3	5	3	0	7	2	9	13	13	17	8	13	0	0	1	1	1	1	k__Bacteria;p__Actinobacteria;c__Actinobacteria;o__Frankiales;f__Frankiaceae;g__Jatrophihabitans
OTU359	0	3	14	22	6	1	8	1	15	7	11	3	0	0	11	1	3	1	k__Bacteria;p__Actinobacteria;c__Actinobacteria;o__Gaiellales;f__Gaiellaceae;g__Gaiella
OTU1074	2	3	3	22	7	1	3	0	4	3	12	2	0	0	49	1	0	0	k__Bacteria;p__Chloroflexi;c__P2-11E;o__norank;f__norank;g__norank;s__uncultured_bacterium
OTU391	0	0	0	0	16	65	2	6	2	2	2	1	3	0	1	0	9	1	k__Bacteria;p__Proteobacteria;c__Alphaproteobacteria;o__Caulobacterales;f__Hyphomonadaceae;g__Hirschia
OTU551	1	7	18	14	17	22	2	11	1	1	0	1	0	0	6	1	0	0	k__Bacteria;p__Chloroflexi;c__Anaerolineae;o__Anaerolineales;f__Anaerolineaceae;g__uncultured;s__uncultured_Anaerolinea_sp.
OTU881	15	2	28	2	9	22	5	8	2	4	3	2	0	0	1	0	3	0	k__Bacteria;p__Saccharibacteria;c__norank;o__norank;f__norank;g__norank
OTU424	0	5	10	4	16	27	3	6	4	5	7	5	0	0	2	2	2	0	k__Bacteria;p__Actinobacteria;c__Actinobacteria;o__Micromonosporales;f__Micromonosporaceae
OTU394	12	10	12	4	10	17	2	9	10	2	6	6	0	0	0	0	2	0	k__Bacteria;p__FCPU426;c__norank;o__norank;f__norank;g__norank;s__uncultured_bacterium
OTU416	3	0	0	1	6	5	0	0	0	0	28	0	2	0	16	5	15	6	k__Bacteria;p__Proteobacteria;c__Gammaproteobacteria;o__Cellvibrionales;f__Cellvibrionaceae;g__Aestuariicella;s__uncultured_bacterium
OTU527	1	1	11	12	4	6	12	8	11	18	3	1	0	0	9	0	0	0	k__Bacteria;p__Proteobacteria;c__Gammaproteobacteria;o__Legionellales;f__Coxiellaceae;g__Aquicella
OTU970	0	2	0	1	0	0	1	0	0	0	5	0	12	31	6	7	12	7	k__Bacteria;p__Firmicutes;c__Bacilli;o__Lactobacillales;f__Carnobacteriaceae;g__Atopostipes
OTU986	1	11	0	19	50	5	0	0	1	0	0	0	0	0	0	2	5	2	k__Bacteria;p__Proteobacteria;c__Alphaproteobacteria;o__Rhodospirillales;f__Rhodospirillaceae;g__Dongia;s__bacterium_Ellin7531
OTU801	4	2	0	0	2	0	0	0	0	0	1	0	3	0	78	1	4	11	k__Bacteria;p__Proteobacteria;c__Deltaproteobacteria;o__Bradymonadales
OTU850	3	52	0	0	0	0	0	2	1	0	0	1	0	0	0	0	0	0	k__Bacteria;p__Gemmatimonadetes;c__Gemmatimonadetes;o__Gemmatimonadales;f__Gemmatimonadaceae;g__Gemmatimonas
OTU297	0	0	0	0	0	0	69	1	0	0	0	0	0	0	0	0	0	0	k__Bacteria;p__Bacteroidetes;c__Flavobacteriia;o__Flavobacteriales;f__Flavobacteriaceae;g__Flavobacterium;s__Flavobacterium_cucumis
OTU456	10	0	1	0	14	20	2	0	7	9	20	1	0	0	0	6	3	0	k__Bacteria;p__Proteobacteria;c__Gammaproteobacteria;o__Xanthomonadales;f__Xanthomonadaceae;g__Luteibacter
OTU661	5	2	24	1	0	3	2	2	8	20	14	9	0	0	1	3	3	0	k__Bacteria;p__Cyanobacteria;c__Cyanobacteria;o__norank;f__norank;g__norank;s__Stichococcus_bacillaris
OTU308	1	5	6	10	7	2	9	6	6	9	19	14	0	0	1	1	0	0	k__Bacteria;p__Firmicutes;c__Bacilli;o__Bacillales;f__Bacillaceae;g__Bacillus;s__Bacillus_acidiceler
OTU260	6	6	13	28	4	1	0	5	2	6	12	2	0	0	15	0	0	0	k__Bacteria;p__Chloroflexi;c__Anaerolineae;o__Anaerolineales;f__Anaerolineaceae;g__uncultured
OTU1075	0	1	0	114	1	0	0	0	1	4	6	0	0	0	0	0	0	0	k__Bacteria;p__Acidobacteria;c__Acidobacteria;o__Acidobacteriales;f__Acidobacteriaceae_(Subgroup_1);g__uncultured;s__uncultured_bacterium
OTU992	3	4	13	14	4	2	8	1	4	17	5	4	0	0	24	0	0	0	k__Bacteria;p__Actinobacteria;c__Actinobacteria;o__Gaiellales;f__Gaiellaceae;g__Gaiella;s__uncultured_Rubrobacteria_bacterium
OTU954	1	13	43	5	8	15	1	3	0	0	2	0	0	0	1	0	0	1	k__Bacteria;p__Bacteroidetes;c__Cytophagia;o__Cytophagales;f__Cytophagaceae;g__Rhodocytophaga;s__uncultured_Bacteroidetes_bacterium
OTU347	6	4	3	1	6	3	2	11	31	11	7	4	0	0	8	0	3	1	k__Bacteria;p__Proteobacteria;c__Deltaproteobacteria;o__Myxococcales;f__Sandaracinaceae;g__Sandaracinus;s__uncultured_bacterium
OTU1009	0	0	11	22	3	0	2	32	8	2	11	8	0	0	1	0	0	0	k__Bacteria;p__Gemmatimonadetes;c__Gemmatimonadetes;o__Gemmatimonadales;f__Gemmatimonadaceae;g__uncultured
OTU489	2	1	3	12	10	6	13	8	8	7	8	2	0	0	6	0	2	0	k__Bacteria;p__Chloroflexi;c__KD4-96;o__norank;f__norank;g__norank
OTU1011	5	3	6	14	6	10	4	6	11	17	10	5	0	0	6	1	1	0	k__Bacteria;p__Proteobacteria;c__Alphaproteobacteria;o__Rhizobiales;f__Rhodobiaceae;g__uncultured;s__uncultured_Rhodobiaceae_bacterium
OTU764	7	3	18	15	11	1	6	4	1	3	3	1	0	0	26	0	1	0	k__Bacteria;p__Actinobacteria;c__Actinobacteria;o__norank;f__norank;g__norank
OTU1111	1	3	6	20	14	2	6	14	8	10	9	4	0	0	10	1	0	0	k__Bacteria;p__Proteobacteria;c__Alphaproteobacteria;o__Rhodospirillales;f__I-10;g__norank;s__uncultured_bacterium
OTU234	8	8	10	17	4	0	3	0	1	5	3	1	0	0	31	0	1	0	k__Bacteria;p__Nitrospirae;c__Nitrospira;o__norank;f__norank;g__Nitrospira
OTU591	2	1	7	3	5	0	22	2	24	5	17	2	0	0	3	1	1	0	k__Bacteria;p__Proteobacteria;c__Alphaproteobacteria;o__Rhodospirillales;f__DA111;g__norank;s__Rhodospirillales_bacterium_URHD0088
OTU197	61	9	7	2	1	1	0	2	0	0	1	0	0	0	0	0	0	0	k__Bacteria;p__Proteobacteria;c__Deltaproteobacteria;o__Myxococcales;f__Haliangiaceae;g__Haliangium
OTU748	2	0	0	3	6	1	0	1	0	0	0	0	7	0	26	25	13	11	k__Bacteria;p__Proteobacteria;c__Deltaproteobacteria;o__Myxococcales;f__BIrii41;g__norank;s__uncultured_bacterium
OTU1079	5	9	21	17	7	2	1	4	2	14	6	4	0	0	9	0	0	0	k__Bacteria;p__Nitrospirae;c__Nitrospira;o__norank;f__norank;g__Nitrospira;s__uncultured_Green_Bay_ferromanganous_micronodule_bacterium_MNF8
OTU370	2	0	23	1	7	19	1	8	20	3	7	10	0	0	0	1	0	0	k__Bacteria;p__Gemmatimonadetes;c__Gemmatimonadetes;o__Gemmatimonadales;f__Gemmatimonadaceae;g__Gemmatirosa;s__uncultured_bacterium
OTU531	1	2	4	5	6	4	2	46	5	6	6	8	0	0	1	1	3	0	k__Bacteria;p__Proteobacteria;c__Betaproteobacteria;o__Nitrosomonadales;f__Nitrosomonadaceae;g__uncultured
OTU353	2	8	18	3	14	13	5	0	0	2	0	2	0	0	7	2	18	2	k__Bacteria;p__Bacteroidetes;c__Sphingobacteriia;o__Sphingobacteriales;f__Chitinophagaceae;g__Filimonas
OTU387	4	2	3	1	8	13	10	4	9	5	9	18	0	0	0	0	0	0	k__Bacteria;p__Chloroflexi;c__Ktedonobacteria;o__Ktedonobacterales;f__FCPS473;g__norank;s__uncultured_bacterium
OTU364	1	1	6	1	8	1	12	7	10	23	15	5	0	0	1	1	1	0	k__Bacteria;p__Acidobacteria;c__Acidobacteria;o__Acidobacteriales;f__Acidobacteriaceae_(Subgroup_1);g__uncultured
OTU1125	0	1	0	1	6	0	1	76	3	0	0	0	0	0	1	0	1	0	k__Bacteria;p__Gemmatimonadetes;c__Gemmatimonadetes;o__Gemmatimonadales;f__Gemmatimonadaceae;g__uncultured;s__uncultured_prokaryote
OTU557	0	1	7	0	5	0	25	7	5	25	7	2	0	0	2	2	0	0	k__Bacteria;p__Acidobacteria;c__Acidobacteria;o__Acidobacteriales;f__Acidobacteriaceae_(Subgroup_1);g__uncultured
OTU583	0	1	4	1	3	0	5	0	9	54	11	6	0	0	1	0	3	1	k__Bacteria;p__Proteobacteria;c__Alphaproteobacteria;o__Rhodospirillales;f__JG37-AG-20;g__norank
OTU1107	2	1	6	32	9	26	1	2	5	12	2	1	0	0	3	0	0	0	k__Bacteria;p__Nitrospirae;c__Nitrospira;o__norank;f__norank;g__Nitrospira
OTU1108	4	6	7	4	8	13	4	0	7	6	4	27	1	1	4	1	0	1	k__Bacteria;p__Actinobacteria;c__Actinobacteria;o__Micrococcales;f__Microbacteriaceae;g__Agromyces;s__uncultured_Agromyces_sp.
OTU299	0	8	9	10	5	7	11	1	12	4	15	13	0	0	2	0	0	1	k__Bacteria;p__Firmicutes;c__Bacilli;o__Bacillales;f__Bacillaceae;g__Bacillus
OTU450	7	5	8	18	10	5	5	12	4	4	4	3	0	0	10	0	1	0	k__Bacteria;p__Chloroflexi;c__S085;o__norank;f__norank;g__norank;s__uncultured_Chloroflexi_bacterium
OTU587	1	0	10	30	7	3	4	23	7	2	8	5	0	0	2	1	0	1	k__Bacteria;p__Acidobacteria;c__Acidobacteria;o__norank;f__norank;g__norank
OTU596	5	2	4	6	3	3	9	9	9	2	11	13	0	0	4	0	1	0	k__Bacteria;p__Proteobacteria;c__Alphaproteobacteria;o__Rhizobiales;f__Xanthobacteraceae;g__uncultured
OTU497	4	2	6	2	2	0	15	11	17	6	20	4	0	0	2	0	0	0	k__Bacteria;p__Proteobacteria;c__Alphaproteobacteria;o__Rhodospirillales;f__Acetobacteraceae
OTU514	7	7	2	3	8	13	10	6	10	9	6	9	0	0	1	1	1	2	k__Bacteria;p__Actinobacteria;c__Actinobacteria;o__Acidimicrobiales;f__uncultured;g__uncultured
OTU1065	0	0	12	2	7	5	38	0	1	2	9	11	0	0	1	0	0	0	k__Bacteria;p__Actinobacteria;c__Actinobacteria;o__Frankiales
OTU883	2	38	3	1	5	1	0	15	1	0	1	1	0	0	1	0	0	0	k__Bacteria;p__Bacteroidetes;c__Sphingobacteriia;o__Sphingobacteriales;f__Chitinophagaceae;g__uncultured
OTU477	1	0	4	6	8	0	8	9	7	16	18	3	0	0	6	2	1	1	k__Bacteria;p__Actinobacteria;c__Actinobacteria;o__Gaiellales
OTU621	5	2	2	1	3	6	5	0	1	10	1	6	0	0	14	6	29	9	k__Bacteria;p__Proteobacteria;c__Alphaproteobacteria;o__Rhodospirillales;f__Acetobacteraceae;g__Rhodovastum;s__uncultured_bacterium
OTU863	30	1	11	3	5	13	1	3	4	4	6	8	0	0	0	0	1	0	k__Bacteria;p__Proteobacteria;c__Alphaproteobacteria;o__Rhodospirillales;f__Rhodospirillaceae;g__uncultured
OTU616	7	3	10	22	6	0	4	3	8	13	11	5	0	0	7	0	0	0	k__Bacteria;p__Nitrospirae;c__Nitrospira;o__norank;f__norank;g__Nitrospira
OTU966	4	8	16	14	5	1	5	2	1	7	13	2	0	0	21	1	0	0	k__Bacteria;p__Actinobacteria;c__Actinobacteria;o__Gaiellales;f__uncultured;g__uncultured;s__uncultured_bacterium
OTU779	0	2	0	0	1	5	0	0	0	0	0	0	2	2	9	21	30	17	k__Bacteria;p__Firmicutes;c__Clostridia;o__Clostridiales;f__Family_XIV;g__uncultured;s__uncultured_Clostridiisalibacter_sp.
OTU518	0	4	2	0	3	1	2	14	0	0	0	1	1	1	32	8	24	1	k__Bacteria;p__Bacteroidetes;c__Sphingobacteriia;o__Sphingobacteriales;f__env.OPS_17;g__norank
OTU487	3	3	3	1	1	2	22	7	7	17	3	11	0	0	0	0	1	1	k__Bacteria;p__Actinobacteria;c__Actinobacteria;o__Gaiellales;f__uncultured;g__uncultured
OTU476	5	7	7	0	3	0	9	7	12	2	13	14	0	0	1	0	1	1	k__Bacteria;p__Proteobacteria;c__Alphaproteobacteria;o__Rhizobiales;f__Roseiarcaceae;g__Roseiarcus;s__uncultured_bacterium
OTU877	6	21	2	0	4	1	9	5	13	4	4	3	0	0	2	0	1	0	k__Bacteria;p__Proteobacteria;c__Deltaproteobacteria;o__Myxococcales;f__Polyangiaceae;g__Sorangium
OTU859	15	4	12	9	12	14	2	4	6	3	1	4	0	0	2	0	2	1	k__Bacteria;p__Actinobacteria;c__Actinobacteria;o__Frankiales;f__Geodermatophilaceae
OTU1070	2	5	8	35	9	2	0	1	1	12	4	2	0	0	18	1	0	2	k__Bacteria;p__Acidobacteria;c__Acidobacteria;o__norank;f__norank;g__norank
OTU479	5	0	2	3	1	0	22	0	12	8	8	16	0	0	0	0	0	0	k__Bacteria;p__Proteobacteria;c__Deltaproteobacteria;o__Myxococcales;f__BIrii41;g__norank;s__uncultured_bacterium
OTU987	5	1	3	2	1	10	0	38	0	6	3	8	0	0	4	2	5	3	k__Bacteria;p__Chlorobi;c__Chlorobia;o__Chlorobiales;f__OPB56;g__norank;s__uncultured_bacterium_KF-JG30-B11
OTU640	11	4	1	2	11	9	9	0	10	3	12	13	0	0	2	0	1	0	k__Bacteria;p__Saccharibacteria;c__norank;o__norank;f__norank;g__norank
OTU586	7	4	6	4	10	8	1	10	17	5	6	10	0	0	0	0	0	2	k__Bacteria;p__Proteobacteria;c__Gammaproteobacteria;o__Xanthomonadales;f__Nevskiaceae;g__Nevskia
OTU269	14	2	3	2	12	4	5	1	10	8	15	11	0	0	0	0	2	0	k__Bacteria;p__Proteobacteria;c__Deltaproteobacteria;o__Myxococcales;f__Polyangiaceae;g__Sorangium;s__uncultured_bacterium
OTU467	7	0	1	1	2	4	19	11	2	7	21	8	0	0	0	0	0	0	k__Bacteria;p__Chloroflexi;c__JG37-AG-4;o__norank;f__norank;g__norank
OTU431	12	7	23	3	3	18	1	1	4	5	4	4	0	0	1	2	2	0	k__Bacteria;p__Proteobacteria;c__Alphaproteobacteria;o__Rhodospirillales;f__Acetobacteraceae;g__uncultured
OTU207	5	4	10	0	5	4	7	10	7	6	5	19	0	0	1	1	1	2	k__Bacteria;p__Chloroflexi
OTU921	8	1	3	4	9	0	0	30	28	2	5	0	0	0	2	2	0	0	k__Bacteria;p__Proteobacteria;c__Deltaproteobacteria;o__Myxococcales;f__Haliangiaceae;g__Haliangium
OTU594	27	6	2	2	6	7	3	7	8	3	4	3	0	0	0	1	0	0	k__Bacteria;p__Bacteroidetes;c__Sphingobacteriia;o__Sphingobacteriales;f__uncultured;g__uncultured
OTU717	2	0	0	0	3	0	0	0	0	0	1	0	24	2	56	7	3	2	k__Bacteria;p__Bacteroidetes;c__Bacteroidia;o__Bacteroidales;f__ML635J-40_aquatic_group;g__norank
OTU690	0	0	0	0	0	6	0	0	0	0	0	0	17	19	1	16	17	6	k__Bacteria;p__Bacteroidetes;c__Flavobacteriia;o__Flavobacteriales;f__Cryomorphaceae
OTU852	4	2	12	0	6	10	2	1	16	1	7	24	0	0	0	1	4	3	k__Bacteria;p__Bacteroidetes;c__Sphingobacteriia;o__Sphingobacteriales;f__Chitinophagaceae;g__Crenotalea;s__uncultured_bacterium
OTU183	6	10	3	0	7	4	1	6	21	6	1	9	0	0	1	0	0	1	k__Bacteria;p__Chloroflexi;c__Ktedonobacteria;o__JG30-KF-AS9;f__norank;g__norank;s__uncultured_bacterium
OTU959	0	12	4	6	21	13	5	2	3	2	2	2	0	0	0	1	0	1	k__Bacteria;p__Proteobacteria;c__Deltaproteobacteria;o__Myxococcales;f__Sandaracinaceae;g__uncultured;s__uncultured_bacterium
OTU932	3	18	2	5	17	2	0	2	5	0	2	4	4	0	3	5	4	2	k__Bacteria;p__Bacteroidetes;c__Sphingobacteriia;o__Sphingobacteriales;f__Chitinophagaceae;g__uncultured
OTU733	0	0	0	0	1	0	0	0	0	0	1	0	9	41	0	4	9	6	k__Bacteria;p__Proteobacteria;c__Gammaproteobacteria;o__Cellvibrionales;f__Porticoccaceae;g__C1-B045;s__uncultured_bacterium
OTU882	5	30	0	2	7	0	3	0	8	4	5	3	0	0	0	0	1	0	k__Bacteria;p__Proteobacteria;c__Alphaproteobacteria;o__Rhodospirillales;f__DA111;g__norank
OTU177	22	4	1	0	3	10	4	8	7	7	5	11	0	0	2	1	0	0	k__Bacteria;p__Acidobacteria;c__Acidobacteria;o__Solibacterales;f__Solibacteraceae_(Subgroup_3);g__Bryobacter;s__uncultured_bacterium
OTU570	0	1	10	16	10	3	13	9	4	13	1	0	0	0	7	0	1	2	k__Bacteria;p__Actinobacteria;c__Actinobacteria;o__norank;f__norank;g__norank;s__uncultured_Blastococcus_sp.
OTU891	6	14	5	6	9	6	4	7	6	3	3	5	0	0	6	1	0	0	k__Bacteria;p__Proteobacteria;c__Alphaproteobacteria;o__Rhizobiales;f__Bradyrhizobiaceae;g__uncultured
OTU902	0	48	0	2	1	0	0	1	2	2	0	2	0	0	0	1	0	1	k__Bacteria;p__Proteobacteria;c__Gammaproteobacteria;o__Legionellales;f__Coxiellaceae;g__Aquicella
OTU937	1	24	42	0	2	16	1	0	0	0	1	0	0	0	0	0	0	1	k__Bacteria;p__Proteobacteria;c__Alphaproteobacteria;o__Rickettsiales;f__Mitochondria;g__norank
OTU273	11	0	4	0	17	25	1	2	3	4	2	2	0	0	1	2	1	0	k__Bacteria;p__Proteobacteria;c__Gammaproteobacteria;o__Xanthomonadales;f__uncultured;g__uncultured
OTU994	3	4	3	7	10	15	12	13	4	5	2	4	0	0	2	0	0	0	k__Bacteria;p__Acidobacteria;c__Acidobacteria;o__norank;f__norank;g__norank
OTU1050	5	13	6	4	10	2	1	7	11	3	3	7	0	0	1	2	1	0	k__Bacteria;p__Elusimicrobia;c__Elusimicrobia;o__Lineage_IIb;f__norank;g__norank
OTU1048	1	5	12	21	10	0	1	2	2	9	6	1	0	0	21	0	1	0	k__Bacteria;p__Nitrospirae;c__Nitrospira;o__norank;f__norank;g__Nitrospira;s__uncultured_candidate_division_SPAM_bacterium
OTU756	0	0	0	0	3	0	0	0	0	0	0	0	6	2	17	21	19	13	k__Bacteria;p__Verrucomicrobia;c__norank;o__norank;f__norank;g__norank;s__uncultured_bacterium
OTU941	2	20	7	6	7	12	0	8	5	0	3	3	0	0	0	0	2	0	k__Bacteria;p__Proteobacteria;c__Deltaproteobacteria;o__Myxococcales;f__Sandaracinaceae;g__uncultured
OTU939	2	44	0	1	0	1	0	8	0	0	0	0	10	0	0	0	0	1	k__Bacteria;p__Proteobacteria;c__Deltaproteobacteria;o__Myxococcales;f__Nannocystaceae
OTU482	0	3	0	0	0	0	42	0	25	6	3	0	0	0	1	0	0	0	k__Bacteria;p__Proteobacteria;c__Gammaproteobacteria;o__HTA4;f__norank;g__norank
OTU697	0	0	0	0	0	1	0	0	0	0	0	0	21	7	0	12	21	19	k__Bacteria;p__Bacteroidetes;c__Bacteroidia;o__Bacteroidia_Incertae_Sedis;f__Draconibacteriaceae;g__uncultured
OTU855	7	4	7	6	12	10	7	0	4	8	6	10	0	0	0	0	1	0	k__Bacteria;p__Planctomycetes;c__Planctomycetacia;o__Planctomycetales;f__Planctomycetaceae;g__Singulisphaera
OTU1026	6	2	14	3	11	11	1	2	6	3	4	15	0	0	1	2	1	0	k__Bacteria;p__Proteobacteria;c__Alphaproteobacteria;o__Rhodospirillales;f__Acetobacteraceae;g__uncultured;s__uncultured_bacterium
OTU926	3	22	5	4	7	5	0	7	4	7	1	2	0	0	0	1	2	0	k__Bacteria;p__Proteobacteria;c__Deltaproteobacteria;o__Myxococcales;f__Polyangiaceae;g__Sorangium
OTU933	0	52	0	1	3	0	0	0	0	0	0	0	0	0	0	0	0	0	k__Bacteria;p__Proteobacteria;c__Betaproteobacteria;o__Neisseriales;f__Neisseriaceae;g__uncultured
OTU788	0	0	0	0	1	2	0	0	0	0	0	1	2	3	0	22	22	22	k__Bacteria;p__Bacteroidetes;c__Bacteroidia;o__Bacteroidales;f__Rikenellaceae;g__Anaerocella;s__uncultured_bacterium
OTU1066	4	5	36	6	6	1	1	7	2	1	5	5	1	0	0	2	1	1	k__Bacteria;p__Gemmatimonadetes;c__Gemmatimonadetes;o__norank;f__norank;g__norank;s__uncultured_soil_bacterium
OTU581	7	7	3	19	8	0	1	3	6	2	16	2	0	0	13	1	0	0	k__Bacteria;p__Actinobacteria;c__Actinobacteria;o__norank;f__norank;g__norank
OTU604	1	0	2	3	3	4	1	7	15	35	4	8	0	0	1	1	5	0	k__Bacteria;p__Gemmatimonadetes;c__Gemmatimonadetes;o__Gemmatimonadales;f__Gemmatimonadaceae
OTU1105	0	1	7	22	8	2	8	5	4	25	12	3	0	0	2	0	0	1	k__Bacteria;p__Gemmatimonadetes;c__Gemmatimonadetes;o__Gemmatimonadales;f__Gemmatimonadaceae;g__uncultured;s__uncultured_Gemmatimonadales_bacterium
OTU975	17	9	2	4	10	1	2	6	9	5	5	3	0	0	0	1	1	0	k__Bacteria;p__Proteobacteria;c__Deltaproteobacteria;o__Myxococcales;f__Polyangiaceae;g__Sorangium
OTU488	1	0	6	3	6	7	20	5	8	14	1	5	0	0	2	0	1	0	k__Bacteria;p__Gemmatimonadetes;c__Gemmatimonadetes;o__Gemmatimonadales;f__Gemmatimonadaceae;g__uncultured
OTU862	24	0	4	1	6	3	8	4	8	6	4	10	0	0	0	1	1	0	k__Bacteria;p__Planctomycetes;c__Phycisphaerae;o__Tepidisphaerales;f__Tepidisphaeraceae;g__norank
OTU979	3	19	2	1	1	4	0	6	10	8	4	2	0	0	0	0	1	1	k__Bacteria;p__Verrucomicrobia;c__OPB35_soil_group;o__norank;f__norank;g__norank;s__uncultured_Verrucomicrobia_bacterium
OTU378	4	1	5	0	5	2	30	1	5	5	12	7	0	0	0	0	0	0	k__Bacteria;p__Actinobacteria;c__Actinobacteria;o__Acidimicrobiales
OTU841	8	5	6	0	3	3	12	12	5	7	3	1	0	0	0	1	0	0	k__Bacteria;p__Proteobacteria;c__Deltaproteobacteria;o__Myxococcales;f__BIrii41;g__norank
OTU515	6	4	0	0	0	1	29	1	2	4	2	17	0	0	0	0	0	0	k__Bacteria;p__Chloroflexi;c__Ktedonobacteria;o__Ktedonobacterales;f__Thermosporotrichaceae;g__Thermosporothrix;s__uncultured_bacterium
OTU656	4	0	10	22	6	1	1	5	1	6	13	5	0	0	15	0	0	0	k__Bacteria;p__Proteobacteria;c__Deltaproteobacteria;o__Desulfurellales;f__Desulfurellaceae;g__H16;s__uncultured_proteobacterium
OTU526	3	4	4	4	10	2	4	2	15	17	8	8	0	0	4	0	1	0	k__Bacteria;p__Actinobacteria;c__Actinobacteria;o__Solirubrobacterales;f__Gsoil-1167;g__norank;s__uncultured_bacterium
OTU371	1	2	9	22	6	1	6	8	6	11	0	2	0	0	14	2	0	0	k__Bacteria;p__Proteobacteria;c__Alphaproteobacteria;o__Rhizobiales;f__Rhizobiales_Incertae_Sedis;g__Rhizomicrobium
OTU580	0	0	0	0	0	3	1	0	59	29	2	2	0	0	0	0	0	2	k__Bacteria;p__Gemmatimonadetes;c__Gemmatimonadetes;o__Gemmatimonadales;f__Gemmatimonadaceae;g__uncultured
OTU792	1	1	0	0	0	2	0	0	0	0	0	1	2	2	2	8	35	10	k__Bacteria;p__Proteobacteria;c__Gammaproteobacteria;o__Thiotrichales;f__Piscirickettsiaceae;g__Thioalkalimicrobium;s__uncultured_bacterium
OTU462	0	0	1	0	4	0	29	3	10	7	9	5	0	1	0	1	2	1	k__Bacteria;p__Acidobacteria;c__Acidobacteria;o__Solibacterales;f__Solibacteraceae_(Subgroup_3);g__Bryobacter
OTU849	8	4	2	0	8	6	4	4	8	5	8	11	0	0	0	0	2	0	k__Bacteria;p__Chloroflexi;c__JG30-KF-CM66;o__norank;f__norank;g__norank;s__uncultured_Caldilinea_sp.
OTU719	0	0	0	0	1	0	0	0	0	0	0	0	9	36	2	6	3	5	k__Bacteria;p__Proteobacteria;c__Deltaproteobacteria;o__Bradymonadales;f__Bradymonadaceae;g__Bradymonas
OTU905	0	22	16	2	2	5	0	7	0	0	1	1	0	0	6	3	1	1	k__Bacteria;p__Proteobacteria;c__Gammaproteobacteria;o__Oceanospirillales;f__Oceanospirillaceae;g__Pseudohongiella;s__uncultured_bacterium
OTU949	2	11	4	9	7	10	0	4	1	1	16	0	0	0	4	0	1	0	k__Bacteria;p__Bacteroidetes;c__Sphingobacteriia;o__Sphingobacteriales;f__Chitinophagaceae;g__uncultured
OTU935	0	19	4	2	5	6	3	13	5	3	3	2	0	0	1	0	2	0	k__Bacteria;p__Proteobacteria;c__Gammaproteobacteria;o__Xanthomonadales;f__Xanthomonadaceae;g__Panacagrimonas
OTU202	10	25	5	5	9	7	0	2	1	2	4	2	0	0	0	0	0	1	k__Bacteria;p__Acidobacteria;c__Acidobacteria;o__norank;f__norank;g__norank
OTU1034	4	7	8	1	13	6	5	7	7	4	4	12	0	0	0	1	1	0	k__Bacteria;p__Chloroflexi;c__TK10;o__norank;f__norank;g__norank;s__uncultured_bacterium_5E7
OTU444	2	1	4	0	1	10	4	1	3	2	5	1	5	2	15	6	13	4	k__Bacteria;p__Bacteroidetes;c__Sphingobacteriia;o__Sphingobacteriales;f__Chitinophagaceae;g__uncultured;s__uncultured_Sphingobacterium_sp.
OTU1122	4	4	7	2	9	27	4	1	8	2	5	6	0	0	1	0	0	0	k__Bacteria;p__Firmicutes;c__Clostridia;o__Halanaerobiales;f__ODP1230B8.23;g__norank;s__uncultured_forest_soil_bacterium
OTU537	1	0	0	0	0	0	0	47	2	8	2	12	0	0	6	1	4	1	k__Bacteria;p__Gemmatimonadetes;c__Gemmatimonadetes;o__Gemmatimonadales;f__Gemmatimonadaceae;g__uncultured
OTU218	1	24	1	0	1	1	10	4	8	7	4	9	0	0	0	0	0	0	k__Bacteria;p__Gemmatimonadetes;c__Gemmatimonadetes;o__Gemmatimonadales;f__Gemmatimonadaceae;g__Gemmatimonas;s__uncultured_bacterium
OTU739	0	0	0	1	0	0	0	0	0	0	0	0	19	21	0	11	7	7	k__Bacteria;p__Bacteroidetes;c__Flavobacteriia;o__Flavobacteriales;f__Flavobacteriaceae;g__Confluentibacter;s__uncultured_bacterium
OTU617	1	0	0	1	0	1	13	34	3	9	4	15	0	0	0	1	0	1	k__Bacteria;p__Proteobacteria;c__Alphaproteobacteria;o__Rhodospirillales;f__DA111;g__norank
OTU1094	3	2	4	26	7	3	0	9	1	6	6	3	0	0	10	0	1	1	k__Bacteria;p__Proteobacteria;c__Betaproteobacteria;o__Nitrosomonadales;f__Nitrosomonadaceae;g__uncultured
OTU1098	2	5	10	24	12	0	3	2	3	6	9	2	0	0	9	0	0	0	k__Bacteria;p__Proteobacteria;c__Betaproteobacteria
OTU929	2	11	13	2	9	8	2	4	7	0	3	4	1	0	2	0	4	1	k__Bacteria;p__Chloroflexi;c__Thermomicrobia;o__AKYG1722;f__norank;g__norank;s__uncultured_Chloroflexi_bacterium
OTU811	0	0	0	0	0	2	0	0	1	0	0	0	17	0	1	19	21	16	k__Bacteria;p__Firmicutes;c__Clostridia;o__Clostridiales;f__Heliobacteriaceae;g__Hydrogenispora
OTU741	1	0	0	1	2	0	0	0	0	0	0	0	12	25	22	10	0	1	k__Bacteria;p__Bacteroidetes;c__Flavobacteriia;o__Flavobacteriales;f__Flavobacteriaceae;g__Vitellibacter
OTU674	13	5	4	5	3	19	1	5	1	4	1	6	0	0	3	2	0	0	k__Bacteria;p__Elusimicrobia;c__Elusimicrobia;o__Lineage_IIb;f__norank;g__norank;s__uncultured_bacterium
OTU694	0	0	3	0	0	0	0	0	0	0	0	0	20	4	2	17	18	5	k__Bacteria;p__Proteobacteria;c__Gammaproteobacteria;o__Xanthomonadales;f__Xanthomonadaceae;g__Lysobacter;s__uncultured_Lysobacter_sp.
OTU546	1	0	0	7	1	2	0	58	1	1	1	1	0	0	2	0	0	0	k__Bacteria;p__Gemmatimonadetes;c__Gemmatimonadetes;o__norank;f__norank;g__norank;s__uncultured_Gemmatimonadales_bacterium
OTU955	2	13	4	2	13	2	0	16	22	2	3	2	0	0	0	0	0	0	k__Bacteria;p__Gemmatimonadetes;c__Gemmatimonadetes;o__Gemmatimonadales;f__Gemmatimonadaceae;g__uncultured
OTU890	42	1	0	3	7	1	0	0	2	2	0	0	0	0	0	1	0	0	k__Bacteria;p__Gemmatimonadetes;c__Gemmatimonadetes;o__Gemmatimonadales;f__Gemmatimonadaceae;g__Gemmatimonas
OTU749	3	1	1	2	0	2	1	0	1	0	3	0	13	1	33	5	3	5	k__Bacteria;p__Proteobacteria;c__Deltaproteobacteria;o__Myxococcales;f__Nannocystaceae;g__Nannocystis
OTU519	2	0	5	0	2	8	22	3	11	1	3	7	0	0	0	0	1	2	k__Bacteria;p__Firmicutes;c__Limnochordia;o__Limnochordales;f__Limnochordaceae;g__norank;s__uncultured_bacterium
OTU494	1	3	2	0	1	1	11	16	6	14	5	8	0	0	0	0	0	0	k__Bacteria
OTU916	2	23	4	3	2	5	7	0	3	0	2	1	0	0	0	1	0	1	k__Bacteria;p__Cyanobacteria;c__Cyanobacteria;o__SubsectionIII;f__FamilyI;g__Leptolyngbya;s__Nodosilinea_nodulosa_UTEX_2910
OTU1006	5	0	3	1	4	2	9	3	6	15	9	12	0	0	0	0	0	0	k__Bacteria;p__Chloroflexi;c__Ktedonobacteria;o__JG30-KF-AS9;f__norank;g__norank;s__uncultured_bacterium
OTU866	2	6	0	3	3	7	1	19	8	1	1	9	0	0	0	1	2	2	k__Bacteria;p__Proteobacteria;c__Deltaproteobacteria;o__Myxococcales;f__Polyangiaceae;g__Sorangium;s__uncultured_bacterium
OTU264	0	0	0	3	5	0	1	43	1	12	3	5	0	0	0	1	0	0	k__Bacteria;p__Microgenomates;c__Candidatus_Woesebacteria;o__norank;f__norank;g__norank
OTU843	16	0	7	2	5	7	2	7	12	0	0	2	2	0	3	0	1	0	k__Bacteria;p__Fibrobacteres;c__Fibrobacteria;o__Fibrobacterales;f__Fibrobacteraceae;g__possible_genus_04;s__uncultured_bacterium
OTU460	5	1	3	2	10	3	4	13	9	7	6	2	0	0	1	2	3	1	k__Bacteria;p__Planctomycetes;c__Phycisphaerae;o__Tepidisphaerales;f__Tepidisphaeraceae;g__norank;s__uncultured_soil_bacterium
OTU917	18	20	0	3	3	6	1	2	1	1	0	0	0	0	0	1	0	0	k__Bacteria;p__Planctomycetes;c__vadinHA49;o__norank;f__norank;g__norank
OTU993	2	8	5	20	8	0	0	1	0	5	2	1	0	0	21	1	0	0	k__Bacteria;p__Acidobacteria;c__Acidobacteria;o__norank;f__norank;g__norank;s__uncultured_sponge_symbiont_PAUC37f
OTU753	0	0	0	0	0	2	0	0	0	0	3	0	19	5	15	13	12	8	k__Bacteria;p__Verrucomicrobia;c__Opitutae;o__Opitutales;f__Opitutaceae;g__Opitutus
OTU809	0	4	0	0	1	1	0	0	0	0	1	0	17	18	0	9	6	7	k__Bacteria;p__Actinobacteria;c__Actinobacteria;o__Micrococcales;f__Intrasporangiaceae;g__Ornithinimicrobium;s__uncultured_bacterium
OTU508	1	1	9	8	6	1	12	2	8	14	5	5	0	0	3	1	1	0	k__Archaea;p__Thaumarchaeota;c__Soil_Crenarchaeotic_Group(SCG);o__norank;f__norank;g__norank
OTU445	0	10	9	2	3	10	4	3	0	0	1	1	1	0	18	2	1	1	k__Bacteria;p__Proteobacteria;c__Alphaproteobacteria;o__Rhodospirillales;f__Rhodospirillaceae;g__uncultured;s__uncultured_Sphingomonadales_bacterium
OTU898	4	13	11	3	5	6	0	2	6	4	1	1	0	0	0	1	0	0	k__Bacteria;p__Gemmatimonadetes;c__Gemmatimonadetes;o__Gemmatimonadales;f__Gemmatimonadaceae;g__uncultured;s__Gemmatimonadetes_bacterium_WY71
OTU772	1	15	0	0	4	1	0	0	1	0	0	1	0	0	54	0	0	0	k__Bacteria;p__Bacteroidetes;c__Sphingobacteriia;o__Sphingobacteriales;f__Saprospiraceae;g__Aureispira;s__uncultured_bacterium
OTU920	0	17	2	4	10	9	6	3	4	3	1	0	0	0	0	1	2	1	k__Bacteria;p__Bacteroidetes;c__Flavobacteriia;o__Flavobacteriales;f__Flavobacteriaceae;g__Flavobacterium
OTU985	3	3	11	15	5	0	1	0	3	5	9	1	0	0	17	0	0	1	k__Bacteria;p__Nitrospirae;c__Nitrospira;o__norank;f__norank;g__Nitrospira;s__uncultured_candidate_division_SPAM_bacterium
OTU470	3	3	1	2	3	3	31	2	6	3	5	0	0	0	1	0	0	0	k__Bacteria;p__Planctomycetes;c__Planctomycetacia;o__Planctomycetales;f__Planctomycetaceae;g__uncultured
OTU401	10	0	1	0	5	12	13	3	16	2	3	0	0	0	0	0	0	0	k__Bacteria
OTU350	3	10	1	1	7	7	2	22	4	2	2	5	0	0	1	0	1	0	k__Bacteria;p__Proteobacteria;c__Alphaproteobacteria;o__Rickettsiales;f__Rickettsiales_Incertae_Sedis;g__Candidatus_Odyssella;s__uncultured_bacterium
OTU349	19	2	3	3	7	1	6	1	4	14	3	6	0	0	2	0	0	0	k__Bacteria;p__Gemmatimonadetes;c__Gemmatimonadetes;o__Gemmatimonadales;f__Gemmatimonadaceae
OTU758	3	2	0	0	0	3	0	0	0	0	0	0	2	0	64	3	3	2	k__Bacteria;p__Proteobacteria;c__Gammaproteobacteria;o__Oceanospirillales;f__Alcanivoracaceae;g__Alcanivorax;s__Alcanivorax_indicus
OTU706	0	0	0	0	1	0	0	0	0	0	0	0	11	6	9	9	9	9	k__Bacteria;p__Proteobacteria;c__Gammaproteobacteria;o__Xanthomonadales;f__Xanthomonadaceae;g__Lysobacter
OTU165	33	1	4	5	8	4	1	1	4	4	3	0	0	0	0	0	0	0	k__Bacteria;p__Chloroflexi;c__Ktedonobacteria;o__C0119;f__norank;g__norank;s__uncultured_bacterium
OTU169	2	24	2	2	2	4	0	3	9	0	0	3	0	0	0	0	0	0	k__Bacteria;p__Gemmatimonadetes;c__Gemmatimonadetes;o__Gemmatimonadales;f__Gemmatimonadaceae;g__Gemmatirosa;s__uncultured_bacterium
OTU545	0	2	1	1	0	1	0	60	1	1	1	0	0	0	0	1	0	0	k__Bacteria;p__Armatimonadetes;c__Fimbriimonadia;o__Fimbriimonadales;f__Fimbriimonadaceae;g__norank;s__uncultured_bacterium
OTU978	5	7	1	0	10	0	8	2	13	7	11	6	0	0	0	0	0	0	k__Bacteria;p__Chloroflexi;c__Ktedonobacteria;o__Ktedonobacterales;f__Thermosporotrichaceae;g__uncultured
OTU816	0	0	0	1	2	12	0	0	0	0	33	1	1	0	4	2	2	13	k__Bacteria;p__Bacteroidetes;c__Sphingobacteriia;o__Sphingobacteriales;f__Chitinophagaceae;g__Taibaiella;s__uncultured_bacterium
OTU782	0	0	0	0	0	2	0	0	0	0	0	0	8	5	3	20	16	5	k__Bacteria;p__Bacteroidetes;c__Bacteroidetes_Incertae_Sedis;o__Order_III;f__Unknown_Family;g__Balneola;s__uncultured_Bacteroidetes_bacterium
OTU967	1	24	1	1	0	2	0	14	3	6	0	3	0	0	0	1	1	0	k__Bacteria;p__Verrucomicrobia;c__OPB35_soil_group;o__norank;f__norank;g__norank
OTU1057	0	0	8	14	1	2	5	4	5	13	6	7	0	0	6	0	0	0	k__Bacteria;p__Chloroflexi;c__TK10;o__norank;f__norank;g__norank;s__uncultured_bacterium
OTU618	1	0	5	3	6	8	17	0	3	8	8	5	0	0	2	0	0	0	k__Bacteria;p__Gemmatimonadetes;c__Gemmatimonadetes;o__Gemmatimonadales;f__Gemmatimonadaceae;g__Gemmatimonas;s__uncultured_bacterium
OTU805	1	0	0	0	2	0	0	0	0	0	0	0	4	0	12	10	23	7	k__Bacteria;p__Bacteroidetes;c__Sphingobacteriia;o__Sphingobacteriales;f__NS11-12_marine_group;g__norank;s__uncultured_bacterium
OTU375	1	0	9	16	8	4	6	11	6	6	8	5	0	0	0	0	0	0	k__Bacteria;p__Proteobacteria;c__Betaproteobacteria;o__Nitrosomonadales;f__Nitrosomonadaceae;g__uncultured
OTU927	0	17	1	5	9	6	0	13	0	0	4	2	0	0	0	2	6	1	k__Bacteria;p__Gemmatimonadetes;c__Gemmatimonadetes;o__Gemmatimonadales;f__Gemmatimonadaceae;g__Gemmatimonas
OTU1123	1	12	10	4	11	10	0	1	1	0	3	0	0	0	0	3	1	0	k__Bacteria;p__Bacteroidetes;c__Sphingobacteriia;o__Sphingobacteriales;f__Chitinophagaceae;g__uncultured
OTU754	10	0	1	0	0	2	0	0	0	0	0	0	1	0	26	7	16	5	k__Bacteria;p__Proteobacteria;c__Gammaproteobacteria;o__Alteromonadales;f__Idiomarinaceae;g__Idiomarina
OTU1000	0	6	8	1	3	5	0	0	1	1	0	0	18	6	2	6	2	1	k__Bacteria;p__Gemmatimonadetes;c__Gemmatimonadetes;o__Longimicrobiales;f__Longimicrobiaceae;g__norank;s__uncultured_bacterium
OTU542	14	0	2	0	2	1	2	11	35	3	1	0	0	0	3	1	0	0	k__Bacteria;p__Bacteroidetes;c__Sphingobacteriia;o__Sphingobacteriales;f__KD3-93;g__norank;s__uncultured_bacterium
OTU543	4	2	2	1	5	10	0	18	4	10	1	1	0	0	1	0	1	0	k__Bacteria;p__Acidobacteria;c__Acidobacteria;o__Acidobacteriales;f__Acidobacteriaceae_(Subgroup_1);g__uncultured
OTU1005	1	3	4	14	6	0	4	3	2	6	10	1	0	0	13	0	0	0	k__Bacteria;p__Chloroflexi;c__Ardenticatenia;o__uncultured;f__uncultured;g__uncultured
OTU903	20	20	0	0	0	0	0	0	0	0	0	0	0	0	0	4	3	1	k__Bacteria;p__Cyanobacteria;c__Cyanobacteria;o__norank;f__norank;g__norank
OTU667	4	5	3	5	6	1	4	1	5	5	6	6	3	1	5	2	2	1	k__Bacteria;p__Proteobacteria;c__Gammaproteobacteria;o__Enterobacteriales;f__Enterobacteriaceae;g__Escherichia-Shigella
OTU455	1	2	5	19	3	7	5	9	3	7	2	5	0	0	7	0	1	1	k__Bacteria;p__Chloroflexi;c__Chloroflexia;o__Chloroflexales;f__Roseiflexaceae;g__Roseiflexus;s__uncultured_bacterium
OTU871	8	11	0	0	4	1	15	1	5	3	3	3	0	0	0	0	3	0	k__Bacteria;p__Firmicutes;c__Clostridia;o__Halanaerobiales;f__ODP1230B8.23;g__norank
OTU354	4	3	11	2	6	3	1	1	2	5	3	3	0	1	6	3	6	0	k__Bacteria;p__Chloroflexi;c__Anaerolineae;o__Anaerolineales;f__Anaerolineaceae;g__uncultured;s__Chloroflexi_bacterium_OLB13
OTU503	0	0	3	0	2	0	25	2	1	23	5	3	0	0	0	0	0	0	k__Bacteria;p__Gemmatimonadetes;c__Gemmatimonadetes;o__Gemmatimonadales;f__Gemmatimonadaceae
OTU167	9	4	12	2	2	6	1	4	6	5	2	4	0	1	3	1	3	0	k__Bacteria;p__Actinobacteria;c__Actinobacteria;o__Micrococcales;f__Intrasporangiaceae
OTU940	4	10	7	1	9	3	2	1	8	4	3	3	0	0	1	0	2	1	k__Bacteria;p__Chloroflexi;c__Ktedonobacteria;o__JG30-KF-AS9;f__norank;g__norank;s__uncultured_bacterium
OTU263	1	3	21	16	3	0	1	2	3	6	5	0	0	0	9	0	0	0	k__Bacteria;p__Actinobacteria;c__Actinobacteria;o__Frankiales;f__Acidothermaceae;g__Acidothermus;s__uncultured_bacterium
OTU432	4	1	0	3	2	14	0	1	0	11	3	10	0	0	0	3	11	0	k__Bacteria;p__Acidobacteria;c__Acidobacteria;o__Solibacterales;f__Solibacteraceae_(Subgroup_3);g__PAUC26f
OTU648	1	0	8	17	2	0	0	19	7	3	5	3	0	0	1	0	0	0	k__Bacteria;p__Gemmatimonadetes;c__Gemmatimonadetes;o__Gemmatimonadales;f__Gemmatimonadaceae;g__Gemmatirosa;s__uncultured_bacterium
OTU449	2	1	3	2	13	10	3	4	9	1	5	8	0	0	0	1	0	0	k__Bacteria;p__Actinobacteria;c__Actinobacteria;o__Solirubrobacterales
OTU960	0	10	17	2	2	5	1	8	0	3	0	0	0	0	1	0	1	0	k__Bacteria;p__Proteobacteria;c__Deltaproteobacteria;o__Myxococcales;f__Phaselicystidaceae;g__Phaselicystis;s__uncultured_bacterium
OTU854	16	3	3	0	1	0	2	1	16	14	2	3	0	0	0	3	0	0	k__Bacteria;p__Chlorobi;c__Chlorobia;o__Chlorobiales;f__OPB56;g__norank;s__uncultured_bacterium_KF-JG30-B11
OTU732	0	0	0	0	0	1	0	0	0	0	0	0	4	26	0	3	5	8	k__Bacteria;p__Bacteroidetes
OTU781	4	0	1	0	0	3	1	1	1	2	0	7	4	2	4	14	14	5	k__Bacteria;p__Bacteroidetes;c__Sphingobacteriia;o__Sphingobacteriales;f__Sphingobacteriaceae;g__Pedobacter;s__Pedobacter_sp._N1d-b8
OTU825	32	3	8	0	3	10	0	1	0	0	0	0	0	0	0	1	0	0	k__Bacteria;p__Bacteroidetes;c__Sphingobacteriia;o__Sphingobacteriales;f__Chitinophagaceae;g__Flavisolibacter
OTU1121	0	3	7	19	12	0	1	3	1	8	1	0	0	0	16	0	0	0	k__Bacteria;p__Latescibacteria;c__norank;o__norank;f__norank;g__norank;s__uncultured_Desulfuromonadales_bacterium
OTU1038	4	3	12	1	8	5	0	9	6	1	6	7	0	0	0	0	1	0	k__Bacteria;p__Proteobacteria;c__Gammaproteobacteria;o__Legionellales;f__Coxiellaceae;g__Aquicella
OTU491	13	1	2	1	7	9	9	7	3	5	1	3	0	0	0	0	0	0	k__Bacteria;p__Proteobacteria;c__Alphaproteobacteria;o__Rhizobiales;f__Rhizobiales_Incertae_Sedis;g__Rhizomicrobium
OTU919	0	19	1	0	2	0	8	1	8	5	4	2	0	0	0	0	0	0	k__Bacteria;p__Proteobacteria;c__Deltaproteobacteria;o__Oligoflexales;f__0319-6G20;g__norank;s__uncultured_bacterium
OTU947	0	3	3	17	2	0	1	2	1	14	7	2	0	0	19	1	0	0	k__Bacteria;p__Proteobacteria;c__Deltaproteobacteria;o__Desulfurellales;f__Desulfurellaceae;g__H16;s__uncultured_proteobacterium
OTU578	1	0	1	1	3	1	0	47	6	0	1	0	0	0	0	1	2	0	k__Bacteria;p__Parcubacteria;c__norank;o__norank;f__norank;g__norank;s__uncultured_bacterium
OTU702	0	0	0	0	1	1	0	0	0	0	0	0	8	15	1	12	14	14	k__Bacteria;p__Bacteroidetes;c__Sphingobacteriia;o__Sphingobacteriales;f__uncultured;g__uncultured;s__uncultured_Bacteroidetes/Chlorobi_group_bacterium
OTU823	11	13	9	0	2	5	0	1	5	4	3	5	0	0	0	0	1	1	k__Bacteria;p__Proteobacteria
OTU1052	5	1	8	3	16	25	1	3	0	0	1	0	0	0	1	1	0	0	k__Bacteria;p__Proteobacteria;c__Alphaproteobacteria;o__Rhizobiales;f__Rhizobiales_Incertae_Sedis;g__Bauldia;s__uncultured_bacterium
OTU342	1	3	4	16	8	2	1	1	5	2	4	4	0	0	11	0	0	1	k__Bacteria;p__Acidobacteria;c__Acidobacteria;o__norank;f__norank;g__norank;s__uncultured_Acidobacteria_bacterium
OTU1093	0	0	1	10	2	0	10	15	8	0	8	4	0	0	1	0	0	0	k__Bacteria;p__Gemmatimonadetes;c__Gemmatimonadetes;o__Gemmatimonadales;f__Gemmatimonadaceae;g__uncultured
OTU630	0	1	5	2	2	0	5	2	6	28	6	5	0	0	0	0	0	0	k__Bacteria;p__Proteobacteria;c__Alphaproteobacteria;o__Rhodospirillales;f__DA111;g__norank;s__uncultured_alpha_proteobacterium
OTU1103	3	3	6	17	3	1	1	1	0	9	7	3	0	0	10	0	1	0	k__Bacteria;p__Acidobacteria;c__Acidobacteria;o__Acidobacteriales;f__Acidobacteriaceae_(Subgroup_1);g__uncultured;s__uncultured_bacterium
OTU797	0	0	0	0	0	9	0	0	0	0	0	0	10	2	5	17	12	6	k__Bacteria;p__Proteobacteria;c__Gammaproteobacteria;o__Cellvibrionales;f__Cellvibrionaceae;g__uncultured;s__uncultured_bacterium
OTU1064	0	0	24	5	1	1	0	0	0	1	6	3	0	0	15	1	1	1	k__Bacteria;p__Bacteroidetes;c__Cytophagia;o__Cytophagales;f__Cytophagaceae;g__uncultured
OTU465	1	0	0	0	1	2	42	0	0	0	0	0	0	0	0	0	0	0	k__Bacteria;p__Proteobacteria;c__Gammaproteobacteria;o__Legionellales;f__Coxiellaceae;g__Aquicella;s__uncultured_bacterium_KF-JG30-B15
OTU838	39	2	4	1	3	3	0	1	0	3	0	0	0	0	1	2	0	0	k__Bacteria;p__Gemmatimonadetes;c__Gemmatimonadetes;o__norank;f__norank;g__norank
OTU735	1	0	0	0	0	0	0	0	0	0	0	0	4	24	0	7	11	5	k__Bacteria;p__Proteobacteria;c__Alphaproteobacteria;o__Rhodobacterales;f__Rhodobacteraceae;g__Roseovarius;s__uncultured_Rhodobacteraceae_bacterium
OTU912	5	22	2	0	1	0	3	1	6	0	0	1	1	1	4	0	1	0	k__Bacteria;p__Bacteroidetes;c__Sphingobacteriia;o__Sphingobacteriales;f__Sphingobacteriaceae;g__Sphingobacterium;s__Sphingobacterium_thalpophilum
OTU516	2	2	2	1	3	2	16	0	6	3	7	5	0	0	0	0	1	0	k__Bacteria;p__Planctomycetes;c__Phycisphaerae;o__Tepidisphaerales;f__Tepidisphaeraceae;g__norank
OTU229	0	29	2	3	5	1	0	0	0	0	2	0	0	0	1	0	0	0	k__Bacteria;p__Chloroflexi;c__Anaerolineae;o__Anaerolineales;f__Anaerolineaceae;g__uncultured;s__uncultured_sludge_bacterium_S14
OTU446	2	6	1	2	4	9	0	10	3	9	1	4	0	0	2	1	2	1	k__Bacteria;p__Chloroflexi;c__Anaerolineae;o__Anaerolineales;f__Anaerolineaceae;g__uncultured
OTU703	0	0	0	0	1	1	0	0	0	0	0	0	5	0	1	39	5	5	k__Bacteria;p__Cloacimonetes;c__LK-44f;o__norank;f__norank;g__norank;s__uncultured_bacterium
OTU815	0	0	1	1	0	4	0	0	2	1	1	0	0	11	13	3	4	16	k__Bacteria;p__Bacteroidetes;c__Sphingobacteriia;o__Sphingobacteriales;f__Sphingobacteriaceae;g__Sphingobacterium
OTU631	0	0	22	0	0	1	0	1	25	10	1	0	0	0	5	0	0	0	k__Bacteria;p__Bacteroidetes;c__Sphingobacteriia;o__Sphingobacteriales;f__Chitinophagaceae
OTU861	13	2	4	2	6	3	7	2	2	2	1	3	0	0	0	1	0	1	k__Bacteria;p__Proteobacteria;c__Gammaproteobacteria;o__Legionellales;f__Coxiellaceae;g__Aquicella;s__agricultural_soil_bacterium_SC-I-81
OTU1019	3	0	7	14	8	2	1	7	4	5	2	1	0	0	3	0	0	0	k__Archaea;p__Thaumarchaeota;c__Soil_Crenarchaeotic_Group(SCG);o__norank;f__norank;g__norank
OTU379	3	0	12	1	8	22	1	0	11	1	1	5	0	0	0	0	1	0	k__Bacteria;p__Bacteroidetes;c__Sphingobacteriia;o__Sphingobacteriales;f__uncultured;g__uncultured
OTU747	0	4	0	2	4	1	0	0	0	1	0	1	2	0	54	1	0	0	k__Bacteria;p__Proteobacteria;c__Deltaproteobacteria;o__Bdellovibrionales;f__Bacteriovoracaceae;g__Bacteriovorax;s__uncultured_bacterium
OTU908	1	3	5	0	5	8	15	1	3	1	4	4	0	0	1	0	1	0	k__Bacteria;p__Firmicutes;c__Bacilli;o__Bacillales;f__Planococcaceae;g__Rummeliibacillus;s__uncultured_bacterium
OTU666	0	0	0	0	1	1	0	0	1	0	4	0	11	3	5	7	6	13	k__Bacteria;p__Proteobacteria;c__Deltaproteobacteria;o__Myxococcales;f__BIrii41;g__norank;s__uncultured_bacterium
OTU1042	4	7	9	2	9	4	1	4	8	0	6	4	0	0	0	0	0	0	k__Bacteria
OTU793	0	0	0	0	0	2	0	0	0	0	1	0	4	12	0	10	10	8	k__Bacteria;p__Firmicutes;c__Clostridia;o__Clostridiales;f__Ruminococcaceae;g__Fastidiosipila;s__uncultured_bacterium
OTU592	0	2	1	0	5	1	11	2	27	6	2	1	0	0	1	0	1	1	k__Archaea;p__Euryarchaeota;c__Thermoplasmata;o__Thermoplasmatales;f__Marine_Group_II;g__norank;s__uncultured_euryarchaeote
OTU996	1	18	3	3	5	0	1	2	2	3	3	1	0	0	11	0	0	0	k__Bacteria
OTU944	0	16	7	10	6	2	1	5	4	2	3	1	0	0	1	0	1	0	k__Bacteria;p__Actinobacteria;c__Actinobacteria;o__Micromonosporales;f__Micromonosporaceae;g__Actinoplanes;s__uncultured_bacterium
OTU572	0	4	4	2	2	0	2	23	5	3	5	5	0	0	4	0	0	0	k__Bacteria;p__Proteobacteria;c__Alphaproteobacteria;o__Rhizobiales;f__A0839;g__norank
OTU865	12	2	5	0	4	4	0	7	23	2	2	1	0	0	0	0	0	0	k__Bacteria;p__Bacteroidetes;c__Cytophagia;o__Cytophagales;f__Cytophagaceae;g__Cytophaga;s__uncultured_Bacteroidetes_bacterium
OTU998	0	5	2	0	8	0	4	7	7	2	6	14	0	0	0	0	1	1	k__Bacteria;p__Proteobacteria;c__Alphaproteobacteria;o__Rhizobiales;f__Rhizobiales_Incertae_Sedis;g__Rhizomicrobium
OTU851	28	0	2	0	6	4	0	4	2	3	0	1	0	0	0	0	1	0	k__Bacteria;p__Chloroflexi;c__TK10;o__norank;f__norank;g__norank
OTU888	7	2	6	21	4	2	0	3	2	6	2	0	0	0	3	0	0	0	k__Bacteria;p__Planctomycetes;c__Planctomycetacia;o__Planctomycetales;f__Planctomycetaceae;g__Pirellula
OTU408	1	0	0	1	4	21	3	0	0	10	3	2	0	0	1	1	8	1	k__Bacteria;p__Proteobacteria;c__Alphaproteobacteria;o__Rhodospirillales;f__JG37-AG-20;g__norank;s__uncultured_alpha_proteobacterium
OTU410	0	1	0	3	10	35	0	0	0	0	1	0	0	0	0	0	0	0	k__Bacteria;p__Bacteroidetes;c__Sphingobacteriia;o__Sphingobacteriales;f__env.OPS_17;g__norank;s__uncultured_bacterium
OTU761	3	0	0	0	0	0	0	0	0	0	2	0	0	0	57	1	1	2	k__Bacteria;p__Proteobacteria;c__Gammaproteobacteria;o__Oceanospirillales;f__Oceanospirillaceae;g__Oceanobacter;s__uncultured_bacterium
OTU840	13	3	5	0	7	6	3	3	0	1	4	2	0	0	0	1	0	0	k__Bacteria;p__Planctomycetes;c__Phycisphaerae;o__Tepidisphaerales;f__Tepidisphaeraceae;g__norank;s__uncultured_bacterium
OTU771	1	1	9	14	3	1	1	1	1	3	6	1	0	0	21	1	1	0	k__Bacteria;p__Actinobacteria;c__Actinobacteria;o__norank;f__norank;g__norank
OTU512	1	1	5	6	1	3	5	5	8	8	4	0	0	0	1	1	2	1	k__Bacteria;p__Chloroflexi;c__Ktedonobacteria;o__JG30-KF-AS9;f__norank;g__norank;s__uncultured_bacterium
OTU828	12	5	6	0	3	2	1	4	6	7	4	4	0	0	0	1	0	0	k__Bacteria;p__Chloroflexi;c__Ktedonobacteria;o__JG30-KF-AS9;f__norank;g__norank;s__uncultured_bacterium
OTU786	0	0	0	0	1	0	0	0	0	0	0	0	11	8	9	11	7	1	k__Bacteria;p__Proteobacteria;c__Gammaproteobacteria;o__Cellvibrionales;f__Halieaceae;g__Haliea;s__uncultured_bacterium
OTU997	14	9	6	0	3	1	1	1	5	1	2	6	0	0	1	0	0	0	k__Bacteria;p__Proteobacteria;c__Gammaproteobacteria;o__Legionellales;f__Coxiellaceae;g__Aquicella
OTU837	38	0	0	0	2	0	0	0	0	3	2	0	0	0	0	0	0	0	k__Bacteria;p__Gemmatimonadetes;c__Gemmatimonadetes;o__Gemmatimonadales;f__Gemmatimonadaceae;g__Gemmatimonas
OTU895	13	3	16	2	4	3	0	4	1	0	0	0	1	0	0	1	0	0	k__Bacteria;p__Proteobacteria;c__Gammaproteobacteria;o__Thiotrichales;f__CHAB-XI-27;g__norank;s__uncultured_bacterium
OTU1044	0	2	6	5	6	4	6	1	9	4	3	3	0	0	6	0	0	1	k__Bacteria;p__Actinobacteria;c__Actinobacteria;o__Gaiellales
OTU1082	0	0	3	18	10	0	2	5	2	7	3	1	0	0	4	1	1	0	k__Bacteria;p__Planctomycetes;c__Phycisphaerae;o__Tepidisphaerales;f__Tepidisphaeraceae;g__norank
OTU834	3	7	10	4	13	4	1	1	1	7	2	3	0	0	0	1	2	1	k__Bacteria;p__Actinobacteria;c__Actinobacteria;o__Frankiales;f__Geodermatophilaceae
OTU452	0	7	10	5	2	12	0	0	0	0	3	1	0	0	2	0	1	0	k__Bacteria;p__Bacteroidetes;c__Cytophagia;o__Cytophagales;f__Cytophagaceae;g__uncultured;s__Bacteroidetes_bacterium_CHC2
OTU913	0	19	0	1	3	5	0	1	1	0	1	0	0	0	0	0	0	1	k__Bacteria;p__Chloroflexi;c__Anaerolineae;o__Anaerolineales;f__Anaerolineaceae;g__uncultured
OTU585	0	0	8	21	1	1	1	7	3	4	3	1	0	0	7	0	0	0	k__Bacteria;p__Acidobacteria;c__Acidobacteria;o__norank;f__norank;g__norank;s__uncultured_proteobacterium
OTU599	3	1	2	2	2	0	8	2	9	4	10	9	0	0	0	0	0	0	k__Bacteria;p__Chloroflexi;c__TK10;o__norank;f__norank;g__norank;s__uncultured_bacterium_5E7
OTU609	0	2	3	4	2	0	13	6	1	6	4	2	0	0	3	0	0	1	k__Bacteria;p__Proteobacteria;c__Deltaproteobacteria;o__Myxococcales;f__BIrii41;g__norank
OTU610	0	0	7	3	5	1	9	2	4	10	7	1	0	0	0	0	0	0	k__Archaea;p__Thaumarchaeota;c__Soil_Crenarchaeotic_Group(SCG);o__norank;f__norank;g__norank;s__uncultured_soil_archaeon
OTU679	0	0	0	0	0	0	0	0	0	0	0	0	9	3	7	8	14	2	k__Bacteria;p__Proteobacteria;c__Gammaproteobacteria;o__Oceanospirillales;f__Oceanospirillaceae;g__Pseudohongiella
OTU770	0	0	0	0	1	0	0	0	0	0	0	0	4	1	16	8	9	11	k__Bacteria;p__Proteobacteria;c__Deltaproteobacteria;o__Bradymonadales;f__norank;g__norank
OTU969	2	1	0	1	11	4	0	8	2	6	5	7	0	0	0	1	1	0	k__Bacteria;p__Proteobacteria;c__Alphaproteobacteria;o__Rickettsiales;f__Mitochondria;g__norank
OTU911	7	2	3	0	2	11	5	1	6	2	5	5	0	0	0	0	0	0	k__Bacteria;p__Firmicutes;c__Clostridia;o__Halanaerobiales;f__ODP1230B8.23;g__norank
OTU659	1	3	2	1	3	5	0	2	0	11	2	1	3	1	6	2	3	0	k__Bacteria;p__Gemmatimonadetes;c__Gemmatimonadetes;o__Gemmatimonadales;f__Gemmatimonadaceae;g__uncultured;s__uncultured_alpha_proteobacterium
OTU563	0	0	4	8	1	0	10	4	3	11	10	0	0	0	0	0	1	0	k__Bacteria;p__Acidobacteria;c__Acidobacteria;o__Acidobacteriales;f__Acidobacteriaceae_(Subgroup_1);g__uncultured
OTU915	1	7	3	1	6	5	0	0	7	4	0	5	1	0	1	6	1	1	k__Bacteria;p__Bacteroidetes;c__Flavobacteriia;o__Flavobacteriales;f__Flavobacteriaceae;g__Chryseobacterium;s__uncultured_soil_bacterium
OTU923	0	5	0	9	3	0	3	13	2	2	6	3	1	0	5	0	0	2	k__Bacteria;p__Proteobacteria;c__Betaproteobacteria;o__Methylophilales;f__Methylophilaceae;g__uncultured
OTU423	0	0	0	3	3	22	0	0	0	1	0	0	0	0	6	4	13	2	k__Bacteria;p__Bacteroidetes;c__Flavobacteriia;o__Flavobacteriales;f__Cryomorphaceae
OTU1035	1	0	6	2	4	9	2	0	11	1	8	1	0	0	0	2	2	0	k__Bacteria;p__Gemmatimonadetes;c__Gemmatimonadetes;o__Gemmatimonadales;f__Gemmatimonadaceae;g__uncultured;s__Gemmatimonadetes_bacterium_LX87
OTU538	2	1	3	1	3	1	11	9	3	2	3	5	0	0	0	0	0	0	k__Archaea;p__Thaumarchaeota;c__Soil_Crenarchaeotic_Group(SCG);o__norank;f__norank;g__norank
OTU934	3	13	2	0	0	0	0	0	19	0	0	0	0	1	5	0	0	0	k__Bacteria;p__Actinobacteria;c__Actinobacteria;o__Streptomycetales;f__Streptomycetaceae;g__Streptomyces
OTU946	20	10	1	1	1	1	1	0	5	2	2	5	0	0	0	0	0	0	k__Bacteria;p__Armatimonadetes;c__Armatimonadia;o__Armatimonadales;f__norank;g__norank;s__uncultured_bacterium
OTU977	2	18	1	5	6	0	2	1	0	0	0	1	0	0	0	2	0	0	k__Bacteria;p__Bacteroidetes;c__Sphingobacteriia;o__Sphingobacteriales;f__NS11-12_marine_group;g__norank;s__uncultured_bacterium
OTU844	0	10	11	1	2	4	0	3	0	0	0	1	0	0	0	0	4	0	k__Bacteria;p__Gemmatimonadetes;c__Gemmatimonadetes;o__norank;f__norank;g__norank
OTU436	2	2	9	2	7	14	4	2	0	1	3	0	0	0	0	0	1	0	k__Bacteria;p__Chloroflexi;c__Thermomicrobia;o__JG30-KF-CM45;f__norank;g__norank;s__uncultured_bacterium
OTU723	0	0	0	0	0	1	0	0	0	0	0	0	5	11	0	13	3	7	k__Bacteria;p__Bacteroidetes;c__Sphingobacteriia;o__Sphingobacteriales;f__Chitinophagaceae;g__Taibaiella;s__uncultured_Sphingobacteriia_bacterium
OTU899	0	24	1	5	3	0	0	0	0	1	2	0	0	0	2	1	0	0	k__Bacteria;p__Cyanobacteria;c__Cyanobacteria;o__SubsectionIII;f__FamilyI;g__uncultured;s__uncultured_soil_bacterium
OTU639	2	1	4	0	2	0	2	1	10	8	7	7	0	0	0	2	1	0	k__Bacteria;p__Bacteroidetes;c__Sphingobacteriia;o__Sphingobacteriales;f__Chitinophagaceae;g__uncultured
OTU973	2	5	11	3	8	3	0	6	2	0	2	0	0	0	2	1	2	0	k__Bacteria;p__Verrucomicrobia;c__Opitutae;o__Opitutales;f__Opitutaceae;g__Opitutus
OTU958	6	4	16	0	5	1	1	2	3	1	1	3	0	0	0	0	0	0	k__Bacteria;p__Verrucomicrobia;c__OPB35_soil_group;o__norank;f__norank;g__norank
OTU875	5	6	8	3	8	6	0	4	2	1	0	1	0	0	2	0	2	0	k__Bacteria;p__Actinobacteria;c__Actinobacteria;o__Solirubrobacterales;f__Elev-16S-1332;g__norank;s__uncultured_actinobacterium
OTU726	1	0	0	0	0	0	1	0	0	0	1	0	2	23	0	3	3	2	k__Bacteria;p__Firmicutes;c__Bacilli;o__Bacillales;f__Staphylococcaceae;g__Aliicoccus;s__uncultured_bacterium
OTU1061	1	6	17	1	4	0	0	2	0	6	3	2	0	0	4	0	0	0	k__Bacteria;p__Bacteroidetes;c__Cytophagia;o__Cytophagales;f__Cytophagaceae;g__uncultured
OTU1097	0	3	3	7	2	4	0	9	2	6	4	1	0	0	0	0	0	0	k__Bacteria;p__Acidobacteria;c__Acidobacteria;o__Subgroup_10;f__Sva0725;g__norank
OTU484	0	2	1	2	8	1	9	3	1	8	4	1	0	0	1	0	0	0	k__Bacteria;p__Chloroflexi;c__Ktedonobacteria;o__C0119;f__norank;g__norank;s__uncultured_bacterium
OTU991	1	12	0	0	2	0	2	2	9	2	2	14	0	0	0	0	0	0	k__Bacteria;p__Acidobacteria;c__Acidobacteria;o__Solibacterales;f__Solibacteraceae_(Subgroup_3);g__Bryobacter;s__uncultured_Acidobacteria_bacterium
OTU339	18	1	0	0	2	1	5	1	0	2	0	0	0	0	0	0	0	0	k__Bacteria;p__Planctomycetes;c__Phycisphaerae;o__Tepidisphaerales;f__Tepidisphaeraceae;g__norank;s__uncultured_bacterium
OTU589	4	0	1	2	1	0	0	5	15	8	3	5	0	0	0	0	1	0	k__Bacteria;p__Verrucomicrobia;c__Opitutae;o__Opitutales;f__Opitutaceae;g__Alterococcus;s__uncultured_bacterium
OTU530	2	4	2	2	11	5	1	6	8	0	1	0	0	1	1	1	0	3	k__Bacteria;p__Bacteroidetes;c__Sphingobacteriia;o__Sphingobacteriales;f__Sphingobacteriaceae;g__Pedobacter
OTU784	0	0	0	0	0	0	0	0	0	0	0	0	5	4	0	15	11	8	k__Bacteria;p__Bacteroidetes;c__Bacteroidia;o__Bacteroidales;f__Porphyromonadaceae;g__uncultured
OTU783	0	0	0	0	0	0	0	0	0	0	0	0	0	0	0	32	0	0	k__Bacteria;p__Proteobacteria;c__Alphaproteobacteria;o__Rickettsiales;f__Mitochondria;g__norank;s__Beta_vulgaris_subsp._maritima
OTU483	2	0	1	0	1	1	19	0	3	2	1	2	0	0	0	0	4	0	k__Bacteria;p__Gemmatimonadetes;c__Gemmatimonadetes;o__Gemmatimonadales;f__Gemmatimonadaceae;g__Gemmatimonas
OTU628	4	3	2	2	1	3	1	3	2	5	3	14	1	0	3	0	4	0	k__Bacteria;p__Proteobacteria;c__Alphaproteobacteria;o__Caulobacterales;f__Hyphomonadaceae;g__Woodsholea;s__uncultured_bacterium
OTU665	0	7	1	2	9	0	0	0	0	1	15	5	0	0	2	0	0	0	k__Bacteria;p__Gemmatimonadetes;c__Gemmatimonadetes;o__Gemmatimonadales;f__Gemmatimonadaceae;g__uncultured
OTU750	1	1	4	17	4	2	1	2	4	7	1	2	0	0	8	0	0	0	k__Bacteria;p__Proteobacteria;c__Betaproteobacteria;o__SC-I-84;f__norank;g__norank
OTU437	1	0	7	1	2	8	1	4	18	5	3	0	0	0	4	0	0	0	k__Bacteria;p__Bacteroidetes;c__Bacteroidetes_VC2.1_Bac22;o__norank;f__norank;g__norank
OTU1029	1	1	1	3	1	0	0	29	1	0	0	0	0	0	6	0	0	0	k__Bacteria;p__Chloroflexi;c__Ardenticatenia;o__uncultured;f__uncultured;g__uncultured;s__uncultured_Litorilinea_sp.
OTU1113	0	9	2	3	8	1	0	14	2	0	2	1	0	0	0	0	0	0	k__Bacteria;p__Proteobacteria;c__Betaproteobacteria
OTU553	2	5	1	0	1	4	1	10	6	2	4	6	0	0	0	0	0	0	k__Bacteria;p__Proteobacteria;c__Gammaproteobacteria;o__Legionellales;f__Coxiellaceae;g__Aquicella
OTU948	4	14	0	0	2	2	3	0	2	1	1	0	0	0	0	1	0	1	k__Bacteria;p__Elusimicrobia;c__Elusimicrobia;o__Lineage_IV;f__norank;g__norank;s__uncultured_Termite_group_1_bacterium
OTU808	0	0	6	0	0	0	0	0	2	0	1	0	0	0	0	3	30	1	k__Bacteria;p__Bacteroidetes;c__Cytophagia;o__Cytophagales;f__Cytophagaceae;g__uncultured
OTU982	2	6	4	0	3	3	2	0	8	4	6	1	0	0	0	0	0	0	k__Bacteria;p__Actinobacteria;c__Actinobacteria;o__Pseudonocardiales;f__Pseudonocardiaceae
OTU560	0	0	0	1	0	0	0	41	0	0	0	0	0	0	0	0	0	0	k__Bacteria;p__TM6_(Dependentiae);c__norank;o__norank;f__norank;g__norank
OTU695	0	0	0	0	0	2	0	0	0	0	1	0	5	1	2	12	14	3	k__Bacteria;p__Proteobacteria;c__Deltaproteobacteria;o__Bdellovibrionales;f__Bacteriovoracaceae;g__uncultured;s__Bacteriovorax_sp._ETC
OTU897	2	1	2	1	1	2	3	0	3	5	3	1	0	1	20	0	0	0	k__Bacteria;p__Chloroflexi;c__KD4-96;o__norank;f__norank;g__norank;s__uncultured_bacterium
OTU1086	0	2	4	14	2	0	3	4	2	6	5	0	0	0	2	1	0	0	k__Bacteria;p__Bacteroidetes;c__Sphingobacteriia;o__Sphingobacteriales;f__Chitinophagaceae;g__uncultured
OTU624	2	0	0	1	12	8	0	0	3	23	3	0	0	0	0	0	0	0	k__Bacteria;p__Chloroflexi;c__Ktedonobacteria;o__Ktedonobacterales;f__Thermosporotrichaceae;g__uncultured;s__uncultured_soil_bacterium
OTU1036	5	1	1	0	1	1	2	0	7	1	4	10	0	0	1	0	0	1	k__Bacteria;p__Chloroflexi;c__SHA-26;o__norank;f__norank;g__norank;s__uncultured_bacterium
OTU778	0	0	0	0	0	1	0	0	0	0	0	0	4	2	0	10	5	12	k__Bacteria;p__Firmicutes;c__Erysipelotrichia;o__Erysipelotrichales;f__Erysipelotrichaceae;g__Erysipelothrix;s__uncultured_bacterium
OTU365	4	0	2	2	4	13	2	2	3	3	2	7	0	0	0	0	0	0	k__Bacteria;p__Planctomycetes;c__Planctomycetacia;o__Planctomycetales;f__Planctomycetaceae;g__uncultured
OTU876	23	0	2	1	5	1	0	0	3	2	0	1	0	0	0	0	0	0	k__Bacteria;p__Planctomycetes;c__BD7-11;o__norank;f__norank;g__norank;s__uncultured_bacterium
OTU767	0	3	2	0	1	0	5	0	3	8	9	0	0	0	3	1	6	0	k__Bacteria;p__Gemmatimonadetes;c__Gemmatimonadetes;o__Gemmatimonadales;f__Gemmatimonadaceae;g__Gemmatimonas
OTU952	3	15	2	1	0	0	0	2	1	1	0	1	0	0	0	1	0	0	k__Bacteria;p__Proteobacteria;c__Alphaproteobacteria
OTU407	2	0	8	0	0	25	2	2	1	1	2	0	0	0	1	0	0	0	k__Bacteria;p__Actinobacteria;c__Actinobacteria
OTU1063	2	7	19	0	1	4	0	1	1	8	1	2	0	0	0	0	0	0	k__Bacteria;p__Armatimonadetes;c__Fimbriimonadia;o__Fimbriimonadales;f__Fimbriimonadaceae;g__norank
OTU611	2	2	1	7	1	0	0	0	3	9	10	0	0	0	15	0	0	0	k__Bacteria
OTU983	3	3	0	2	3	1	3	9	4	5	0	1	0	0	0	1	0	0	k__Bacteria
OTU872	3	1	0	1	2	0	0	0	0	0	1	0	0	0	35	0	0	2	k__Bacteria;p__Proteobacteria;c__Gammaproteobacteria;o__Cellvibrionales;f__Cellvibrionaceae;g__uncultured;s__uncultured_Alteromonadaceae_bacterium
OTU1095	3	1	7	6	2	1	1	0	3	6	9	2	0	0	7	0	0	0	k__Bacteria;p__Proteobacteria;c__Alphaproteobacteria;o__Rhizobiales;f__Xanthobacteraceae
OTU740	0	1	0	0	0	0	0	0	2	0	2	1	2	18	1	1	8	2	k__Bacteria;p__Actinobacteria;c__Actinobacteria;o__Actinomycetales;f__Actinomycetaceae;g__Flaviflexus;s__uncultured_bacterium
OTU1033	16	0	6	0	4	4	1	4	4	1	1	1	0	0	0	0	0	2	k__Bacteria;p__Gemmatimonadetes;c__Gemmatimonadetes;o__Gemmatimonadales;f__Gemmatimonadaceae;g__Gemmatimonas
OTU884	4	3	4	7	4	0	1	2	0	2	3	2	0	0	9	0	0	0	k__Bacteria;p__Nitrospirae;c__Nitrospira;o__norank;f__norank;g__Nitrospira
OTU627	0	0	1	5	2	1	0	7	2	22	2	1	0	0	5	0	0	0	k__Bacteria;p__Proteobacteria;c__Gammaproteobacteria;o__Xanthomonadales;f__Solimonadaceae;g__Polycyclovorans;s__uncultured_Xanthomonadales_bacterium
OTU601	4	1	1	0	3	0	1	1	17	1	3	2	0	0	0	0	0	0	k__Bacteria;p__Planctomycetes;c__Planctomycetacia;o__Planctomycetales;f__Planctomycetaceae;g__Planctomyces;s__uncultured_bacterium
OTU1022	0	0	4	8	1	0	1	0	0	10	3	1	1	0	13	2	0	1	k__Bacteria;p__Actinobacteria;c__Actinobacteria
OTU1021	0	0	18	0	0	17	0	0	0	0	0	0	0	0	0	0	0	0	k__Bacteria;p__Gemmatimonadetes;c__Gemmatimonadetes;o__Longimicrobiales;f__Longimicrobiaceae;g__norank;s__uncultured_bacterium
OTU663	1	2	2	10	1	0	3	3	3	1	3	2	0	0	4	1	0	0	k__Bacteria;p__Verrucomicrobia;c__OPB35_soil_group;o__norank;f__norank;g__norank;s__uncultured_bacterium
OTU806	0	0	14	0	0	0	0	0	0	1	1	0	0	0	0	2	14	4	k__Bacteria;p__Gemmatimonadetes;c__Gemmatimonadetes;o__norank;f__norank;g__norank
OTU1080	0	1	5	19	1	0	0	1	1	2	2	1	0	0	13	0	0	0	k__Bacteria;p__Proteobacteria;c__Deltaproteobacteria;o__Desulfurellales;f__Desulfurellaceae;g__H16;s__uncultured_proteobacterium
OTU698	0	0	0	0	0	0	0	0	0	0	0	0	9	4	1	3	7	8	k__Bacteria;p__Verrucomicrobia;c__Verrucomicrobiae;o__Verrucomicrobiales;f__Verrucomicrobiaceae
OTU575	0	2	5	10	1	1	0	8	1	2	4	1	0	0	5	0	0	0	k__Bacteria;p__Acidobacteria;c__Acidobacteria;o__norank;f__norank;g__norank;s__uncultured_Candidatus_Koribacter_sp.
OTU755	0	0	0	0	0	1	0	0	0	0	0	0	5	5	8	5	8	2	k__Bacteria;p__Bacteroidetes;c__Flavobacteriia;o__Flavobacteriales;f__Cryomorphaceae;g__uncultured
OTU496	1	2	1	0	0	0	21	0	0	2	0	1	0	0	0	0	0	0	k__Bacteria
OTU953	0	13	1	0	0	1	0	4	11	0	0	0	0	0	1	0	0	0	k__Bacteria;p__Proteobacteria;c__Alphaproteobacteria;o__Rhodospirillales;f__AKYH478;g__norank;s__uncultured_alpha_proteobacterium
OTU147	2	0	0	1	0	2	0	0	0	27	2	4	0	0	0	0	0	0	k__Bacteria;p__Chlamydiae;c__Chlamydiae;o__Chlamydiales;f__cvE6;g__norank
OTU254	0	1	3	2	5	15	1	1	2	1	0	2	0	0	1	0	0	0	k__Bacteria;p__Planctomycetes;c__Planctomycetacia;o__Planctomycetales;f__Planctomycetaceae;g__Pir4_lineage;s__uncultured_soil_bacterium
OTU831	26	0	1	0	0	1	1	1	0	0	0	0	0	0	0	0	0	0	k__Bacteria;p__Proteobacteria;c__Deltaproteobacteria;o__Oligoflexales;f__0319-6G20;g__norank
OTU1099	0	1	1	14	2	0	1	2	0	4	3	2	0	0	4	0	0	0	k__Bacteria;p__Proteobacteria;c__Deltaproteobacteria;o__Desulfurellales;f__Desulfurellaceae;g__H16
OTU1054	0	0	22	10	9	0	1	1	0	0	0	0	0	0	0	0	0	0	k__Bacteria;p__Bacteroidetes;c__Flavobacteriia;o__Flavobacteriales;f__Flavobacteriaceae;g__Flavobacterium
OTU647	1	0	0	0	1	3	0	0	0	1	10	0	0	0	7	2	5	8	k__Bacteria;p__Bacteroidetes;c__Flavobacteriia;o__Flavobacteriales;f__NS9_marine_group;g__norank;s__uncultured_bacterium
OTU945	2	9	0	1	0	3	0	6	9	0	1	1	0	0	0	0	0	0	k__Bacteria;p__Planctomycetes;c__BD7-11;o__norank;f__norank;g__norank
OTU1068	0	1	15	0	2	6	0	0	5	5	2	1	0	0	0	0	0	0	k__Bacteria;p__Verrucomicrobia;c__Opitutae;o__Opitutales;f__Opitutaceae;g__Opitutus;s__uncultured_Opitutus_sp.
OTU827	19	1	0	2	2	0	2	0	0	1	1	1	0	0	0	0	0	0	k__Bacteria;p__Planctomycetes;c__Pla4_lineage;o__norank;f__norank;g__norank;s__uncultured_bacterium
OTU548	0	1	0	0	1	0	0	30	3	0	1	0	0	0	0	1	0	0	k__Bacteria;p__Acidobacteria;c__Acidobacteria;o__Blastocatellales;f__Blastocatellaceae_(Subgroup_4);g__Blastocatella;s__uncultured_Acidobacteria_bacterium
OTU807	0	0	0	0	0	2	0	0	0	0	0	0	0	0	0	3	12	10	k__Bacteria;p__Proteobacteria;c__Gammaproteobacteria;o__Oceanospirillales;f__Oceanospirillaceae;g__Pseudohongiella;s__uncultured_bacterium
OTU765	1	1	0	10	0	0	0	1	0	0	3	0	0	0	28	0	0	0	k__Bacteria;p__Proteobacteria;c__Gammaproteobacteria
OTU1117	0	2	0	1	10	13	0	2	1	0	2	3	0	0	0	0	0	0	k__Bacteria;p__Gemmatimonadetes;c__Gemmatimonadetes;o__Gemmatimonadales;f__Gemmatimonadaceae;g__uncultured
OTU794	3	1	1	1	2	3	0	5	2	1	0	0	0	0	2	3	2	0	k__Bacteria;p__Verrucomicrobia;c__OPB35_soil_group;o__Unknown_Order;f__Unknown_Family;g__Pedosphaera;s__uncultured_bacterium
OTU392	0	0	0	0	2	9	0	0	0	15	1	9	0	1	1	0	0	0	k__Bacteria;p__Proteobacteria;c__Alphaproteobacteria;o__Rhodospirillales;f__Rhodospirillaceae;g__uncultured;s__uncultured_Rhodobacteraceae_bacterium
OTU425	1	1	1	1	2	13	0	0	0	0	0	0	0	0	1	2	4	0	k__Bacteria;p__Bacteroidetes;c__Cytophagia;o__Cytophagales;f__MWH-CFBk5;g__norank;s__Bacteroidetes_bacterium_MWH-CFBk5
OTU893	3	1	1	0	1	1	2	6	13	3	3	0	0	0	1	0	0	0	k__Bacteria;p__Omnitrophica;c__norank;o__norank;f__norank;g__norank;s__uncultured_planctomycete
OTU475	2	1	0	0	1	0	5	3	2	0	3	5	0	0	0	0	0	0	k__Bacteria;p__Armatimonadetes;c__uncultured;o__uncultured;f__uncultured;g__uncultured
OTU652	5	1	0	0	5	0	0	2	6	2	4	9	0	0	0	0	0	0	k__Bacteria;p__Chloroflexi;c__Ktedonobacteria;o__JG30-KF-AS9;f__norank;g__norank;s__uncultured_bacterium
OTU1007	0	0	5	2	6	1	4	3	2	3	2	2	0	0	2	1	0	0	k__Bacteria;p__Proteobacteria;c__Gammaproteobacteria;o__Legionellales;f__Coxiellaceae;g__Aquicella;s__uncultured_Aquicella_sp.
OTU818	0	0	0	0	0	0	0	0	0	0	0	0	9	1	0	4	3	11	k__Bacteria;p__Bacteroidetes;c__Flavobacteriia;o__Flavobacteriales;f__Flavobacteriaceae;g__Planktosalinus
OTU734	0	0	0	0	0	0	0	0	0	0	1	0	4	4	0	4	8	5	k__Bacteria;p__Proteobacteria;c__Gammaproteobacteria;o__Cellvibrionales;f__Cellvibrionaceae
OTU517	0	0	0	1	0	1	16	0	3	0	1	1	0	0	2	0	0	0	k__Bacteria;p__Gemmatimonadetes;c__Gemmatimonadetes;o__Gemmatimonadales;f__Gemmatimonadaceae;g__uncultured
OTU835	6	1	6	0	6	1	0	2	4	0	0	2	0	0	0	0	1	1	k__Bacteria;p__Gemmatimonadetes;c__Gemmatimonadetes;o__Gemmatimonadales;f__Gemmatimonadaceae;g__Gemmatirosa
OTU896	3	4	1	6	4	0	0	0	1	1	0	0	0	0	4	0	0	1	k__Bacteria;p__Actinobacteria;c__Actinobacteria;o__norank;f__norank;g__norank
OTU1077	1	2	3	13	2	1	3	5	0	1	1	0	0	0	1	0	0	0	k__Bacteria;p__Proteobacteria;c__Betaproteobacteria;o__SC-I-84;f__norank;g__norank;s__uncultured_proteobacterium
OTU651	0	9	2	0	1	2	1	2	0	3	3	1	0	0	0	2	1	1	k__Bacteria;p__Gemmatimonadetes;c__Gemmatimonadetes;o__norank;f__norank;g__norank
OTU858	1	21	0	0	0	0	0	0	1	0	0	0	0	0	0	0	0	0	k__Bacteria;p__Parcubacteria;c__Candidatus_Campbellbacteria;o__norank;f__norank;g__norank
OTU989	1	13	4	0	0	1	0	0	10	0	1	0	0	0	1	0	0	0	k__Bacteria;p__Actinobacteria;c__Actinobacteria;o__Streptosporangiales;f__Thermomonosporaceae;g__Thermomonospora;s__Thermomonospora_chromogena
OTU762	0	2	2	5	3	1	1	1	2	1	4	0	0	0	15	0	0	0	k__Bacteria;p__Chloroflexi;c__Chloroflexia;o__Chloroflexales;f__Roseiflexaceae;g__Roseiflexus;s__uncultured_bacterium
OTU376	0	3	0	0	3	2	0	0	0	0	0	1	0	0	4	1	10	7	k__Bacteria;p__Proteobacteria;c__Gammaproteobacteria;o__Aeromonadales;f__Aeromonadaceae;g__Aeromonas
OTU388	0	2	0	1	2	0	1	18	3	1	0	0	0	0	0	0	0	0	k__Bacteria;p__Proteobacteria;c__Deltaproteobacteria;o__Myxococcales;f__Phaselicystidaceae;g__Phaselicystis;s__uncultured_bacterium
OTU824	11	1	6	0	1	0	0	0	2	9	1	4	0	0	0	0	0	0	k__Bacteria;p__Planctomycetes;c__OM190;o__norank;f__norank;g__norank;s__uncultured_bacterium
OTU473	3	1	1	0	1	2	1	0	2	9	2	7	0	0	0	0	0	0	k__Bacteria;p__Planctomycetes;c__Planctomycetacia;o__Planctomycetales;f__Planctomycetaceae;g__uncultured;s__uncultured_Gemmata_sp.
OTU773	0	2	0	0	0	0	0	0	1	0	0	0	0	0	33	2	0	0	k__Bacteria;p__Proteobacteria;c__Deltaproteobacteria;o__Oligoflexales;f__0319-6G20;g__norank;s__uncultured_gamma_proteobacterium
OTU759	0	0	0	0	1	2	1	0	0	0	0	0	0	0	23	2	3	4	k__Bacteria;p__Proteobacteria;c__Gammaproteobacteria;o__Chromatiales;f__Chromatiaceae;g__Rheinheimera;s__Rheinheimera_soli
OTU705	0	0	0	0	0	2	0	0	0	0	0	0	6	6	5	5	3	3	k__Bacteria;p__FBP;c__norank;o__norank;f__norank;g__norank;s__uncultured_bacterium
OTU619	0	0	0	0	0	0	0	1	0	17	15	0	0	0	0	0	0	0	k__Bacteria;p__Proteobacteria;c__Betaproteobacteria;o__Rhodocyclales;f__Rhodocyclaceae;g__Uliginosibacterium;s__Candidatus_Dactylopiibacterium_carminicum
OTU576	0	0	2	10	2	0	1	9	0	5	0	2	0	0	0	1	0	0	k__Bacteria;p__Chlamydiae;c__Chlamydiae;o__Chlamydiales;f__Simkaniaceae;g__norank;s__Chlamydiae_bacterium_Ga0074140
OTU1071	5	2	1	10	2	0	0	0	0	3	2	0	0	0	11	0	0	0	k__Bacteria;p__Chloroflexi;c__Anaerolineae;o__Anaerolineales;f__Anaerolineaceae;g__uncultured
OTU355	0	0	1	9	4	0	0	8	1	1	2	0	0	0	4	0	0	1	k__Bacteria;p__Planctomycetes;c__Planctomycetacia;o__Planctomycetales;f__Planctomycetaceae;g__Pir4_lineage;s__uncultured_bacterium
OTU1124	1	0	1	0	2	0	7	4	1	2	3	5	0	0	0	0	0	0	k__Bacteria;p__Chloroflexi;c__JG37-AG-4;o__norank;f__norank;g__norank;s__uncultured_Chloroflexi_bacterium
OTU984	1	13	7	0	4	3	1	0	0	0	1	0	0	0	0	0	0	0	k__Bacteria;p__Spirochaetae;c__Spirochaetes;o__Spirochaetales;f__Leptospiraceae;g__Leptospira
OTU976	0	1	1	3	2	0	2	0	2	4	2	2	0	0	4	0	1	0	k__Bacteria;p__Proteobacteria;c__Gammaproteobacteria;o__Legionellales;f__Coxiellaceae;g__Aquicella;s__uncultured_Aquicella_sp.
OTU671	1	0	3	1	1	7	0	4	0	2	1	6	0	0	0	1	0	0	k__Bacteria;p__Saccharibacteria;c__norank;o__norank;f__norank;g__norank
OTU668	0	0	0	0	0	1	0	0	0	0	22	1	0	0	0	0	0	0	k__Bacteria;p__Proteobacteria;c__Alphaproteobacteria;o__Caulobacterales;f__Caulobacteraceae;g__uncultured
OTU689	0	0	0	0	0	0	0	0	0	0	0	0	8	6	2	4	5	3	k__Bacteria;p__Firmicutes;c__Clostridia;o__Clostridiales;f__Ruminococcaceae;g__[Eubacterium]_coprostanoligenes_group;s__uncultured_rumen_bacterium
OTU501	3	2	1	0	3	0	9	1	0	5	2	4	0	0	0	0	0	0	k__Bacteria;p__Chloroflexi;c__TK10;o__norank;f__norank;g__norank;s__uncultured_bacterium_5E7
OTU600	1	3	1	4	0	1	1	4	7	0	3	1	0	0	0	1	1	0	k__Bacteria;p__Planctomycetes;c__Planctomycetacia;o__Planctomycetales;f__Planctomycetaceae;g__uncultured
OTU377	0	9	0	0	3	0	0	0	5	0	0	4	0	0	0	0	0	0	k__Bacteria;p__Bacteroidetes;c__Sphingobacteriia;o__Sphingobacteriales;f__Sphingobacteriaceae;g__Mucilaginibacter
OTU1112	0	7	3	1	8	4	0	0	0	0	0	0	0	0	2	1	1	0	k__Bacteria;p__Bacteroidetes;c__Cytophagia;o__Cytophagales;f__Cyclobacteriaceae;g__uncultured;s__uncultured_Bacteroidetes_bacterium
OTU544	0	0	0	0	0	0	0	24	0	0	0	0	0	0	0	0	0	0	k__Bacteria;p__Bacteroidetes;c__Sphingobacteriia;o__Sphingobacteriales;f__NS11-12_marine_group;g__norank;s__uncultured_soil_bacterium
OTU965	1	12	1	0	1	0	0	0	0	0	0	0	0	0	0	0	1	0	k__Bacteria;p__Verrucomicrobia;c__OPB35_soil_group;o__norank;f__norank;g__norank
OTU404	0	6	0	2	2	5	1	1	0	0	0	0	0	0	2	1	0	2	k__Bacteria;p__Acidobacteria;c__Acidobacteria;o__Solibacterales;f__Solibacteraceae_(Subgroup_3);g__Paludibaculum;s__uncultured_Acidobacteria_bacterium
OTU1040	0	9	2	0	0	4	0	2	0	0	0	0	0	0	0	0	1	0	k__Bacteria;p__Proteobacteria;c__Deltaproteobacteria;o__Bdellovibrionales;f__Bdellovibrionaceae;g__OM27_clade
OTU1058	0	0	16	0	0	0	0	5	1	1	1	0	0	0	1	0	0	0	k__Bacteria;p__Proteobacteria;c__Betaproteobacteria;o__Neisseriales;f__Neisseriaceae;g__uncultured;s__uncultured_beta_proteobacterium
OTU533	0	0	0	0	0	0	0	23	0	0	0	0	0	0	0	0	0	0	k__Bacteria;p__Chlamydiae;c__Chlamydiae;o__Chlamydiales;f__Simkaniaceae
OTU458	0	0	4	1	2	12	1	1	1	0	0	0	0	0	0	0	1	0	k__Bacteria;p__Gemmatimonadetes;c__Gemmatimonadetes;o__Gemmatimonadales;f__Gemmatimonadaceae;g__Gemmatimonas
OTU1130	1	0	4	0	4	3	1	1	1	2	2	0	1	0	1	1	3	1	k__Bacteria;p__Proteobacteria;c__Alphaproteobacteria;o__Rhizobiales;f__Bradyrhizobiaceae
OTU798	1	2	0	0	7	6	0	0	1	0	1	0	0	0	1	2	2	0	k__Bacteria;p__Cyanobacteria;c__Cyanobacteria;o__SubsectionIII;f__FamilyI;g__Microcoleus;s__uncultured_Oscillatoriales_cyanobacterium
OTU995	0	1	1	1	0	0	0	0	6	1	1	11	0	0	0	0	0	0	k__Bacteria;p__Chlamydiae;c__Chlamydiae;o__Chlamydiales;f__cvE6;g__norank;s__uncultured_Chlamydia_sp.
OTU760	1	0	0	0	0	0	0	0	0	0	0	0	0	0	32	0	0	0	k__Bacteria;p__Proteobacteria;c__Deltaproteobacteria;o__Bdellovibrionales;f__Bacteriovoracaceae;g__Peredibacter;s__uncultured_bacterium
OTU711	0	0	1	1	1	0	0	0	0	0	0	0	6	6	0	4	3	1	k__Bacteria;p__Proteobacteria;c__Alphaproteobacteria;o__Alphaproteobacteria_Incertae_Sedis;f__uncultured;g__uncultured
OTU1067	0	0	3	0	0	0	0	0	0	0	16	1	0	0	0	0	1	0	k__Bacteria;p__Proteobacteria;c__Alphaproteobacteria;o__Sphingomonadales
OTU598	1	2	1	0	1	4	1	1	5	0	3	5	0	0	0	0	0	0	k__Bacteria;p__Actinobacteria;c__Actinobacteria;o__Acidimicrobiales;f__uncultured;g__uncultured
OTU1024	1	0	7	7	0	1	1	1	2	1	1	0	0	0	1	0	0	0	k__Bacteria;p__Actinobacteria;c__Actinobacteria;o__norank;f__norank;g__norank;s__uncultured_bacterium_#0425-2M17
OTU951	1	0	0	1	10	1	0	1	6	1	0	0	0	0	0	0	1	2	k__Bacteria;p__Bacteroidetes
OTU1106	1	1	1	7	5	2	0	0	0	0	3	0	0	0	5	0	1	1	k__Bacteria;p__Bacteroidetes;c__Flavobacteriia;o__Flavobacteriales;f__Flavobacteriaceae;g__Flavobacterium
OTU372	0	2	1	0	3	3	0	5	2	1	0	2	0	0	1	0	0	0	k__Bacteria;p__Actinobacteria;c__Actinobacteria;o__Frankiales;f__Geodermatophilaceae;g__Geodermatophilus
OTU1083	0	3	0	4	0	1	0	0	6	5	3	1	0	0	0	0	0	0	k__Bacteria;p__Actinobacteria;c__Actinobacteria;o__norank;f__norank;g__norank
OTU810	0	0	0	0	0	0	0	0	0	0	0	0	4	2	3	0	13	1	k__Bacteria;p__Proteobacteria;c__Gammaproteobacteria;o__Pseudomonadales;f__Pseudomonadaceae;g__Pseudomonas
OTU924	0	2	0	0	1	0	0	0	0	0	0	0	5	6	0	1	2	5	k__Bacteria;p__Firmicutes;c__Clostridia;o__Clostridiales;f__Eubacteriaceae;g__Alkalibacter;s__uncultured_bacterium
OTU971	0	11	0	0	3	3	0	2	0	0	0	1	0	0	0	0	1	0	k__Bacteria;p__Cyanobacteria;c__Cyanobacteria;o__norank;f__norank;g__norank;s__Oophila_amblystomatis
OTU1020	0	1	6	9	2	0	2	2	0	0	0	1	0	0	1	0	0	0	k__Bacteria;p__Armatimonadetes;c__Chthonomonadetes;o__Chthonomonadales;f__norank;g__norank;s__uncultured_bacterium
OTU879	2	3	0	0	0	0	0	0	13	2	0	1	0	0	0	0	1	0	k__Bacteria;p__Elusimicrobia;c__Elusimicrobia;o__Lineage_IIc;f__norank;g__norank;s__uncultured_bacterium
OTU637	0	0	0	1	2	1	0	1	0	0	9	0	0	0	0	0	1	1	k__Bacteria;p__Verrucomicrobia;c__Opitutae;o__Opitutales;f__Opitutaceae;g__Opitutus;s__uncultured_bacterium
OTU400	0	0	0	0	0	2	0	0	1	0	3	15	0	0	0	0	0	0	k__Bacteria;p__Proteobacteria;c__Deltaproteobacteria;o__Myxococcales;f__Polyangiaceae;g__Sorangium
OTU588	1	3	2	0	0	3	0	2	3	1	0	0	0	0	2	4	1	0	k__Bacteria;p__Verrucomicrobia;c__OPB35_soil_group;o__norank;f__norank;g__norank
OTU715	0	0	0	0	0	0	0	0	0	0	0	0	5	5	0	3	1	5	k__Bacteria;p__Bacteroidetes;c__Cytophagia;o__Cytophagales;f__Flammeovirgaceae;g__Nafulsella;s__marine_bacterium_JK1007
OTU622	0	0	1	0	0	0	0	0	0	17	1	0	0	0	0	0	0	0	k__Bacteria;p__Planctomycetes;c__Phycisphaerae;o__Tepidisphaerales;f__Tepidisphaeraceae;g__norank
OTU864	14	1	0	0	0	0	2	0	3	0	0	0	0	0	0	0	0	0	k__Bacteria;p__Parcubacteria;c__norank;o__norank;f__norank;g__norank;s__uncultured_bacterium
OTU968	1	4	0	0	1	0	0	7	1	0	0	0	0	0	0	0	0	0	k__Bacteria;p__Acidobacteria;c__Acidobacteria;o__Solibacterales;f__Solibacteraceae_(Subgroup_3);g__Bryobacter
OTU1084	0	0	2	10	3	1	0	0	0	2	0	1	0	0	1	0	0	0	k__Bacteria;p__Bacteroidetes;c__Sphingobacteriia;o__Sphingobacteriales;f__env.OPS_17;g__norank
OTU886	4	0	3	2	1	1	0	0	1	2	0	3	0	0	0	0	0	0	k__Bacteria;p__Bacteroidetes;c__Sphingobacteriia;o__Sphingobacteriales;f__Chitinophagaceae;g__uncultured
OTU1017	0	0	3	1	1	0	2	0	2	4	5	2	0	0	0	0	1	0	k__Bacteria;p__Proteobacteria;c__Alphaproteobacteria;o__Rhodospirillales;f__DA111;g__norank
OTU817	0	0	0	0	0	0	0	0	0	0	0	0	0	0	0	7	2	4	k__Bacteria;p__Lentisphaerae;c__Oligosphaeria;o__Oligosphaerales;f__Oligosphaeraceae;g__Z20;s__uncultured_Lentisphaerae_bacterium
OTU1089	0	1	1	6	1	0	0	5	0	2	1	0	0	0	6	0	0	0	k__Bacteria;p__Proteobacteria;c__Deltaproteobacteria;o__Myxococcales;f__Sandaracinaceae
OTU369	0	4	1	0	3	1	0	6	2	0	0	0	0	0	0	0	0	0	k__Bacteria;p__Proteobacteria;c__Deltaproteobacteria;o__Myxococcales;f__KD3-10;g__norank;s__uncultured_bacterium
OTU1091	0	0	3	3	3	0	4	2	1	1	2	1	0	0	0	0	0	0	k__Bacteria;p__Verrucomicrobia;c__OPB35_soil_group;o__norank;f__norank;g__norank;s__uncultured_bacterium
OTU1028	0	0	18	0	0	0	0	0	0	0	0	0	0	0	0	0	0	0	k__Bacteria;p__Proteobacteria;c__Deltaproteobacteria;o__Bradymonadales;f__norank;g__norank
OTU812	0	0	0	0	0	1	0	0	0	0	1	0	0	1	0	1	3	6	k__Bacteria;p__Firmicutes;c__Clostridia;o__Clostridiales;f__Family_XI;g__Sedimentibacter
OTU848	8	0	0	0	0	0	0	1	0	1	0	0	0	0	0	0	0	0	k__Bacteria;p__Chlamydiae;c__Chlamydiae;o__Chlamydiales
OTU415	0	3	0	1	1	9	0	2	0	0	0	1	0	0	0	0	0	0	k__Bacteria;p__Chloroflexi;c__Chloroflexia;o__Herpetosiphonales;f__Herpetosiphonaceae;g__Herpetosiphon;s__uncultured_bacterium
OTU803	0	0	0	0	0	0	0	0	0	1	2	0	0	0	0	1	11	0	k__Bacteria;p__Planctomycetes;c__OM190;o__norank;f__norank;g__norank;s__wastewater_metagenome
OTU909	0	7	0	0	2	0	0	0	3	0	1	0	0	0	0	0	0	0	k__Bacteria;p__Cyanobacteria;c__Cyanobacteria;o__norank;f__norank;g__norank;s__Klebsormidium_flaccidum
OTU776	0	0	0	0	0	0	0	0	0	0	0	0	0	0	0	7	1	3	k__Bacteria;p__Proteobacteria;c__Gammaproteobacteria;o__Cellvibrionales;f__Cellvibrionaceae
OTU1016	0	0	8	2	1	0	0	1	2	1	0	1	0	0	2	0	0	0	k__Bacteria;p__Planctomycetes;c__Pla3_lineage;o__norank;f__norank;g__norank
OTU673	1	1	1	0	0	3	0	0	0	1	1	3	0	0	0	0	2	0	k__Bacteria;p__Proteobacteria;c__Alphaproteobacteria;o__Rhodospirillales;f__JG37-AG-20;g__norank
OTU638	0	0	1	0	0	0	4	0	2	5	2	1	0	0	0	0	0	0	k__Bacteria;p__Chloroflexi;c__SBR2076;o__norank;f__norank;g__norank
OTU605	0	0	0	0	0	0	0	0	0	2	0	0	3	5	0	2	3	0	k__Bacteria;p__Bacteroidetes;c__Flavobacteriia;o__Flavobacteriales;f__Flavobacteriaceae;g__Gillisia
OTU430	0	1	0	5	0	2	0	0	0	3	3	0	0	0	2	0	0	0	k__Bacteria;p__Armatimonadetes;c__uncultured;o__uncultured;f__uncultured;g__uncultured;s__uncultured_bacterium
OTU889	2	1	3	1	2	3	0	0	0	0	0	0	0	0	0	0	1	0	k__Bacteria;p__Proteobacteria;c__Alphaproteobacteria;o__Rhizobiales;f__Aurantimonadaceae
OTU1039	1	1	4	3	0	0	0	0	3	1	0	0	0	0	0	0	0	0	k__Bacteria;p__Planctomycetes;c__Planctomycetacia;o__Planctomycetales;f__Planctomycetaceae;g__Planctomyces
OTU1101	3	0	0	5	1	0	0	3	1	1	1	0	0	0	0	0	0	0	k__Bacteria;p__Proteobacteria;c__Deltaproteobacteria;o__Desulfurellales;f__Desulfurellaceae;g__H16
OTU745	0	0	0	0	0	0	0	0	0	0	0	0	4	3	1	2	1	2	k__Bacteria;p__Bacteroidetes;c__Sphingobacteriia;o__Sphingobacteriales;f__Chitinophagaceae;g__Taibaiella
OTU931	0	3	1	0	1	1	0	1	1	0	0	0	0	1	0	0	1	0	k__Bacteria;p__Proteobacteria;c__Alphaproteobacteria;o__Sphingomonadales;f__Sphingomonadaceae;g__Sphingomonas
OTU880	1	0	1	2	2	1	1	1	0	4	0	0	0	0	2	0	0	0	k__Bacteria;p__Acidobacteria;c__Acidobacteria
OTU1087	4	0	0	2	2	0	0	1	0	3	0	1	0	0	0	0	0	0	k__Bacteria;p__Proteobacteria;c__Gammaproteobacteria;o__Legionellales;f__Coxiellaceae;g__Aquicella;s__uncultured_bacterium
OTU644	0	0	1	0	3	0	0	0	1	1	2	2	0	0	0	1	0	0	k__Bacteria;p__Cyanobacteria;c__Cyanobacteria;o__norank;f__norank;g__norank;s__Coelastrella_sp._M60
OTU385	0	0	0	1	8	1	0	3	0	0	0	0	0	0	0	0	0	0	k__Bacteria;p__Omnitrophica;c__Omnitrophica_Incertae_Sedis;o__Unknown_Order;f__Unknown_Family;g__Candidatus_Omnitrophus;s__uncultured_bacterium
OTU664	0	1	0	0	1	3	0	0	1	0	2	1	0	0	0	0	0	1	k__Bacteria;p__Planctomycetes;c__Planctomycetacia;o__Planctomycetales;f__Planctomycetaceae
OTU381	1	0	1	0	1	0	1	0	2	0	1	1	0	0	0	0	0	0	k__Bacteria;p__Chloroflexi;c__SHA-26;o__norank;f__norank;g__norank;s__uncultured_bacterium
OTU910	0	2	0	1	1	0	0	2	1	0	0	0	0	0	0	0	0	0	k__Bacteria;p__Planctomycetes;c__Phycisphaerae;o__Tepidisphaerales;f__Tepidisphaeraceae;g__norank;s__uncultured_bacterium
OTU1078	1	0	2	3	7	0	0	0	0	0	0	0	0	0	0	0	0	0	k__Bacteria;p__Acidobacteria;c__Acidobacteria;o__Solibacterales;f__Solibacteraceae_(Subgroup_3)
OTU768	0	0	0	0	0	0	0	0	0	0	0	0	0	0	13	0	0	0	k__Bacteria;p__Proteobacteria;c__Gammaproteobacteria;o__Xanthomonadales;f__Solimonadaceae
OTU972	0	4	2	0	4	0	0	0	1	0	0	0	0	0	0	0	0	0	k__Bacteria;p__Chloroflexi;c__Ktedonobacteria;o__C0119;f__norank;g__norank;s__uncultured_Chloroflexi_bacterium
OTU1088	0	0	0	2	0	0	0	5	1	1	1	1	0	0	0	0	0	0	k__Bacteria;p__Fibrobacteres;c__Fibrobacteria;o__Fibrobacterales;f__Fibrobacteraceae
OTU1073	0	1	0	4	3	1	0	1	0	0	0	0	0	0	0	0	0	0	k__Bacteria
OTU791	0	1	0	0	0	0	0	0	0	1	1	1	0	0	1	2	1	0	k__Bacteria;p__Planctomycetes;c__Planctomycetacia;o__Planctomycetales;f__Planctomycetaceae;g__Blastopirellula;s__uncultured_soil_bacterium
OTU1032	0	0	3	4	1	1	0	0	1	0	0	0	0	0	0	0	0	0	k__Bacteria;p__Acidobacteria;c__Acidobacteria;o__Subgroup_10;f__ABS-19;g__norank
OTU1115	0	1	0	1	4	0	0	0	0	0	0	0	0	0	0	0	0	0	k__Bacteria;p__Verrucomicrobia;c__Opitutae;o__Opitutales;f__Opitutaceae;g__Opitutus;s__uncultured_bacterium
OTU1004	0	0	1	0	1	0	0	0	2	0	0	1	0	0	0	1	0	0	k__Bacteria;p__Proteobacteria;c__Gammaproteobacteria;o__Legionellales;f__Coxiellaceae;g__Aquicella
OTU1001	0	3	0	2	0	1	0	0	1	0	0	0	0	0	0	0	0	0	k__Bacteria;p__Proteobacteria;c__Betaproteobacteria
OTU632	0	0	0	1	1	0	0	0	2	4	0	0	0	0	0	0	0	0	k__Bacteria;p__Actinobacteria;c__Actinobacteria;o__norank;f__norank;g__norank;s__uncultured_Actinomycetales_bacterium
OTU1081	0	0	0	2	0	0	2	0	0	0	0	0	0	0	0	0	0	0	k__Bacteria;p__Proteobacteria;c__Alphaproteobacteria;o__Rickettsiales;f__Mitochondria;g__norank
OTU500	0	1	0	0	0	0	4	2	0	0	0	1	0	0	0	0	0	0	k__Bacteria;p__Proteobacteria;c__Gammaproteobacteria;o__Legionellales;f__Coxiellaceae;g__Aquicella
OTU712	0	0	0	0	0	0	0	0	0	0	0	0	2	2	0	2	0	0	k__Bacteria;p__Verrucomicrobia;c__WCHB1-41;o__norank;f__norank;g__norank;s__uncultured_bacterium
OTU554	0	0	0	0	0	0	0	3	0	2	0	0	0	0	1	0	0	0	k__Bacteria;p__Bacteroidetes;c__Sphingobacteriia;o__Sphingobacteriales;f__Chitinophagaceae;g__Chitinophaga;s__uncultured_Flexibacter_sp.
OTU386	0	0	0	1	3	0	0	0	0	0	0	0	0	0	0	0	0	0	k__Archaea;p__Euryarchaeota;c__Thermoplasmata;o__Thermoplasmatales;f__Marine_Group_II;g__norank;s__uncultured_bacterium
OTU344	0	0	0	0	2	0	1	0	0	0	0	2	0	0	0	0	0	0	k__Bacteria;p__Chloroflexi;c__JG37-AG-4;o__norank;f__norank;g__norank
OTU918	0	0	0	2	1	0	0	0	0	0	0	0	0	0	0	0	0	0	k__Bacteria
OTU565	0	0	0	0	0	0	0	4	1	0	0	0	0	0	0	0	0	0	k__Bacteria;p__Planctomycetes;c__Planctomycetacia;o__Planctomycetales;f__Planctomycetaceae;g__uncultured
OTU574	0	0	0	0	0	0	0	2	0	0	0	1	0	0	0	0	0	0	k__Bacteria;p__Chloroflexi;c__Anaerolineae;o__Anaerolineales;f__Anaerolineaceae;g__uncultured;s__unidentified_marine_bacterioplankton
OTU1126	0	1	0	0	3	1	0	0	0	0	0	0	0	0	0	0	0	0	k__Bacteria;p__Planctomycetes;c__Planctomycetacia;o__Planctomycetales;f__Planctomycetaceae;g__Zavarzinella
OTU814	0	0	0	0	0	0	0	0	0	0	0	0	0	0	0	0	0	2	k__Bacteria;p__Acidobacteria;c__Acidobacteria;o__Blastocatellales;f__Blastocatellaceae_(Subgroup_4)

## Sheet: Early Summer
OTU_ID	T1-1	T1-2	T1-3	T1-4	T1-5	T1-6	T2-1	T2-2	T2-3	T2-4	T2-5	T2-6	T3-1	T3-2	T3-3	T3-4	T3-5	T3-6	taxonomy
OTU2	878	1021	1013	586	510	1054	949	1504	2392	1674	721	886	202	119	511	166	232	221	k__Bacteria;p__Acidobacteria;c__Subgroup_2;Ambiguous_taxa;Ambiguous_taxa;Ambiguous_taxa;Ambiguous_taxa
OTU1	216	229	501	183	2319	520	794	538	1262	591	588	677	66	6	20	33	330	367	k__Bacteria;p__Acidobacteria;c__Blastocatellia;o__Blastocatellales;f__Blastocatellaceae_(Subgroup_4);g__RB41
OTU6	7	5	21	2	4	6	0	0	1	1	2	2	1085	2641	242	722	129	229	k__Bacteria;p__Bacteroidetes;c__Bacteroidia;o__Bacteroidales;f__Marinilabiaceae;Ambiguous_taxa;Ambiguous_taxa
OTU7	263	251	215	248	160	376	404	474	392	511	475	297	59	17	144	45	49	45	k__Bacteria;p__Actinobacteria;c__Thermoleophilia;o__Gaiellales;f__uncultured
OTU3	0	5	9	0	0	1	0	0	0	1	1	1	1061	441	236	655	555	934	k__Bacteria;p__Bacteroidetes;c__Flavobacteriia;o__Flavobacteriales;f__Flavobacteriaceae;g__Muricauda;s__uncultured_bacterium
OTU5	302	82	93	167	44	63	511	60	25	228	598	1206	85	46	28	19	98	174	k__Bacteria;p__Cyanobacteria;c__Cyanobacteria;o__SubsectionIII;f__FamilyI;g__Microcoleus;s__uncultured_cyanobacterium
OTU4	223	302	310	335	244	407	211	344	262	435	144	215	40	19	157	35	37	53	k__Bacteria;p__Acidobacteria;c__Acidobacteria;o__Acidobacteriales;f__Acidobacteriaceae_(Subgroup_1)
OTU35	150	220	192	47	115	156	213	127	125	125	327	248	234	9	199	170	211	99	k__Bacteria;p__Chloroflexi;c__KD4-96;Ambiguous_taxa;Ambiguous_taxa;Ambiguous_taxa;Ambiguous_taxa
OTU8	51	53	140	614	217	77	110	13	25	77	374	103	12	1	15	13	5	150	k__Bacteria;p__Cyanobacteria;c__Cyanobacteria;o__SubsectionIII;f__FamilyI
OTU14	106	101	169	32	84	299	178	86	86	81	115	110	75	13	335	35	51	23	k__Bacteria;p__Proteobacteria;c__Betaproteobacteria;o__Nitrosomonadales;f__Nitrosomonadaceae;g__uncultured
OTU161	91	121	89	75	61	132	137	144	78	137	188	86	24	8	82	25	29	34	k__Bacteria;p__Actinobacteria;c__Thermoleophilia;o__Gaiellales;f__uncultured;Ambiguous_taxa;Ambiguous_taxa
OTU16	3	8	1	3	1	0	1	2	1	2	1	1	269	176	145	302	227	339	k__Bacteria;p__Proteobacteria;c__Alphaproteobacteria;o__Sphingomonadales;f__Erythrobacteraceae
OTU11	101	101	108	15	17	258	55	77	12	79	40	71	113	13	51	78	51	76	k__Bacteria;p__Chloroflexi;c__KD4-96;o__uncultured_Chloroflexi_bacterium;f__uncultured_Chloroflexi_bacterium;g__uncultured_Chloroflexi_bacterium;s__uncultured_Chloroflexi_bacterium
OTU33	115	140	81	66	51	86	100	97	103	130	33	71	34	17	37	29	33	75	k__Bacteria;p__Gemmatimonadetes;c__Gemmatimonadetes;o__Gemmatimonadales;f__Gemmatimonadaceae;g__uncultured;Ambiguous_taxa
OTU38	181	111	184	148	94	49	39	30	67	88	66	52	4	5	8	7	128	10	k__Bacteria;p__Acidobacteria;c__Holophagae;o__Subgroup_10;f__ABS-19;Ambiguous_taxa;Ambiguous_taxa
OTU81	1	2	5	0	0	4	0	0	0	0	0	0	370	391	52	113	141	62	k__Bacteria;p__Bacteroidetes;c__Flavobacteriia;o__Flavobacteriales;f__Flavobacteriaceae
OTU1163	0	1	1	0	0	1	0	0	1	0	0	0	62	729	14	189	47	13	k__Bacteria;p__Bacteroidetes;c__Bacteroidia;o__Bacteroidales;f__Marinilabiaceae;Ambiguous_taxa;Ambiguous_taxa
OTU39	78	145	38	13	4	41	74	22	7	53	63	43	75	12	85	114	356	35	k__Bacteria;p__Chloroflexi;c__JG37-AG-4;o__uncultured_bacterium;f__uncultured_bacterium;g__uncultured_bacterium;s__uncultured_bacterium
OTU184	44	65	45	66	46	42	45	62	32	29	72	39	90	27	83	119	151	210	k__Bacteria;p__Actinobacteria;c__Actinobacteria;o__Micrococcales;f__Microbacteriaceae
OTU64	72	61	97	31	25	60	35	158	43	32	30	51	140	32	71	122	87	94	k__Bacteria;p__Bacteroidetes;c__Cytophagia;o__Cytophagales;f__Cytophagaceae;g__uncultured;s__uncultured_bacterium
OTU624	71	61	74	18	51	63	99	73	73	59	98	78	54	4	273	31	62	23	k__Bacteria;p__Acidobacteria;c__Subgroup_6;o__uncultured_Holophagae_bacterium;f__uncultured_Holophagae_bacterium;g__uncultured_Holophagae_bacterium;s__uncultured_Holophagae_bacterium
OTU112	75	94	76	86	104	122	65	55	67	70	62	94	18	9	51	30	45	41	k__Bacteria;p__Proteobacteria;c__Alphaproteobacteria;o__Sphingomonadales
OTU79	0	1	4	0	1	2	0	0	1	0	0	0	164	395	61	328	62	83	k__Bacteria;p__Bacteroidetes;c__Bacteroidia;o__Bacteroidales;f__Porphyromonadaceae;g__Petrimonas
OTU42	104	82	64	127	59	38	45	43	42	49	49	56	35	19	47	49	111	115	k__Bacteria;p__Proteobacteria;c__Alphaproteobacteria;o__Rhizobiales;f__Hyphomicrobiaceae;g__Devosia;s__uncultured_bacterium
OTU10	98	93	88	64	19	58	72	88	51	77	52	60	27	34	29	41	96	61	k__Bacteria;p__Acidobacteria;c__Acidobacteria;o__Acidobacteriales;f__Acidobacteriaceae_(Subgroup_1);g__uncultured
OTU148	52	52	65	74	29	40	64	83	106	84	62	84	57	9	142	15	66	27	k__Bacteria;p__Proteobacteria;c__Alphaproteobacteria;o__Rhizobiales;f__Xanthobacteraceae
OTU25	123	153	81	132	20	52	55	101	122	59	52	37	6	1	10	1	6	2	k__Bacteria;p__Proteobacteria;c__Gammaproteobacteria;o__Xanthomonadales;f__uncultured;g__uncultured_gamma_proteobacterium;s__uncultured_gamma_proteobacterium
OTU159	83	67	58	64	51	57	100	85	53	65	96	92	29	9	46	39	31	24	k__Bacteria;p__Actinobacteria;c__Actinobacteria;o__Frankiales
OTU18	0	0	9	0	0	0	0	0	0	2	0	0	262	166	65	180	233	112	k__Bacteria;p__Bacteroidetes;c__Flavobacteriia;o__Flavobacteriales;f__Flavobacteriaceae;g__Aequorivita;Ambiguous_taxa
OTU388	73	50	93	70	64	97	54	110	87	70	71	66	13	4	38	7	35	15	k__Bacteria;p__Firmicutes;c__Bacilli;o__Bacillales;f__Bacillaceae;g__Bacillus;s__Bacillus_drentensis
OTU43	47	49	49	4	107	42	73	125	47	46	76	74	78	5	101	29	44	31	k__Bacteria;p__Proteobacteria;c__Betaproteobacteria;o__Nitrosomonadales;f__Nitrosomonadaceae;g__uncultured
OTU80	2	1	6	0	0	1	0	0	1	0	0	0	104	386	72	79	41	163	k__Bacteria;p__Bacteroidetes;c__Bacteroidia;o__Bacteroidales;f__Porphyromonadaceae;g__Proteiniphilum;s__uncultured_bacterium
OTU225	113	156	85	66	50	77	53	20	22	42	76	40	16	2	25	28	30	49	k__Bacteria;p__Chloroflexi;c__Gitt-GS-136
OTU458	80	70	49	41	41	61	129	68	47	93	111	58	22	12	27	20	20	28	k__Bacteria;p__Actinobacteria;c__Thermoleophilia;o__Gaiellales;f__uncultured
OTU1153	0	1	4	0	0	0	0	0	0	0	1	1	71	232	13	348	75	206	k__Bacteria;p__Proteobacteria;c__Gammaproteobacteria;o__Alteromonadales;f__Alteromonadaceae;g__Marinobacter
OTU262	87	90	47	43	28	51	100	63	69	148	95	40	22	6	18	18	27	23	k__Bacteria;p__Actinobacteria;c__Thermoleophilia;o__Gaiellales;f__uncultured;Ambiguous_taxa;Ambiguous_taxa
OTU48	68	63	55	98	56	69	38	78	83	82	19	53	20	12	10	29	37	57	k__Bacteria;p__Proteobacteria;c__Gammaproteobacteria;o__Xanthomonadales;f__Xanthomonadaceae;g__Mizugakiibacter;s__uncultured_bacterium
OTU15	74	80	96	21	52	59	94	65	38	61	78	58	27	3	32	22	64	27	k__Bacteria;p__Acidobacteria;c__Subgroup_6;o__uncultured_prokaryote;f__uncultured_prokaryote;g__uncultured_prokaryote;s__uncultured_prokaryote
OTU307	14	65	155	26	65	29	10	3	22	69	7	16	95	133	43	79	26	27	k__Bacteria;p__Proteobacteria;c__Gammaproteobacteria;o__Enterobacteriales;f__Enterobacteriaceae;g__Klebsiella
OTU45	89	65	64	92	113	33	75	45	36	57	94	46	20	8	14	14	31	15	k__Bacteria;p__Chloroflexi;c__Thermomicrobia;o__AKYG1722
OTU74	119	133	58	71	44	82	66	56	87	59	40	41	2	4	6	6	1	4	k__Bacteria;p__Actinobacteria;c__Actinobacteria;o__Frankiales;f__Acidothermaceae;g__Acidothermus
OTU28	72	114	50	31	32	60	109	25	27	47	140	74	43	0	18	17	10	6	k__Bacteria;p__Proteobacteria;c__Alphaproteobacteria;o__Rhodospirillales;f__DA111
OTU188	30	70	51	68	52	35	47	185	12	31	78	79	34	12	22	31	34	22	k__Bacteria;p__Proteobacteria;c__Alphaproteobacteria;o__Sphingomonadales;f__Sphingomonadaceae;g__Sphingomonas
OTU119	72	50	62	78	57	50	45	59	85	73	35	59	12	9	31	31	25	23	k__Bacteria;p__Proteobacteria;c__Alphaproteobacteria;o__Rhizobiales;f__Bradyrhizobiaceae;g__Bradyrhizobium;Ambiguous_taxa
OTU203	30	32	38	111	24	41	54	33	58	103	72	82	39	18	23	39	45	41	k__Bacteria;p__Actinobacteria;c__Actinobacteria;o__Micrococcales;f__Micrococcaceae;g__Pseudarthrobacter;Ambiguous_taxa
OTU12	70	64	85	5	10	71	58	54	78	31	67	74	58	5	64	33	14	16	k__Bacteria;p__Gemmatimonadetes;c__Gemmatimonadetes;o__Gemmatimonadales;f__Gemmatimonadaceae;g__uncultured;s__uncultured_bacterium
OTU1208	0	0	5	0	0	0	0	0	0	0	0	0	95	377	61	152	18	17	k__Bacteria;p__Bacteroidetes;c__Bacteroidia;o__Bacteroidales;f__Porphyromonadaceae;g__Petrimonas;Ambiguous_taxa
OTU199	56	64	50	119	60	53	61	71	35	38	49	57	15	6	24	16	17	12	k__Bacteria;p__Actinobacteria;c__Actinobacteria;o__Corynebacteriales;f__Mycobacteriaceae;g__Mycobacterium
OTU202	51	44	76	24	48	50	38	41	25	47	39	33	60	4	168	32	57	27	k__Bacteria;p__Acidobacteria;c__Subgroup_6
OTU563	59	54	47	51	35	69	68	25	68	107	71	51	10	10	25	10	22	18	k__Bacteria;p__Saccharibacteria;c__uncultured_bacterium;o__uncultured_bacterium;f__uncultured_bacterium;g__uncultured_bacterium;s__uncultured_bacterium
OTU287	40	65	59	154	52	98	25	80	27	57	13	66	13	3	4	4	14	11	k__Bacteria;p__Proteobacteria;c__Betaproteobacteria;o__TRA3-20;f__uncultured_Thiobacillus_sp.;g__uncultured_Thiobacillus_sp.;s__uncultured_Thiobacillus_sp.
OTU97	55	85	69	159	61	71	36	56	66	43	19	24	7	6	23	7	11	18	k__Bacteria;p__Acidobacteria;c__Acidobacteria;o__Acidobacteriales;f__Acidobacteriaceae_(Subgroup_1)
OTU37	70	81	48	74	80	44	25	70	36	34	41	52	16	11	37	14	30	37	k__Bacteria;p__Proteobacteria;c__Alphaproteobacteria;o__Sphingomonadales;f__Sphingomonadaceae;g__Sphingomonas;s__uncultured_Sphingomonadaceae_bacterium
OTU98	76	27	74	174	93	96	18	95	28	54	6	27	5	1	0	3	5	14	k__Bacteria;p__Acidobacteria;c__Solibacteres;o__Solibacterales;f__Solibacteraceae_(Subgroup_3)
OTU62	40	70	55	166	70	52	31	63	67	73	28	25	5	5	10	5	6	10	k__Bacteria;p__Saccharibacteria;c__uncultured_bacterium;o__uncultured_bacterium;f__uncultured_bacterium;g__uncultured_bacterium;s__uncultured_bacterium
OTU193	12	12	12	0	2	1	4	8	1	3	4	16	54	17	23	28	104	397	k__Bacteria;p__Proteobacteria;c__Deltaproteobacteria;o__Myxococcales;f__Nannocystaceae;g__Nannocystis;Ambiguous_taxa
OTU87	0	3	1	2	3	1	0	0	0	0	0	0	120	168	44	94	148	109	k__Bacteria;p__Bacteroidetes;c__Sphingobacteriia;o__Sphingobacteriales;f__Saprospiraceae;g__uncultured;s__uncultured_bacterium
OTU183	76	97	49	52	37	35	71	85	51	69	23	42	9	3	1	14	7	7	k__Bacteria;p__Nitrospirae;c__Nitrospira;o__Nitrospirales;f__Nitrospiraceae;g__Leptospirillum;s__uncultured_Acidimicrobidae_bacterium
OTU197	86	75	61	38	23	20	52	69	42	74	59	89	10	7	10	8	9	10	k__Bacteria;p__Actinobacteria;c__Actinobacteria;o__Pseudonocardiales;f__Pseudonocardiaceae;g__Crossiella;Ambiguous_taxa
OTU330	29	26	64	31	16	34	25	69	140	59	24	28	24	29	10	24	30	48	k__Bacteria;p__Acidobacteria;c__Subgroup_13;o__uncultured_bacterium;f__uncultured_bacterium;g__uncultured_bacterium;s__uncultured_bacterium
OTU27	69	76	52	50	38	64	36	45	40	62	21	36	15	4	18	17	28	19	k__Bacteria;p__Proteobacteria;c__Alphaproteobacteria;o__Rhodospirillales;f__DA111
OTU46	40	100	57	55	28	53	45	30	72	56	69	45	3	2	12	6	11	9	k__Bacteria;p__Acidobacteria;c__Subgroup_2
OTU86	0	0	1	0	0	0	0	0	0	0	0	0	72	391	16	14	13	7	k__Bacteria;p__Bacteroidetes;c__Bacteroidia;o__Bacteroidales;f__Porphyromonadaceae;g__uncultured;s__uncultured_soil_bacterium
OTU266	56	37	52	77	53	82	42	28	15	25	59	28	31	7	17	17	24	6	k__Bacteria;p__Chloroflexi;c__Thermomicrobia;o__Sphaerobacterales;f__Sphaerobacteraceae;g__Nitrolancea;s__uncultured_bacterium
OTU187	35	32	19	44	30	43	43	161	81	65	34	36	5	4	26	4	3	8	k__Bacteria;p__Proteobacteria;c__Alphaproteobacteria;o__Rhodospirillales;f__DA111
OTU55	43	34	35	33	25	57	64	45	61	58	93	33	12	3	48	10	9	19	k__Bacteria;p__Actinobacteria;c__Actinobacteria;o__Frankiales;f__Acidothermaceae;g__Acidothermus;Ambiguous_taxa
OTU186	53	45	31	69	41	25	24	41	27	40	39	92	16	17	28	20	18	17	k__Bacteria;p__Proteobacteria;c__Alphaproteobacteria;o__Sphingomonadales;f__Sphingomonadaceae;g__Sphingomonas
OTU145	66	58	71	23	12	30	83	45	21	29	17	39	5	8	17	22	38	69	k__Bacteria;p__Gemmatimonadetes;c__Gemmatimonadetes;o__Gemmatimonadales;f__Gemmatimonadaceae;g__uncultured;s__uncultured_Gemmatimonadales_bacterium
OTU448	5	11	33	203	55	20	17	7	4	2	17	13	29	42	6	4	153	27	k__Bacteria;p__Cyanobacteria;c__Cyanobacteria;o__SubsectionIII;f__FamilyI
OTU880	43	44	48	40	34	26	51	48	36	52	49	50	14	5	57	9	22	25	k__Bacteria;p__Proteobacteria;c__Alphaproteobacteria;o__Rhizobiales;f__Xanthobacteraceae;g__Pseudolabrys
OTU168	31	22	24	2	78	6	32	10	36	24	20	45	67	0	249	7	5	3	k__Bacteria;p__Acidobacteria;c__Blastocatellia;o__Blastocatellales;f__Blastocatellaceae_(Subgroup_4);g__RB41
OTU291	8	9	7	14	21	12	23	2	7	22	13	13	44	14	38	146	117	112	k__Bacteria;p__Proteobacteria;c__Alphaproteobacteria;o__Caulobacterales;f__Caulobacteraceae;g__Brevundimonas
OTU31	77	54	43	48	32	68	61	41	26	30	44	35	13	6	9	4	4	10	k__Bacteria;p__Proteobacteria;c__Alphaproteobacteria;o__Rhodospirillales;f__DA111;g__uncultured_bacterium;s__uncultured_bacterium
OTU749	30	27	30	49	27	31	33	20	31	31	35	40	18	13	179	11	9	24	k__Bacteria;p__Proteobacteria;c__Alphaproteobacteria;o__Sphingomonadales;f__Sphingomonadaceae;g__Sphingomonas;s__uncultured_Sphingomonadaceae_bacterium
OTU293	13	17	22	33	16	19	39	19	42	47	45	48	48	3	25	69	67	40	k__Bacteria;p__Proteobacteria;c__Gammaproteobacteria;o__Pseudomonadales;f__Pseudomonadaceae;g__Pseudomonas
OTU178	52	56	43	51	39	105	43	34	23	35	33	43	0	0	6	3	5	8	k__Bacteria;p__Proteobacteria;c__Alphaproteobacteria;o__Rhodospirillales;f__Acetobacteraceae
OTU67	41	46	66	5	54	36	40	45	33	28	43	59	13	1	12	9	18	17	k__Bacteria;p__Proteobacteria;c__Gammaproteobacteria;o__Xanthomonadales;f__uncultured
OTU428	31	14	52	155	17	74	21	7	74	20	23	18	34	6	10	23	5	11	k__Bacteria;p__Proteobacteria;c__Gammaproteobacteria;o__Xanthomonadales;f__Xanthomonadaceae;g__Rhodanobacter;Ambiguous_taxa
OTU432	18	13	23	72	86	270	2	2	6	8	6	2	0	0	2	3	0	0	k__Bacteria;p__Saccharibacteria;c__uncultured_bacterium;o__uncultured_bacterium;f__uncultured_bacterium;g__uncultured_bacterium;s__uncultured_bacterium
OTU194	17	14	32	7	22	70	40	24	31	20	17	24	43	5	145	28	27	22	k__Bacteria;p__Proteobacteria;c__Betaproteobacteria;o__TRA3-20
OTU597	27	40	34	61	78	51	23	14	18	33	25	35	20	11	17	9	31	15	k__Bacteria;p__Proteobacteria;c__Alphaproteobacteria;o__Sphingomonadales;f__Sphingomonadaceae;g__Sphingomonas;s__uncultured_Sphingomonadaceae_bacterium
OTU17	0	0	1	0	0	0	0	0	0	0	0	0	29	177	57	209	19	40	k__Bacteria;p__Deinococcus-Thermus;c__Deinococci;o__Deinococcales;f__Trueperaceae;g__Truepera;s__uncultured_Thermus/Deinococcus_group_bacterium
OTU204	36	47	38	9	16	28	56	25	24	15	68	24	47	0	101	40	16	13	k__Bacteria;p__Chloroflexi;c__KD4-96;Ambiguous_taxa;Ambiguous_taxa;Ambiguous_taxa;Ambiguous_taxa
OTU29	44	40	28	23	21	47	52	36	49	57	60	28	2	1	37	3	5	12	k__Bacteria;p__Actinobacteria;c__Actinobacteria;o__Frankiales;f__Acidothermaceae;g__Acidothermus;Ambiguous_taxa
OTU1165	0	0	7	0	0	0	0	0	0	0	0	0	233	165	42	30	16	4	k__Bacteria;p__Proteobacteria;c__Gammaproteobacteria;o__Pseudomonadales;f__Pseudomonadaceae;g__Pseudomonas;s__bacterium_endosymbiont_of_Onthophagus_Taurus
OTU83	0	0	0	0	0	0	0	0	0	0	0	0	17	347	11	38	2	5	k__Bacteria;p__Bacteroidetes;c__Sphingobacteriia;o__Sphingobacteriales;f__Lentimicrobiaceae
OTU53	5	7	54	423	1	6	1	5	2	15	3	16	23	3	22	29	3	7	k__Bacteria;p__Proteobacteria;c__Gammaproteobacteria;o__Xanthomonadales;f__Xanthomonadaceae;g__Rhodanobacter
OTU274	25	33	41	3	12	26	37	17	33	30	41	24	6	0	206	6	18	9	k__Bacteria;p__Acidobacteria;c__Subgroup_6
OTU335	23	21	47	1	16	64	20	16	17	17	28	25	11	1	180	10	13	13	k__Bacteria;p__Nitrospirae;c__Nitrospira;o__Nitrospirales;f__Nitrospiraceae;g__Nitrospira
OTU305	34	26	82	13	72	36	20	28	24	17	21	27	19	2	17	6	14	15	k__Bacteria;p__Proteobacteria;c__Gammaproteobacteria;o__Xanthomonadales;f__Xanthomonadales_Incertae_Sedis;g__Steroidobacter;s__uncultured_Steroidobacter_sp.
OTU101	55	53	39	14	15	34	69	56	18	13	51	28	8	2	33	8	8	6	k__Bacteria;p__Actinobacteria;c__Thermoleophilia;o__Gaiellales;f__Gaiellaceae;g__Gaiella;s__uncultured_bacterium
OTU1234	0	1	2	0	1	0	0	0	0	0	0	0	181	111	13	111	42	21	k__Bacteria;p__Bacteroidetes;c__Bacteroidia;o__Bacteroidales;f__Porphyromonadaceae;g__Proteiniphilum;Ambiguous_taxa
OTU414	5	14	16	13	48	4	30	60	32	70	27	67	37	7	33	20	17	27	k__Bacteria;p__Proteobacteria;c__Betaproteobacteria;o__Nitrosomonadales;f__Nitrosomonadaceae
OTU59	44	34	16	56	18	26	58	28	39	18	68	26	25	1	17	13	14	6	k__Bacteria;p__Gemmatimonadetes;c__Gemmatimonadetes;o__Gemmatimonadales;f__Gemmatimonadaceae;g__uncultured
OTU264	22	21	39	0	45	33	31	23	28	26	25	44	25	2	114	6	26	2	k__Bacteria;p__Proteobacteria;c__Deltaproteobacteria;o__Desulfurellales;f__Desulfurellaceae;g__H16
OTU309	42	15	28	20	12	12	49	23	30	28	112	47	7	15	7	11	13	22	k__Bacteria;p__Bacteroidetes;c__Sphingobacteriia;o__Sphingobacteriales;f__Chitinophagaceae;g__uncultured;s__uncultured_Bacteroidetes_bacterium
OTU235	36	42	53	5	11	32	61	54	22	31	56	34	19	2	19	15	25	9	k__Bacteria;p__Gemmatimonadetes;c__Gemmatimonadetes;o__Gemmatimonadales;f__Gemmatimonadaceae;g__Gemmatimonas;s__uncultured_bacterium
OTU1333	0	0	0	0	0	0	0	0	0	0	0	0	39	83	42	204	35	107	k__Bacteria;p__Proteobacteria;c__Gammaproteobacteria;o__Xanthomonadales;f__Xanthomonadaceae
OTU245	50	57	28	21	42	26	35	18	28	14	49	31	5	2	19	8	18	13	k__Bacteria;p__Chloroflexi;c__TK10
OTU176	64	45	25	32	6	45	56	42	20	34	46	25	4	2	20	7	11	2	k__Bacteria;p__Chloroflexi;c__Thermomicrobia;o__Sphaerobacterales;f__Sphaerobacteraceae;g__Nitrolancea;s__uncultured_bacterium
OTU109	47	33	69	3	18	37	36	17	16	17	38	28	24	0	61	10	14	8	k__Bacteria;p__Proteobacteria;c__Betaproteobacteria;o__Nitrosomonadales;f__Nitrosomonadaceae;g__uncultured
OTU285	13	34	35	15	28	9	14	25	17	32	12	40	26	6	17	14	64	58	k__Bacteria;p__Acidobacteria;c__Blastocatellia;o__Blastocatellales;f__Blastocatellaceae_(Subgroup_4);Ambiguous_taxa;Ambiguous_taxa
OTU71	35	25	11	31	35	11	50	25	12	18	20	43	6	5	3	2	82	50	k__Bacteria;p__Proteobacteria;c__Alphaproteobacteria;o__Sphingomonadales;f__Erythrobacteraceae;g__Porphyrobacter;s__uncultured_bacterium
OTU662	24	27	25	45	24	22	62	19	25	33	60	41	15	7	8	10	10	12	k__Bacteria;p__Actinobacteria;c__Actinobacteria;o__Micrococcales;f__Intrasporangiaceae;Ambiguous_taxa;Ambiguous_taxa
OTU1305	1	2	0	1	1	0	0	0	0	0	0	0	83	140	24	82	36	56	k__Bacteria;p__Proteobacteria;c__Gammaproteobacteria;o__Pseudomonadales;f__Pseudomonadaceae;g__Pseudomonas;s__uncultured_gamma_proteobacterium
OTU151	64	72	55	30	48	21	30	23	14	27	20	11	4	2	12	4	11	9	k__Bacteria;p__Actinobacteria;c__Thermoleophilia;o__Solirubrobacterales;f__Elev-16S-1332;Ambiguous_taxa;Ambiguous_taxa
OTU21	71	81	31	61	38	87	18	2	11	17	11	20	0	1	2	1	4	1	k__Bacteria;p__Proteobacteria;c__Betaproteobacteria;o__Rhodocyclales;f__Rhodocyclaceae;g__Uliginosibacterium
OTU52	54	60	39	30	24	24	20	14	19	14	12	17	15	8	17	18	24	58	k__Bacteria;p__Proteobacteria;c__Gammaproteobacteria;o__Xanthomonadales;f__Xanthomonadaceae;g__Rhodanobacter
OTU165	34	34	28	12	25	34	28	52	27	29	27	47	5	15	29	13	23	14	k__Bacteria;p__Proteobacteria;c__Deltaproteobacteria;o__Myxococcales;f__Haliangiaceae;g__Haliangium;Ambiguous_taxa
OTU228	20	39	11	7	13	39	2	25	2	3	43	13	18	13	8	23	37	133	k__Bacteria;p__Firmicutes;c__Clostridia;o__Clostridiales;f__Clostridiaceae_1;g__Clostridium_sensu_stricto_1;s__uncultured_bacterium
OTU311	19	17	19	9	52	15	11	11	15	10	16	19	17	11	30	30	69	93	k__Bacteria;p__Proteobacteria;c__Alphaproteobacteria;o__Caulobacterales;f__Hyphomonadaceae;g__Hirschia
OTU1142	1	1	1	0	1	1	0	0	0	0	0	0	52	184	26	63	13	55	k__Bacteria;p__Bacteroidetes;c__Bacteroidia;o__Bacteroidales;f__Porphyromonadaceae
OTU106	16	8	13	0	2	1	2	12	3	0	6	8	140	8	65	151	23	43	k__Bacteria;p__Gemmatimonadetes;c__Gemmatimonadetes;o__Gemmatimonadales;f__Gemmatimonadaceae;g__uncultured;s__uncultured_soil_bacterium
OTU1340	1	2	3	1	3	1	0	1	1	0	0	0	86	77	27	147	65	46	k__Bacteria;p__Proteobacteria;c__Alphaproteobacteria;o__Rhizobiales;f__Phyllobacteriaceae;g__Hoeflea;Ambiguous_taxa
OTU337	24	16	23	5	5	14	37	19	77	40	43	30	2	0	137	9	13	3	k__Bacteria;p__Proteobacteria;c__Betaproteobacteria;o__TRA3-20
OTU1147	1	3	7	3	1	4	2	0	4	2	0	5	84	57	27	140	46	57	k__Bacteria;p__Proteobacteria;c__Alphaproteobacteria;o__Rhizobiales;f__Hyphomicrobiaceae;g__Devosia;Ambiguous_taxa
OTU75	32	37	18	11	1	1	50	34	21	22	50	128	9	0	17	11	5	12	k__Bacteria;p__Saccharibacteria
OTU1269	8	16	10	5	6	4	5	10	4	3	5	6	33	26	90	90	38	101	k__Bacteria;p__Proteobacteria;c__Alphaproteobacteria;o__Sphingomonadales;f__Erythrobacteraceae
OTU1239	0	4	0	0	0	2	0	0	0	0	0	0	27	44	42	56	79	128	k__Bacteria;p__Proteobacteria;c__Gammaproteobacteria;o__Cellvibrionales;f__Cellvibrionaceae;g__Cellvibrio;Ambiguous_taxa
OTU149	44	50	31	34	22	22	36	42	20	27	32	39	10	5	5	10	5	5	k__Bacteria;p__Actinobacteria;c__Thermoleophilia;o__Gaiellales;f__uncultured
OTU813	25	25	13	25	25	12	51	21	14	18	36	22	19	6	31	13	35	32	k__Bacteria;p__Proteobacteria;c__Alphaproteobacteria;o__Caulobacterales;f__Caulobacteraceae;g__Phenylobacterium;s__uncultured_bacterium
OTU497	19	13	23	67	32	13	17	37	48	15	13	28	19	18	32	14	14	12	k__Bacteria;p__Bacteroidetes;c__Sphingobacteriia;o__Sphingobacteriales;f__Chitinophagaceae;g__uncultured
OTU20	1	0	0	0	0	0	0	0	0	0	0	0	67	16	37	131	70	111	k__Bacteria;p__Deinococcus-Thermus;c__Deinococci;o__Deinococcales;f__Trueperaceae;g__Truepera;s__uncultured_bacterium
OTU171	23	20	19	3	6	20	31	25	16	44	22	21	7	4	149	14	34	12	k__Bacteria;p__Acidobacteria;c__Acidobacteria;o__Acidobacteriales;f__Acidobacteriaceae_(Subgroup_1);g__uncultured
OTU135	20	9	10	14	20	10	28	39	29	25	32	38	44	5	22	35	32	22	k__Bacteria;p__Proteobacteria;c__Alphaproteobacteria;o__Rhodospirillales;f__Rhodospirillaceae
OTU1216	1	0	0	0	0	1	0	0	0	0	0	0	174	55	30	46	59	63	k__Bacteria;p__Bacteroidetes;c__Flavobacteriia;o__Flavobacteriales;f__Flavobacteriaceae
OTU172	28	16	33	14	37	27	21	12	36	23	21	34	37	3	19	7	21	10	k__Bacteria;p__Gemmatimonadetes;c__Gemmatimonadetes;o__Gemmatimonadales;f__Gemmatimonadaceae;g__Gemmatimonas
OTU136	33	49	35	6	18	20	37	19	20	26	47	23	20	1	30	18	21	21	k__Bacteria;p__Actinobacteria;c__Acidimicrobiia;o__Acidimicrobiales;f__uncultured
OTU162	36	37	61	4	22	11	16	30	42	20	22	23	11	2	17	1	12	48	k__Bacteria;p__Proteobacteria;c__Gammaproteobacteria;o__Xanthomonadales;f__Xanthomonadales_Incertae_Sedis;g__Acidibacter;s__uncultured_proteobacterium
OTU596	23	24	32	8	17	16	44	46	38	26	26	29	8	2	24	10	24	20	k__Bacteria;p__Proteobacteria;c__Alphaproteobacteria;o__Rhizobiales;f__Methylobacteriaceae;g__uncultured
OTU928	48	29	27	17	5	14	14	33	39	28	19	66	12	7	9	18	14	15	k__Bacteria;p__Proteobacteria;c__Betaproteobacteria;o__Burkholderiales;f__Burkholderiaceae;g__Burkholderia-Paraburkholderia
OTU1000	26	25	11	13	21	23	30	14	14	31	24	23	27	5	21	38	23	48	k__Bacteria;p__Proteobacteria;c__Alphaproteobacteria;o__Sphingomonadales;f__Sphingomonadaceae
OTU150	31	18	41	15	24	31	24	16	35	31	27	27	8	3	34	6	16	15	k__Bacteria;p__Proteobacteria;c__Alphaproteobacteria;o__Rhizobiales
OTU1154	1	4	4	7	2	0	0	0	0	1	1	2	57	36	16	47	98	96	k__Bacteria;p__Proteobacteria;c__Betaproteobacteria;o__Burkholderiales;f__Comamonadaceae;g__Hydrogenophaga;Ambiguous_taxa
OTU300	22	24	11	25	39	17	29	4	11	43	10	32	10	12	11	16	44	20	k__Bacteria;p__Proteobacteria;c__Alphaproteobacteria;o__Sphingomonadales
OTU195	24	13	17	5	8	13	4	15	3	3	13	4	32	35	19	35	37	79	k__Bacteria;p__Firmicutes;c__Clostridia;o__Clostridiales;f__Peptostreptococcaceae;Ambiguous_taxa;Ambiguous_taxa
OTU355	29	45	27	30	31	29	32	10	18	28	12	14	11	1	51	6	15	16	k__Bacteria;p__Proteobacteria;c__Alphaproteobacteria;o__Rhizobiales;f__Xanthobacteraceae;g__Pseudolabrys;Ambiguous_taxa
OTU60	8	4	49	239	9	83	8	2	11	5	3	11	3	0	1	0	4	2	k__Bacteria;p__Proteobacteria;c__Alphaproteobacteria;o__Rhizobiales;f__Rhizobiales_Incertae_Sedis;g__Rhizomicrobium;Ambiguous_taxa
OTU120	40	52	27	49	13	41	24	27	30	32	14	24	6	2	7	6	5	6	k__Bacteria;p__Acidobacteria;c__Subgroup_2
OTU1171	0	2	1	0	0	0	0	0	0	1	0	0	52	210	24	28	4	11	k__Bacteria;p__Spirochaetae;c__Spirochaetes;o__Spirochaetales;f__Spirochaetaceae;g__Treponema_2;s__bacterium_enrichment_culture_clone_BBMC-5
OTU32	24	34	30	44	28	45	10	30	21	24	21	30	5	7	7	5	5	5	k__Bacteria;p__Proteobacteria;c__Alphaproteobacteria;o__Rhodospirillales
OTU783	36	44	42	11	13	30	17	8	6	20	56	16	26	2	20	29	13	9	k__Bacteria;p__Chloroflexi;c__KD4-96
OTU811	8	11	11	9	23	8	36	2	31	7	7	21	6	107	4	2	40	10	k__Bacteria;p__Proteobacteria;c__Deltaproteobacteria;o__Myxococcales;Ambiguous_taxa;Ambiguous_taxa;Ambiguous_taxa
OTU571	28	27	30	28	16	30	32	53	60	43	17	24	7	1	5	6	3	0	k__Bacteria;p__Actinobacteria;c__Thermoleophilia;o__Gaiellales;f__uncultured
OTU550	30	32	19	71	34	43	27	37	21	33	15	15	7	0	3	11	2	0	k__Bacteria;p__Acidobacteria;c__Subgroup_6;o__uncultured_bacterium;f__uncultured_bacterium;g__uncultured_bacterium;s__uncultured_bacterium
OTU1144	0	0	1	0	0	0	0	0	0	0	0	0	51	151	20	48	23	28	k__Bacteria;p__Bacteroidetes;c__Bacteroidia;o__Bacteroidales;f__Porphyromonadaceae;Ambiguous_taxa;Ambiguous_taxa
OTU450	10	18	14	29	19	9	63	21	22	47	36	35	6	5	6	7	47	15	k__Bacteria;p__Actinobacteria;c__Actinobacteria;o__Propionibacteriales;f__Nocardioidaceae;g__Nocardioides;Ambiguous_taxa
OTU691	30	26	35	0	24	32	30	12	19	20	35	25	27	1	23	12	15	11	k__Bacteria;p__Proteobacteria;c__Betaproteobacteria;o__Nitrosomonadales;f__Nitrosomonadaceae;g__uncultured
OTU785	2	1	4	0	0	23	56	3	4	7	3	6	0	0	6	1	216	14	k__Bacteria;p__Proteobacteria;c__Betaproteobacteria;o__Burkholderiales;f__Oxalobacteraceae
OTU269	39	67	11	26	22	26	29	22	13	12	36	16	2	0	10	13	5	3	k__Bacteria;p__Saccharibacteria
OTU23	23	31	36	20	8	8	10	76	26	27	6	6	16	7	22	7	14	14	k__Bacteria;p__Bacteroidetes;c__Cytophagia;o__Cytophagales;f__Cytophagaceae;g__uncultured;s__uncultured_Cytophagaceae_bacterium
OTU504	14	9	12	18	6	14	17	42	15	11	7	23	41	30	20	33	24	26	k__Bacteria;p__Proteobacteria;c__Alphaproteobacteria;o__Sphingomonadales;f__Sphingomonadaceae;g__Novosphingobium
OTU85	0	0	1	0	0	0	0	0	0	0	0	0	21	222	12	10	20	9	k__Bacteria;p__Bacteroidetes;c__Cytophagia;o__Cytophagales;f__Flammeovirgaceae;g__Imperialibacter;s__uncultured_bacterium
OTU328	32	35	25	48	50	6	9	27	29	12	28	15	10	3	12	6	10	2	k__Bacteria;p__Saccharibacteria
OTU84	0	0	1	0	0	0	0	0	0	0	0	0	28	86	17	197	23	28	k__Bacteria;p__Bacteroidetes;c__Bacteroidia;o__Bacteroidia_Incertae_Sedis;f__Draconibacteriaceae;g__uncultured
OTU297	35	27	42	6	40	15	34	14	20	28	23	30	7	2	10	7	16	16	k__Bacteria;p__Acidobacteria;c__Subgroup_6
OTU1337	0	0	0	0	0	0	0	0	0	0	0	0	32	11	12	29	66	179	k__Bacteria;p__Bacteroidetes;c__Flavobacteriia;o__Flavobacteriales;f__Flavobacteriaceae;g__Arenibacter;s__uncultured_bacterium
OTU89	1	4	0	0	0	0	0	0	0	0	0	0	0	0	0	0	34	268	k__Bacteria;p__Bacteroidetes;c__Bacteroidia;o__Bacteroidales;f__Marinilabiaceae;g__Ruminofilibacter
OTU331	11	7	11	20	213	6	1	3	1	1	5	1	0	0	3	3	19	5	k__Bacteria;p__Cyanobacteria;c__Chloroplast;o__Bryum_argenteum_var._argenteum;f__Bryum_argenteum_var._argenteum;g__Bryum_argenteum_var._argenteum;s__Bryum_argenteum_var._argenteum
OTU610	25	20	18	43	20	42	14	30	46	44	17	13	7	2	1	5	1	4	k__Bacteria;p__Proteobacteria;c__Gammaproteobacteria;o__Xanthomonadales;f__Xanthomonadales_Incertae_Sedis;g__Acidibacter
OTU663	9	13	15	27	85	9	19	2	8	30	17	12	5	2	4	2	47	21	k__Bacteria;p__Proteobacteria;c__Alphaproteobacteria;o__Rhodobacterales;f__Rhodobacteraceae
OTU175	36	30	19	27	22	22	31	15	24	12	24	17	8	5	7	10	15	9	k__Bacteria;p__Actinobacteria;c__Actinobacteria;o__Propionibacteriales;f__Nocardioidaceae
OTU326	21	24	26	18	26	35	21	67	17	8	6	9	9	2	26	4	15	9	k__Bacteria;p__Proteobacteria;c__Deltaproteobacteria;o__Myxococcales;f__BIrii41;g__uncultured_bacterium;s__uncultured_bacterium
OTU265	24	10	13	34	8	1	15	21	128	37	3	10	2	1	1	7	8	6	k__Bacteria
OTU13	50	40	26	17	7	17	26	16	52	26	8	6	3	12	8	10	1	10	k__Bacteria;p__Saccharibacteria
OTU1261	0	0	2	0	1	1	0	0	0	0	0	0	95	79	20	53	67	16	k__Bacteria;p__Proteobacteria;c__Gammaproteobacteria;o__Cellvibrionales;f__Cellvibrionaceae;g__Aestuariicella;s__uncultured_bacterium
OTU143	23	29	26	6	64	17	26	16	26	13	36	28	9	1	8	4	2	5	k__Bacteria;p__Gemmatimonadetes;c__Gemmatimonadetes;o__Gemmatimonadales;f__Gemmatimonadaceae;g__Gemmatimonas
OTU1268	0	1	2	0	0	0	0	0	0	0	1	0	32	81	20	157	16	39	k__Bacteria;p__Bacteroidetes;c__Bacteroidia;o__Bacteroidales;f__Porphyromonadaceae;g__Proteiniphilum;Ambiguous_taxa
OTU479	19	13	13	31	30	74	24	37	16	17	13	7	2	2	6	2	2	2	k__Bacteria;p__Actinobacteria;c__Thermoleophilia;o__Solirubrobacterales;f__Elev-16S-1332;g__uncultured_bacterium;s__uncultured_bacterium
OTU217	42	29	30	2	12	21	25	27	19	12	33	27	15	0	13	5	13	10	k__Bacteria;p__Acidobacteria;c__Subgroup_6
OTU82	0	1	0	0	1	0	0	0	0	0	0	1	42	125	10	94	12	21	k__Bacteria;p__Bacteroidetes;c__Bacteroidia;o__Bacteroidales;f__Porphyromonadaceae
OTU216	19	9	8	4	0	22	33	6	18	15	56	14	11	1	125	3	22	5	k__Bacteria;p__Gemmatimonadetes;c__Gemmatimonadetes;o__Gemmatimonadales;f__Gemmatimonadaceae;g__uncultured;s__uncultured_bacterium
OTU282	11	12	18	30	20	10	23	29	23	15	18	18	10	3	12	15	19	44	k__Bacteria;p__Proteobacteria;c__Alphaproteobacteria;o__Rhodospirillales;f__Rhodospirillales_Incertae_Sedis;g__Reyranella;Ambiguous_taxa
OTU58	15	15	14	40	16	27	7	49	84	8	6	14	8	10	7	7	0	0	k__Bacteria;p__Proteobacteria;c__Gammaproteobacteria
OTU1411	15	16	33	20	6	11	25	25	17	26	21	27	13	2	18	12	19	12	k__Bacteria;p__Proteobacteria;c__Alphaproteobacteria;o__Rhizobiales;f__Xanthobacteraceae;g__Variibacter
OTU26	23	34	22	54	31	48	12	25	17	17	16	17	2	2	2	2	4	7	k__Bacteria;p__Proteobacteria;c__Alphaproteobacteria;o__Rhodospirillales;f__DA111;g__uncultured_alpha_proteobacterium;s__uncultured_alpha_proteobacterium
OTU78	0	1	0	0	0	0	0	0	0	0	0	0	96	39	36	164	10	19	k__Bacteria;p__Proteobacteria;c__Alphaproteobacteria;o__Rhodospirillales;f__Rhodospirillaceae;g__Oceanibaculum;Ambiguous_taxa
OTU88	1	1	1	0	0	0	1	2	2	5	3	3	0	2	0	1	280	4	k__Bacteria;p__Bacteroidetes;c__Sphingobacteriia;o__Sphingobacteriales;f__Sphingobacteriaceae;g__Arcticibacter
OTU798	32	26	15	23	20	18	20	15	10	9	24	20	39	21	13	13	7	7	k__Bacteria;p__Actinobacteria;c__Actinobacteria;o__Micromonosporales;f__Micromonosporaceae;g__Actinoplanes;Ambiguous_taxa
OTU1271	8	9	3	2	2	5	4	4	2	7	8	3	17	16	41	139	23	57	k__Bacteria;p__Proteobacteria;c__Alphaproteobacteria;o__Caulobacterales;f__Caulobacteraceae
OTU126	28	23	38	36	13	7	26	14	28	21	16	21	5	0	27	5	10	8	k__Bacteria;p__Proteobacteria;c__Betaproteobacteria;o__Nitrosomonadales;f__Nitrosomonadaceae;g__uncultured;s__uncultured_Nitrosomonadaceae_bacterium
OTU1253	0	1	0	0	0	0	0	0	0	0	0	0	25	74	12	148	35	37	k__Bacteria;p__Synergistetes;c__Synergistia;o__Synergistales;f__Synergistaceae;g__uncultured;Ambiguous_taxa
OTU1431	35	16	19	30	21	25	26	35	19	31	16	15	8	1	4	5	2	5	k__Bacteria;p__Actinobacteria;c__Actinobacteria;o__Corynebacteriales;f__Mycobacteriaceae;g__Mycobacterium;Ambiguous_taxa
OTU542	15	12	22	10	23	10	11	17	14	9	10	22	14	14	16	20	27	43	k__Bacteria;p__Proteobacteria;c__Alphaproteobacteria;o__Rhizobiales;f__Phyllobacteriaceae;Ambiguous_taxa;Ambiguous_taxa
OTU258	74	22	16	24	37	6	16	21	13	23	24	19	3	1	1	4	6	2	k__Bacteria;p__Saccharibacteria;c__uncultured_bacterium;o__uncultured_bacterium;f__uncultured_bacterium;g__uncultured_bacterium;s__uncultured_bacterium
OTU163	24	11	39	3	22	19	31	34	25	17	17	32	7	0	10	1	14	6	k__Bacteria;p__Proteobacteria;c__Betaproteobacteria;o__TRA3-20
OTU24	72	23	12	42	22	34	9	28	6	12	12	10	4	6	2	1	9	1	k__Bacteria;p__Saccharibacteria
OTU634	16	25	23	55	50	14	14	3	17	16	22	22	1	1	3	1	31	7	k__Bacteria;p__Proteobacteria;c__Alphaproteobacteria;o__Sphingomonadales;f__Sphingomonadaceae;g__Sphingomonas
OTU278	5	6	10	61	167	20	4	0	0	2	2	1	0	0	0	1	3	1	k__Bacteria;p__Cyanobacteria;c__Chloroplast;o__Nannochloropsis_oceanica;f__Nannochloropsis_oceanica;g__Nannochloropsis_oceanica;s__Nannochloropsis_oceanica
OTU66	29	25	17	38	22	108	1	32	5	5	8	2	1	1	0	2	0	0	k__Bacteria;p__FCPU426;c__uncultured_bacterium;o__uncultured_bacterium;f__uncultured_bacterium;g__uncultured_bacterium;s__uncultured_bacterium
OTU581	28	19	25	2	13	17	15	14	11	15	23	15	60	0	17	10	23	9	k__Bacteria;p__Acidobacteria;c__Subgroup_6
OTU852	28	20	31	4	29	13	11	23	28	22	29	60	3	2	2	5	6	2	k__Bacteria;p__Bacteroidetes;c__Cytophagia;o__Cytophagales;f__Cytophagaceae;g__uncultured
OTU967	21	17	10	53	17	38	7	23	49	15	6	23	4	1	1	3	6	12	k__Bacteria;p__Acidobacteria;c__Acidobacteria;o__Acidobacteriales;f__Acidobacteriaceae_(Subgroup_1);g__Acidobacterium;Ambiguous_taxa
OTU1342	4	4	0	4	0	7	7	3	2	0	0	0	0	0	3	0	234	4	k__Bacteria;p__Proteobacteria;c__Betaproteobacteria;o__Burkholderiales;f__Comamonadaceae;g__Rhizobacter;Ambiguous_taxa
OTU429	21	15	29	7	5	12	34	11	38	31	13	25	6	5	27	7	13	10	k__Bacteria;p__Nitrospirae;c__Nitrospira;o__Nitrospirales;f__Nitrospiraceae;g__Nitrospira;s__uncultured_Nitrospiraceae_bacterium
OTU182	25	14	16	10	8	17	8	31	5	3	16	4	15	24	12	17	18	33	k__Bacteria;p__Firmicutes;c__Erysipelotrichia;o__Erysipelotrichales;f__Erysipelotrichaceae;g__Turicibacter;s__uncultured_bacterium
OTU1331	3	4	4	13	19	9	14	0	7	14	25	11	4	7	8	3	133	16	k__Bacteria;p__Proteobacteria;c__Alphaproteobacteria;o__Sphingomonadales;f__Sphingomonadaceae;g__Sphingomonas
OTU753	17	18	12	1	4	19	7	56	15	6	1	6	27	2	18	14	18	70	k__Bacteria;p__Proteobacteria;c__Gammaproteobacteria;o__Xanthomonadales;f__uncultured
OTU9	47	36	11	13	21	12	23	23	9	18	49	9	12	3	6	1	6	1	k__Bacteria;p__Chloroflexi;c__Thermomicrobia;o__Sphaerobacterales;f__Sphaerobacteraceae
OTU248	40	13	16	15	14	13	10	18	9	8	76	26	30	3	4	2	4	0	k__Bacteria;p__Cyanobacteria;c__Chloroplast;o__Solanum_torvum;f__Solanum_torvum;g__Solanum_torvum;s__Solanum_torvum
OTU373	25	22	5	1	0	7	9	3	55	166	3	1	1	0	0	4	1	0	k__Bacteria;p__Firmicutes;c__Clostridia;o__Halanaerobiales;f__ODP1230B8.23;g__uncultured_forest_soil_bacterium;s__uncultured_forest_soil_bacterium
OTU599	14	24	11	18	84	29	11	4	14	12	14	34	2	0	1	4	0	2	k__Bacteria;p__Cyanobacteria;c__Chloroplast;o__uncultured_diatom;f__uncultured_diatom;g__uncultured_diatom;s__uncultured_diatom
OTU602	20	9	26	128	20	0	11	14	20	17	10	18	10	0	3	0	1	6	k__Bacteria;p__Bacteroidetes;c__Cytophagia;o__Cytophagales;f__Cytophagaceae;g__Chryseolinea
OTU155	16	10	20	81	18	22	15	13	17	20	8	33	6	1	8	6	9	10	k__Bacteria;p__Proteobacteria;c__Gammaproteobacteria;o__Xanthomonadales;f__Xanthomonadaceae;g__Mizugakiibacter;Ambiguous_taxa
OTU470	24	25	14	1	17	22	23	12	6	17	40	26	50	2	2	4	3	2	k__Bacteria;p__Proteobacteria;c__Betaproteobacteria;o__Nitrosomonadales;f__Nitrosomonadaceae;g__uncultured
OTU657	4	3	9	6	6	1	22	1	10	11	21	23	36	21	12	40	61	14	k__Bacteria;p__Proteobacteria;c__Alphaproteobacteria;o__Rhizobiales;f__Hyphomicrobiaceae;g__Devosia
OTU68	17	3	14	20	5	14	9	192	4	16	3	7	0	1	0	1	0	1	k__Bacteria;p__Saccharibacteria
OTU19	1	1	0	0	0	0	0	0	0	0	2	1	17	19	17	252	13	16	k__Bacteria;p__Proteobacteria;c__Alphaproteobacteria;o__Rhodospirillales;f__Rhodospirillaceae
OTU1139	1	4	3	1	53	0	18	2	44	15	5	17	1	1	2	0	88	6	k__Bacteria;p__Proteobacteria;c__Gammaproteobacteria;o__Xanthomonadales;f__Xanthomonadaceae;g__Pseudoxanthomonas;Ambiguous_taxa
OTU954	19	29	27	8	8	10	21	24	19	24	13	11	1	1	77	4	7	5	k__Bacteria;p__Proteobacteria;c__Deltaproteobacteria;o__Myxococcales;f__Sandaracinaceae;g__uncultured;s__uncultured_bacterium
OTU1300	0	1	0	0	0	0	0	0	0	0	0	0	74	55	5	64	30	41	k__Bacteria;p__Proteobacteria;c__Gammaproteobacteria;o__Thiotrichales;f__Piscirickettsiaceae;g__Methylophaga;Ambiguous_taxa
OTU36	39	25	17	35	37	32	12	36	8	5	3	17	12	0	3	7	0	2	k__Bacteria;p__Saccharibacteria;c__uncultured_bacterium;o__uncultured_bacterium;f__uncultured_bacterium;g__uncultured_bacterium;s__uncultured_bacterium
OTU489	22	29	14	20	14	23	21	29	12	14	28	23	3	0	27	5	10	6	k__Bacteria;p__Chloroflexi;c__S085
OTU1321	0	1	0	0	0	0	0	0	0	0	0	0	37	30	12	20	36	132	k__Bacteria;p__Proteobacteria;c__Gammaproteobacteria;o__Xanthomonadales;f__Xanthomonadaceae;g__Dokdonella
OTU527	26	17	34	4	19	16	16	29	15	6	29	15	30	3	22	4	7	2	k__Bacteria;p__Acidobacteria;c__Subgroup_6
OTU275	12	13	12	18	18	14	21	17	21	26	21	20	12	3	14	7	14	26	k__Bacteria;p__Proteobacteria;c__Alphaproteobacteria;o__Rhizobiales;f__Phyllobacteriaceae;g__Mesorhizobium
OTU1240	0	2	1	0	0	1	0	0	0	0	0	0	83	100	25	33	13	18	k__Bacteria;p__Firmicutes;c__Clostridia;o__Clostridiales;f__Ruminococcaceae;g__Ercella;Ambiguous_taxa
OTU232	33	17	24	11	15	18	20	19	14	23	10	14	5	8	6	7	14	21	k__Bacteria;p__Gemmatimonadetes;c__Gemmatimonadetes;o__Gemmatimonadales;f__Gemmatimonadaceae
OTU30	27	24	12	50	24	26	23	10	9	12	19	13	8	1	11	10	0	4	k__Bacteria;p__Chloroflexi;c__Thermomicrobia;o__Sphaerobacterales;f__Sphaerobacteraceae;g__Nitrolancea;s__uncultured_bacterium
OTU579	15	25	15	24	20	14	21	4	15	13	16	22	5	13	5	4	39	5	k__Bacteria;p__Proteobacteria;c__Alphaproteobacteria;o__Rhizobiales;f__Methylobacteriaceae;g__Microvirga;Ambiguous_taxa
OTU144	23	22	25	63	17	30	7	8	29	21	16	12	4	5	2	1	13	3	k__Bacteria;p__Saccharibacteria
OTU190	17	40	17	28	8	13	17	18	27	16	16	4	17	2	5	15	10	7	k__Bacteria;p__Chloroflexi;c__KD4-96
OTU239	22	13	13	22	10	13	47	7	16	16	28	27	5	4	3	8	22	7	k__Bacteria;p__Actinobacteria;c__Actinobacteria;o__Propionibacteriales;f__Nocardioidaceae;g__Nocardioides;Ambiguous_taxa
OTU338	16	44	19	14	17	22	20	6	8	7	19	13	16	0	5	9	8	12	k__Bacteria;p__Chloroflexi;c__Gitt-GS-136;Ambiguous_taxa;Ambiguous_taxa;Ambiguous_taxa;Ambiguous_taxa
OTU536	31	15	31	29	41	2	13	18	33	12	16	13	5	1	2	3	2	4	k__Bacteria;p__Proteobacteria;c__Deltaproteobacteria;o__Myxococcales;f__Sandaracinaceae;g__uncultured;s__uncultured_bacterium
OTU240	17	25	36	3	20	15	26	9	6	21	41	18	4	0	7	3	10	8	k__Bacteria;p__Acidobacteria;c__Subgroup_6
OTU63	4	5	8	20	71	7	4	1	5	22	6	10	3	4	2	6	36	26	k__Bacteria;p__Proteobacteria;c__Alphaproteobacteria;o__Sphingomonadales;f__Sphingomonadaceae;g__Sphingopyxis;Ambiguous_taxa
OTU318	6	12	8	2	1	19	7	15	10	8	57	14	61	1	34	38	1	1	k__Bacteria;p__Acidobacteria;c__Subgroup_6
OTU381	25	21	20	37	6	5	26	22	8	20	11	12	12	3	7	4	18	11	k__Bacteria;p__Acidobacteria;c__Subgroup_6
OTU525	18	9	18	39	7	29	7	39	5	4	6	6	3	0	97	1	13	7	k__Bacteria;p__Bacteroidetes;c__Cytophagia;o__Cytophagales;f__Cytophagaceae;g__uncultured
OTU502	17	19	16	0	5	9	45	15	36	24	48	25	0	0	4	2	2	2	k__Bacteria;p__Latescibacteria;c__uncultured_bacterium;o__uncultured_bacterium;f__uncultured_bacterium;g__uncultured_bacterium;s__uncultured_bacterium
OTU972	22	21	21	22	8	13	17	11	15	28	20	23	6	2	17	16	6	13	k__Bacteria;p__Proteobacteria;c__Alphaproteobacteria;o__Rhizobiales;f__Xanthobacteraceae;g__Pseudolabrys
OTU600	5	10	4	18	4	8	9	116	6	25	44	12	1	3	5	0	10	5	k__Bacteria;p__Acidobacteria;c__Solibacteres;o__Solibacterales;f__Solibacteraceae_(Subgroup_3);g__Bryobacter
OTU555	4	15	1	7	5	5	111	10	47	7	41	16	1	0	3	2	2	0	k__Bacteria;p__Chloroflexi;c__Ktedonobacteria;o__Ktedonobacterales
OTU511	36	24	7	34	18	17	28	20	16	13	17	12	5	1	2	3	4	11	k__Bacteria;p__Actinobacteria;c__Actinobacteria
OTU333	13	32	9	33	20	38	16	24	26	19	7	17	3	1	2	3	1	4	k__Bacteria;p__Proteobacteria;c__Gammaproteobacteria;o__Xanthomonadales;f__Xanthomonadales_Incertae_Sedis;g__Acidibacter
OTU152	40	25	33	8	43	17	15	13	11	4	21	8	4	2	5	1	2	4	k__Bacteria;p__Chloroflexi;c__Chloroflexia;o__Chloroflexales;f__Roseiflexaceae;g__Roseiflexus
OTU819	1	1	0	3	2	0	50	8	4	15	34	151	0	0	0	0	9	1	k__Bacteria;p__Cyanobacteria;c__Chloroplast;o__uncultured_Prochlorococcus_sp.;f__uncultured_Prochlorococcus_sp.;g__uncultured_Prochlorococcus_sp.;s__uncultured_Prochlorococcus_sp.
OTU612	10	8	15	8	11	21	17	21	25	6	10	10	10	0	85	7	13	0	k__Bacteria;p__Proteobacteria;c__Deltaproteobacteria;o__Desulfurellales;f__Desulfurellaceae;g__H16;s__uncultured_Acidobacteriales_bacterium
OTU507	23	15	18	12	11	22	23	9	6	20	22	13	6	1	24	9	8	9	k__Bacteria;p__Proteobacteria;c__Alphaproteobacteria;o__Caulobacterales;f__Caulobacteraceae;g__Phenylobacterium
OTU213	14	17	10	25	12	49	5	22	37	25	4	7	1	0	0	1	0	2	k__Bacteria;p__Proteobacteria;c__Gammaproteobacteria;o__Xanthomonadales;f__Xanthomonadales_Incertae_Sedis;g__Acidibacter;s__uncultured_gamma_proteobacterium
OTU1195	0	0	3	0	0	0	0	0	0	0	0	0	16	22	6	120	75	13	k__Bacteria;p__Bacteroidetes;c__Bacteroidia;o__Bacteroidales;f__ML635J-40_aquatic_group;g__uncultured_Sphingobacteriia_bacterium;s__uncultured_Sphingobacteriia_bacterium
OTU1097	21	19	17	38	32	9	22	12	14	15	15	20	5	3	6	3	9	1	k__Bacteria;p__Chloroflexi;c__Thermomicrobia;o__JG30-KF-CM45;f__uncultured_soil_bacterium;g__uncultured_soil_bacterium;s__uncultured_soil_bacterium
OTU61	10	3	17	147	21	1	10	6	20	8	3	7	2	1	15	1	2	6	k__Bacteria;p__Proteobacteria;c__Alphaproteobacteria;o__Rhodospirillales;f__Rhodospirillaceae;g__Dongia;Ambiguous_taxa
OTU96	32	14	15	48	14	14	7	54	16	9	13	7	0	2	1	1	0	2	k__Bacteria;p__Gemmatimonadetes;c__Gemmatimonadetes;o__Gemmatimonadales;f__Gemmatimonadaceae;g__Gemmatimonas;Ambiguous_taxa
OTU1164	1	1	3	1	1	1	0	0	0	0	1	0	107	40	8	43	31	15	k__Bacteria;p__Firmicutes;c__Clostridia;o__Clostridiales;f__Ruminococcaceae;g__Fastidiosipila
OTU436	28	22	30	1	9	10	13	11	19	14	13	17	1	0	50	1	2	2	k__Bacteria;p__Proteobacteria;c__Deltaproteobacteria;o__Myxococcales;f__Phaselicystidaceae;g__Phaselicystis
OTU544	8	11	17	1	90	3	10	24	7	7	15	19	3	1	4	0	12	0	k__Bacteria;p__Proteobacteria;c__Alphaproteobacteria;o__Rhizobiales;f__A0839
OTU49	14	19	11	6	9	5	29	38	27	31	18	23	4	1	10	2	10	7	k__Bacteria;p__Acidobacteria;c__Subgroup_6
OTU292	7	18	18	3	1	5	2	77	12	11	22	22	2	0	9	6	21	26	k__Bacteria;p__Gemmatimonadetes;c__Gemmatimonadetes;o__Gemmatimonadales;f__Gemmatimonadaceae;g__uncultured
OTU603	3	1	11	6	18	6	36	11	4	28	15	38	11	2	4	6	35	5	k__Bacteria;p__Proteobacteria;c__Alphaproteobacteria;o__Rhizobiales;f__Rhizobiaceae;Ambiguous_taxa;Ambiguous_taxa
OTU133	25	15	21	11	15	3	14	15	11	11	15	13	6	1	40	3	9	5	k__Bacteria;p__Chloroflexi;c__KD4-96;Ambiguous_taxa;Ambiguous_taxa;Ambiguous_taxa;Ambiguous_taxa
OTU54	19	19	22	14	10	4	10	10	14	15	7	8	7	2	40	11	17	9	k__Bacteria;p__Acidobacteria;c__Subgroup_6
OTU558	20	9	16	18	7	11	10	29	32	25	9	9	4	4	9	4	11	3	k__Bacteria;p__Acidobacteria;c__Solibacteres;o__Solibacterales;f__Solibacteraceae_(Subgroup_3);g__Bryobacter;Ambiguous_taxa
OTU1327	0	2	1	0	0	0	0	0	0	0	0	0	14	70	17	121	10	12	k__Bacteria;p__Bacteroidetes;c__Bacteroidia;o__Bacteroidia_Incertae_Sedis;f__Draconibacteriaceae;g__uncultured;Ambiguous_taxa
OTU77	0	0	0	0	0	0	0	0	0	0	0	0	43	56	29	53	20	28	k__Bacteria;p__Bacteroidetes;c__Flavobacteriia;o__Flavobacteriales;f__Flavobacteriaceae;g__Flavobacterium;s__uncultured_bacterium
OTU170	18	20	13	9	8	13	25	20	13	14	27	12	9	3	10	10	9	9	k__Bacteria;p__Proteobacteria;c__Alphaproteobacteria;o__Rhodospirillales;f__DA111
OTU1246	0	2	0	0	0	0	0	0	0	0	0	0	43	20	12	115	13	50	k__Bacteria;p__Deinococcus-Thermus;c__Deinococci;o__Deinococcales;f__Trueperaceae;g__Truepera;s__uncultured_bacterium
OTU1315	0	0	1	0	0	0	0	0	0	0	0	0	15	145	3	14	1	14	k__Bacteria;p__Bacteroidetes;c__Bacteroidia;o__Bacteroidales;f__Prolixibacteraceae;g__Prolixibacter
OTU890	12	10	16	13	5	7	44	20	14	28	14	7	4	2	14	8	21	7	k__Bacteria;p__Acidobacteria;c__Subgroup_6
OTU179	48	17	20	18	12	39	18	4	7	23	5	4	1	0	1	2	6	7	k__Bacteria;p__Saccharibacteria
OTU350	34	22	13	8	4	12	29	4	11	32	24	19	1	3	10	4	2	7	k__Bacteria;p__Chloroflexi;c__Ktedonobacteria;o__JG30-KF-AS9
OTU260	16	13	7	0	16	11	25	5	7	22	60	30	10	0	0	0	8	4	k__Bacteria;p__Proteobacteria;c__Betaproteobacteria;o__Nitrosomonadales;f__Nitrosomonadaceae;g__uncultured
OTU480	16	11	16	4	10	17	7	15	11	66	13	16	15	0	4	8	5	3	k__Bacteria;p__Actinobacteria;c__Actinobacteria;o__Streptomycetales;f__Streptomycetaceae;g__Streptomyces
OTU564	15	18	11	39	37	4	4	7	8	8	12	8	15	1	12	2	28	10	k__Bacteria;p__Acidobacteria;c__Solibacteres;o__Solibacterales;f__Solibacteraceae_(Subgroup_3);g__Bryobacter;s__uncultured_Acidobacteria_bacterium
OTU985	6	14	8	24	5	0	18	4	3	72	2	4	3	0	83	0	6	1	k__Bacteria;p__Cyanobacteria;c__Chloroplast
OTU308	4	5	7	0	10	10	7	3	38	26	27	37	1	1	4	2	15	22	k__Bacteria;p__Acidobacteria;c__Holophagae;o__Subgroup_7;Ambiguous_taxa;Ambiguous_taxa;Ambiguous_taxa
OTU455	6	6	24	19	47	10	5	13	8	10	7	20	1	0	9	2	10	16	k__Bacteria;p__Proteobacteria;c__Deltaproteobacteria;o__Myxococcales;f__Haliangiaceae;g__Haliangium;s__uncultured_prokaryote
OTU705	11	5	15	54	10	63	3	3	22	6	1	24	1	2	1	1	1	4	k__Bacteria;p__Acidobacteria;c__Acidobacteria;o__Acidobacteriales;f__Acidobacteriaceae_(Subgroup_1);g__Granulicella
OTU270	12	19	16	6	5	5	21	31	33	21	3	27	5	2	5	7	9	5	k__Bacteria;p__Firmicutes;c__Clostridia;o__Halanaerobiales;f__ODP1230B8.23;g__uncultured_forest_soil_bacterium;s__uncultured_forest_soil_bacterium
OTU438	11	10	27	3	15	9	27	8	8	10	17	24	12	1	29	8	8	2	k__Bacteria;p__Acidobacteria;c__Subgroup_6
OTU364	37	21	22	15	15	7	17	4	16	18	17	14	2	1	6	2	2	3	k__Bacteria;p__Chloroflexi;c__Ktedonobacteria;o__C0119;f__uncultured_bacterium;g__uncultured_bacterium;s__uncultured_bacterium
OTU486	20	26	16	19	17	12	24	16	16	8	23	11	2	0	13	3	2	5	k__Bacteria;p__Chloroflexi;c__Thermomicrobia;o__JG30-KF-CM45;f__uncultured_bacterium;g__uncultured_bacterium;s__uncultured_bacterium
OTU206	32	33	14	12	10	7	23	4	10	10	16	11	4	1	19	3	6	4	k__Bacteria;p__Chloroflexi;c__KD4-96;o__uncultured_bacterium;f__uncultured_bacterium;g__uncultured_bacterium;s__uncultured_bacterium
OTU1233	1	1	0	0	0	0	0	0	0	0	0	0	51	9	35	51	30	47	k__Bacteria;p__Bacteroidetes;c__Flavobacteriia;o__Flavobacteriales;f__Flavobacteriaceae;g__Subsaxibacter;s__uncultured_bacterium
OTU1323	6	1	4	0	2	6	14	5	0	0	0	0	2	3	231	1	5	0	k__Bacteria;p__Gemmatimonadetes;c__Gemmatimonadetes;o__Gemmatimonadales;f__Gemmatimonadaceae
OTU1286	2	0	0	0	0	0	0	0	0	1	0	0	17	28	54	73	19	39	k__Bacteria;p__Proteobacteria;c__Alphaproteobacteria;o__Rhodospirillales;f__Rhodospirillaceae;g__Tistlia;s__Tistlia_consotensis_USBA_355
OTU1189	0	0	0	0	0	0	0	0	0	0	0	0	67	68	8	18	26	4	k__Bacteria;p__Proteobacteria;c__Gammaproteobacteria;o__Pseudomonadales;f__Pseudomonadaceae;g__Pseudomonas
OTU207	13	10	8	0	21	43	20	3	11	13	20	9	0	0	55	0	2	1	k__Bacteria;p__Proteobacteria;c__Betaproteobacteria;o__Nitrosomonadales;f__Nitrosomonadaceae;g__uncultured
OTU567	11	7	10	22	20	8	6	21	33	17	10	15	6	1	7	2	10	10	k__Bacteria;p__Nitrospirae;c__Nitrospira;o__Nitrospirales;f__Nitrospiraceae;g__Nitrospira
OTU1364	1	7	2	0	0	0	0	0	0	0	0	2	28	12	28	32	36	71	k__Bacteria;p__Proteobacteria;c__Betaproteobacteria;o__Methylophilales;f__Methylophilaceae;g__uncultured
OTU1385	6	6	9	23	11	8	11	17	18	10	6	15	5	2	38	7	22	4	k__Bacteria;p__Proteobacteria;c__Alphaproteobacteria;o__Rhodospirillales;f__Rhodospirillales_Incertae_Sedis;g__Reyranella
OTU742	7	5	11	79	6	69	1	5	27	7	1	4	0	0	3	0	0	0	k__Bacteria;p__Saccharibacteria
OTU675	3	7	8	12	7	89	5	7	11	20	2	10	2	2	7	4	2	10	k__Bacteria;p__Proteobacteria;c__Alphaproteobacteria;o__Rhizobiales;f__Rhizobiales_Incertae_Sedis;g__Rhizomicrobium
OTU777	8	1	5	0	1	11	15	12	3	23	9	5	2	2	143	2	7	3	k__Bacteria;p__Gemmatimonadetes;c__Gemmatimonadetes;o__Gemmatimonadales;f__Gemmatimonadaceae;g__Gemmatimonas;s__uncultured_bacterium
OTU1256	1	0	0	0	0	0	0	0	0	0	0	0	49	62	20	47	17	17	k__Bacteria;p__Proteobacteria;c__Gammaproteobacteria;o__Oceanospirillales;f__Halomonadaceae;g__Halomonas;s__uncultured_bacterium
OTU437	9	6	94	10	5	7	3	9	0	3	8	5	12	0	1	2	12	4	k__Bacteria;p__Proteobacteria;c__Deltaproteobacteria;o__Myxococcales;f__Sandaracinaceae;g__uncultured
OTU73	19	12	14	19	18	33	17	15	8	7	19	8	5	0	9	9	5	1	k__Bacteria;p__Chloroflexi;c__TK10
OTU712	24	14	16	15	12	26	15	7	13	10	32	25	0	3	3	4	2	1	k__Bacteria;p__Actinobacteria;c__Acidimicrobiia;o__Acidimicrobiales;f__uncultured;g__uncultured_Aciditerrimonas_sp.;s__uncultured_Aciditerrimonas_sp.
OTU22	27	26	23	3	3	9	11	4	5	2	19	9	0	0	8	6	24	16	k__Bacteria;p__Chloroflexi;c__KD4-96;Ambiguous_taxa;Ambiguous_taxa;Ambiguous_taxa;Ambiguous_taxa
OTU696	10	11	7	3	1	11	66	7	7	12	53	2	4	1	12	6	6	6	k__Bacteria;p__Proteobacteria;c__Gammaproteobacteria;o__Xanthomonadales
OTU107	10	13	17	29	15	12	10	8	10	13	16	11	3	1	4	4	26	3	k__Bacteria;p__Chloroflexi;c__Thermomicrobia;o__JG30-KF-CM45;f__uncultured_bacterium;g__uncultured_bacterium;s__uncultured_bacterium
OTU645	6	2	8	5	3	23	10	22	9	4	36	2	1	1	82	2	4	3	k__Bacteria;p__Acidobacteria;c__Acidobacteria;o__Acidobacteriales;f__Acidobacteriaceae_(Subgroup_1);g__uncultured
OTU345	13	17	11	28	11	7	20	34	9	9	19	11	2	1	2	1	6	4	k__Bacteria;p__Actinobacteria;c__Actinobacteria;o__Corynebacteriales;f__Mycobacteriaceae;g__Mycobacterium
OTU57	23	23	13	33	12	14	10	19	6	8	5	13	1	0	2	4	4	5	k__Bacteria;p__Proteobacteria;c__Alphaproteobacteria;o__Rhodospirillales;f__DA111
OTU552	13	10	10	17	8	18	14	5	14	17	11	20	11	1	29	7	6	5	k__Bacteria;p__Proteobacteria;c__Alphaproteobacteria;o__Rhodospirillales;f__Rhodospirillaceae;g__uncultured
OTU370	7	30	18	16	13	14	10	19	15	19	27	9	3	0	13	2	1	1	k__Bacteria;p__Actinobacteria;c__Actinobacteria;o__Frankiales;f__Acidothermaceae;g__Acidothermus
OTU1308	0	0	2	0	0	0	0	0	0	0	0	0	20	54	27	51	16	22	k__Bacteria;p__Bacteroidetes;c__Bacteroidia;o__Bacteroidales;f__Porphyromonadaceae;g__Petrimonas
OTU553	9	3	19	24	6	16	15	18	14	17	11	18	8	1	6	1	10	9	k__Bacteria;p__Acidobacteria;c__Solibacteres;o__Solibacterales;f__Solibacteraceae_(Subgroup_3);g__Bryobacter;Ambiguous_taxa
OTU654	10	7	14	21	13	17	17	17	24	10	12	10	2	1	9	3	4	4	k__Bacteria;p__Proteobacteria;c__Alphaproteobacteria;o__Rhizobiales;f__Rhizobiales_Incertae_Sedis;g__Rhizomicrobium
OTU569	3	3	3	5	8	0	29	2	3	9	11	97	5	2	0	0	17	4	k__Bacteria;p__Cyanobacteria;c__Cyanobacteria;o__SubsectionIII;f__FamilyI
OTU453	17	16	17	7	2	27	30	8	10	3	7	10	4	0	26	0	2	3	k__Bacteria;p__Proteobacteria;c__Deltaproteobacteria;o__SAR324_clade(Marine_group_B)
OTU846	6	2	6	5	4	8	9	65	15	1	4	13	5	1	13	10	21	17	k__Bacteria;p__Proteobacteria;c__Gammaproteobacteria;o__Pseudomonadales;f__Pseudomonadaceae;g__Pseudomonas
OTU539	6	12	52	5	33	36	4	6	2	7	4	4	0	0	2	1	1	3	k__Bacteria;p__Acidobacteria;c__Holophagae;o__Subgroup_7;f__uncultured_Acidobacterium_sp.;g__uncultured_Acidobacterium_sp.;s__uncultured_Acidobacterium_sp.
OTU243	14	5	10	6	9	6	3	5	3	8	6	9	11	4	4	29	27	27	k__Bacteria;p__Proteobacteria;c__Alphaproteobacteria;o__Rhizobiales;f__Phyllobacteriaceae
OTU604	10	15	9	18	24	11	10	9	6	10	17	18	10	5	10	13	3	10	k__Bacteria;p__Actinobacteria;c__Actinobacteria;o__Propionibacteriales;f__Nocardioidaceae;g__Aeromicrobium;Ambiguous_taxa
OTU1320	1	0	0	0	0	0	0	0	0	7	3	10	6	0	9	12	13	121	k__Bacteria;p__Proteobacteria;c__Alphaproteobacteria;o__Rhodospirillales;f__KCM-B-15;g__uncultured_Rhodospirillaceae_bacterium;s__uncultured_Rhodospirillaceae_bacterium
OTU867	13	18	14	21	7	24	7	34	12	14	12	15	2	1	6	1	1	2	k__Bacteria;p__Actinobacteria;c__Actinobacteria;o__Corynebacteriales;f__Mycobacteriaceae;g__Mycobacterium
OTU512	13	10	17	6	13	3	11	10	14	10	6	16	14	5	2	13	11	13	k__Bacteria;p__Proteobacteria;c__Betaproteobacteria;o__TRA3-20;f__uncultured_bacterium;g__uncultured_bacterium;s__uncultured_bacterium
OTU1218	0	1	1	1	0	0	0	0	0	0	0	1	38	22	13	34	25	52	k__Bacteria;p__Proteobacteria;c__Alphaproteobacteria;o__Rhizobiales;f__Hyphomicrobiaceae;g__Devosia
OTU1185	0	0	0	0	0	0	0	0	0	1	0	0	18	18	11	43	43	50	k__Bacteria;p__Proteobacteria;c__Alphaproteobacteria;o__Rhizobiales;f__uncultured;g__uncultured_bacterium;s__uncultured_bacterium
OTU641	6	9	10	11	47	4	4	6	7	8	7	7	4	2	5	5	16	20	k__Bacteria;p__Proteobacteria;c__Alphaproteobacteria;o__Rhodospirillales;f__AKYH478;g__uncultured_bacterium;s__uncultured_bacterium
OTU1090	7	6	14	7	18	8	2	10	5	8	5	13	9	1	3	10	27	25	k__Bacteria;p__Proteobacteria;c__Alphaproteobacteria;o__Rhizobiales;f__Hyphomicrobiaceae;g__Pedomicrobium
OTU667	14	17	16	3	8	8	12	6	9	3	9	10	21	3	13	16	7	21	k__Bacteria;p__Actinobacteria;c__Acidimicrobiia;o__Acidimicrobiales;f__Acidimicrobiaceae;g__Ilumatobacter;s__uncultured_bacterium
OTU348	18	18	11	14	17	6	8	11	7	9	6	10	8	7	7	7	11	27	k__Bacteria;p__Proteobacteria;c__Alphaproteobacteria;o__Rhizobiales
OTU562	3	8	16	101	6	12	4	21	11	2	7	12	3	0	1	3	1	5	k__Bacteria;p__Actinobacteria;c__Actinobacteria;o__Streptomycetales;f__Streptomycetaceae;g__Streptomyces
OTU1232	0	0	0	0	0	0	0	0	0	0	0	0	18	71	17	50	4	15	k__Bacteria;p__Proteobacteria;c__Gammaproteobacteria;o__Oceanospirillales;f__Halomonadaceae;g__Halomonas;Ambiguous_taxa
OTU684	6	15	10	25	23	14	8	8	12	18	13	15	4	4	22	0	0	2	k__Bacteria;p__Firmicutes;c__Bacilli;o__Bacillales;f__Alicyclobacillaceae;g__Tumebacillus;s__uncultured_bacterium
OTU1255	0	0	1	0	0	0	0	0	0	0	0	0	39	49	16	37	32	10	k__Bacteria;p__Bacteroidetes;c__Flavobacteriia;o__Flavobacteriales;f__Flavobacteriaceae;g__Formosa;Ambiguous_taxa
OTU857	10	16	16	9	4	8	6	15	11	28	15	16	8	2	7	5	6	5	k__Bacteria;p__Acidobacteria;c__Acidobacteria;o__Acidobacteriales;f__Acidobacteriaceae_(Subgroup_1)
OTU1111	18	31	12	19	7	11	24	10	8	12	12	8	2	0	6	3	2	2	k__Bacteria;p__Proteobacteria;c__Alphaproteobacteria;o__Rhodospirillales;f__Acetobacteraceae
OTU252	20	15	12	33	17	11	18	15	5	11	8	11	0	0	2	4	1	5	k__Bacteria;p__Proteobacteria;c__Alphaproteobacteria;o__Rhodospirillales;f__DA111
OTU1043	1	7	2	4	3	3	7	2	2	1	60	6	37	1	1	15	35	5	k__Bacteria;p__Chloroflexi;c__Gitt-GS-136
OTU44	9	10	15	10	8	13	24	38	22	7	4	13	12	5	1	1	3	3	k__Bacteria;p__Acidobacteria;c__Acidobacteria;o__Acidobacteriales;f__Acidobacteriaceae_(Subgroup_1);g__uncultured
OTU442	9	17	8	13	11	10	8	5	6	14	10	17	17	2	19	14	3	4	k__Bacteria;p__Proteobacteria;c__Alphaproteobacteria;o__Rhodospirillales;f__Rhodospirillaceae;g__uncultured;s__uncultured_bacterium
OTU844	12	10	9	21	11	54	6	5	11	5	6	3	1	1	8	3	8	3	k__Bacteria;p__Proteobacteria;c__Alphaproteobacteria;o__Rhizobiales;f__Rhizobiales_Incertae_Sedis;g__Rhizomicrobium;Ambiguous_taxa
OTU1151	0	0	0	0	0	0	0	0	0	0	0	0	33	25	11	45	13	45	k__Bacteria;p__Bacteroidetes;c__Flavobacteriia;o__Flavobacteriales;f__Flavobacteriaceae
OTU251	15	19	12	2	0	5	21	35	6	14	9	20	3	1	6	11	8	4	k__Bacteria;p__Chloroflexi;c__JG37-AG-4
OTU356	11	13	12	59	29	15	6	5	3	5	11	9	1	0	1	2	5	2	k__Bacteria;p__Saccharibacteria
OTU1203	4	2	2	0	0	3	0	2	0	0	1	1	31	29	10	27	32	30	k__Bacteria;p__Firmicutes;c__Clostridia;o__Clostridiales;f__Peptostreptococcaceae
OTU1422	0	0	2	0	0	0	0	0	0	0	0	0	1	0	0	0	13	132	k__Bacteria;p__Proteobacteria;c__Gammaproteobacteria;o__Pseudomonadales;f__Pseudomonadaceae;g__Pseudomonas;Ambiguous_taxa
OTU254	17	18	14	5	15	13	13	23	4	4	9	10	4	0	7	8	9	10	k__Bacteria;p__Saccharibacteria;c__uncultured_bacterium;o__uncultured_bacterium;f__uncultured_bacterium;g__uncultured_bacterium;s__uncultured_bacterium
OTU518	9	5	16	3	5	0	0	1	4	5	4	15	47	2	12	46	16	2	k__Bacteria;p__Proteobacteria;c__Betaproteobacteria;o__TRA3-20
OTU1334	0	0	0	0	0	0	0	0	0	0	0	0	1	7	2	212	2	2	k__Bacteria;p__Peregrinibacteria;Ambiguous_taxa;Ambiguous_taxa;Ambiguous_taxa;Ambiguous_taxa;Ambiguous_taxa
OTU416	19	27	12	16	8	17	21	11	11	11	8	8	1	0	3	2	1	1	k__Bacteria;p__Actinobacteria;c__Acidimicrobiia;o__Acidimicrobiales;f__uncultured
OTU459	7	5	21	1	55	0	4	17	5	13	10	16	0	0	0	0	7	17	k__Bacteria;p__Proteobacteria;c__Gammaproteobacteria;o__Legionellales;f__Coxiellaceae;g__Aquicella
OTU1167	0	0	0	0	1	0	0	0	0	0	0	0	85	52	4	2	12	7	k__Bacteria;p__Bacteroidetes;c__Cytophagia;o__Cytophagales;f__MWH-CFBk5;g__uncultured_bacterium;s__uncultured_bacterium
OTU1221	8	9	12	9	9	2	2	10	3	6	4	8	10	1	7	10	21	43	k__Bacteria;p__Bacteroidetes;c__Sphingobacteriia;o__Sphingobacteriales;f__Chitinophagaceae;g__Terrimonas
OTU1179	6	1	2	1	2	3	3	0	0	3	1	3	27	6	19	51	29	24	k__Bacteria;p__Proteobacteria;c__Betaproteobacteria;o__Nitrosomonadales;f__Nitrosomonadaceae;g__uncultured;s__uncultured_Rhodocyclaceae_bacterium
OTU1373	14	15	6	3	13	5	3	1	1	0	5	5	17	4	10	12	37	13	k__Bacteria;p__Chloroflexi;c__Anaerolineae;o__Anaerolineales;f__Anaerolineaceae;g__uncultured;s__uncultured_bacterium
OTU764	19	11	12	4	18	15	13	6	8	8	20	15	5	1	8	4	7	3	k__Bacteria;p__Chloroflexi;c__TK10
OTU500	13	9	20	3	5	7	14	5	9	12	11	14	5	1	14	6	7	7	k__Bacteria;p__Proteobacteria;c__Betaproteobacteria;o__Nitrosomonadales;f__Nitrosomonadaceae;g__uncultured
OTU919	16	17	21	3	1	40	9	10	17	8	11	9	1	0	0	0	1	0	k__Bacteria;p__Bacteroidetes;c__Cytophagia;o__Cytophagales;f__Cytophagaceae;g__uncultured
OTU368	10	13	16	2	9	9	11	10	8	18	8	8	2	2	14	9	9	14	k__Bacteria;p__Proteobacteria;c__Deltaproteobacteria;o__Myxococcales;f__Haliangiaceae;g__Haliangium
OTU716	26	14	11	8	7	12	14	15	10	14	15	9	2	0	5	5	9	6	k__Bacteria;p__Acidobacteria;c__Subgroup_6
OTU296	20	16	18	12	7	19	4	24	15	8	9	4	3	1	2	1	2	2	k__Bacteria;p__Firmicutes;c__Bacilli;o__Bacillales;f__Planococcaceae;g__Sporosarcina;Ambiguous_taxa
OTU506	5	6	3	2	65	1	2	2	9	9	0	0	0	0	2	2	37	6	k__Bacteria;p__Proteobacteria;c__Gammaproteobacteria;o__Xanthomonadales;f__Xanthomonadaceae;g__Pseudoxanthomonas;Ambiguous_taxa
OTU409	15	11	14	14	7	14	9	7	11	10	7	14	5	8	5	6	20	6	k__Bacteria;p__Proteobacteria;c__Betaproteobacteria;o__Burkholderiales;f__Comamonadaceae
OTU400	19	25	18	4	19	21	14	9	10	6	6	13	3	0	3	1	1	2	k__Bacteria;p__Gemmatimonadetes;c__Gemmatimonadetes;o__Gemmatimonadales;f__Gemmatimonadaceae;g__Gemmatimonas
OTU164	14	18	13	29	30	8	4	10	10	6	9	14	4	2	4	2	0	0	k__Bacteria;p__Saccharibacteria;c__uncultured_bacterium;o__uncultured_bacterium;f__uncultured_bacterium;g__uncultured_bacterium;s__uncultured_bacterium
OTU359	13	20	13	12	5	6	20	20	8	11	18	11	5	0	2	6	2	3	k__Bacteria;p__Proteobacteria;c__Alphaproteobacteria;o__Rhodospirillales;f__Acetobacteraceae
OTU912	0	10	8	1	1	5	11	49	9	11	11	22	5	0	24	4	2	7	k__Bacteria;p__Gemmatimonadetes;c__Gemmatimonadetes;o__Gemmatimonadales;f__Gemmatimonadaceae;g__uncultured
OTU374	11	9	9	3	13	4	3	2	24	15	2	9	3	2	8	5	6	24	k__Bacteria;p__Bacteroidetes;c__Sphingobacteriia;o__Sphingobacteriales;f__Chitinophagaceae;g__Flavitalea;Ambiguous_taxa
OTU156	15	17	5	9	8	9	12	12	5	16	33	10	3	3	5	3	5	5	k__Bacteria;p__Actinobacteria;c__Actinobacteria;o__Frankiales;f__Frankiaceae;g__Jatrophihabitans;s__uncultured_bacterium
OTU700	11	14	5	15	6	16	20	15	9	7	10	12	2	1	26	2	1	2	k__Bacteria;p__Proteobacteria;c__Alphaproteobacteria;o__Rhodospirillales;f__DA111
OTU128	22	15	11	20	9	6	16	9	6	9	20	9	2	1	3	2	5	3	k__Bacteria;p__Proteobacteria;c__Deltaproteobacteria;o__Myxococcales;f__Haliangiaceae;g__Haliangium
OTU743	11	15	10	11	5	5	16	3	37	14	4	21	3	3	2	2	7	2	k__Bacteria;p__Acidobacteria;c__Acidobacteria;o__Acidobacteriales;f__Acidobacteriaceae_(Subgroup_1);Ambiguous_taxa;s__uncultured_Acidobacteria_bacterium
OTU412	10	7	5	13	16	3	10	4	8	6	5	5	3	0	9	5	21	29	k__Bacteria;p__Proteobacteria;c__Alphaproteobacteria;o__Rhizobiales;f__Hyphomicrobiaceae;g__Devosia
OTU51	17	15	8	1	2	12	22	20	12	9	22	13	1	0	15	1	1	3	k__Bacteria;p__Actinobacteria;c__Acidimicrobiia;o__Acidimicrobiales;f__uncultured;g__uncultured_Acidimicrobineae_bacterium;s__uncultured_Acidimicrobineae_bacterium
OTU224	7	4	19	3	5	2	12	22	7	8	13	5	16	2	25	4	14	1	k__Bacteria;p__Gemmatimonadetes;c__Gemmatimonadetes;o__Gemmatimonadales;f__Gemmatimonadaceae;g__uncultured
OTU1316	0	9	11	3	13	0	13	21	6	22	6	6	4	3	44	3	3	3	k__Bacteria;p__Proteobacteria;c__Deltaproteobacteria;o__Myxococcales;f__Haliangiaceae;g__Haliangium
OTU589	2	2	1	1	115	0	0	0	0	2	0	2	1	1	3	0	3	5	k__Bacteria;p__Bacteroidetes;c__Sphingobacteriia;o__Sphingobacteriales;f__Chitinophagaceae;g__Terrimonas;Ambiguous_taxa
OTU358	16	19	16	10	9	8	10	15	11	7	8	11	3	1	5	4	4	3	k__Bacteria;p__Chloroflexi;c__KD4-96
OTU1068	2	10	5	2	7	4	11	7	18	12	29	23	7	0	1	1	9	11	k__Bacteria;p__Proteobacteria;c__Gammaproteobacteria;o__Xanthomonadales;f__uncultured;g__uncultured_proteobacterium;s__uncultured_proteobacterium
OTU349	9	18	16	9	8	14	7	9	12	6	5	19	7	1	6	1	5	6	k__Bacteria;p__Proteobacteria;c__Alphaproteobacteria;o__Rhizobiales;f__Hyphomicrobiaceae;g__Hyphomicrobium;s__uncultured_Hyphomicrobiaceae_bacterium
OTU821	4	5	2	1	5	18	25	2	0	2	17	3	26	0	3	21	40	2	k__Bacteria;p__Chloroflexi;c__KD4-96;Ambiguous_taxa;Ambiguous_taxa;Ambiguous_taxa;Ambiguous_taxa
OTU483	9	8	15	11	10	5	6	7	9	10	4	4	9	3	2	2	43	3	k__Bacteria;p__Proteobacteria;c__Alphaproteobacteria;o__Rhizobiales;f__Methylobacteriaceae;g__Microvirga
OTU1295	1	1	0	1	3	1	0	0	0	0	2	0	30	22	23	52	21	21	k__Bacteria;p__Chloroflexi;c__Thermomicrobia;o__AKYG1722;f__uncultured_bacterium;g__uncultured_bacterium;s__uncultured_bacterium
OTU389	15	29	26	1	1	10	12	5	9	1	13	13	1	1	1	2	8	9	k__Bacteria;p__Actinobacteria;c__Thermoleophilia;o__Solirubrobacterales;f__0319-6M6;g__uncultured_bacterium;s__uncultured_bacterium
OTU1030	21	10	15	38	7	3	10	26	15	11	11	4	1	1	0	1	3	0	k__Bacteria;p__Acidobacteria;c__Acidobacteria;o__Acidobacteriales;f__Acidobacteriaceae_(Subgroup_1);g__uncultured
OTU549	13	14	18	1	9	3	11	4	6	13	9	11	4	1	9	10	6	14	k__Bacteria;p__Proteobacteria;c__Betaproteobacteria;o__Nitrosomonadales;f__Nitrosomonadaceae;g__uncultured
OTU1220	10	13	9	12	7	0	13	13	28	14	7	11	6	2	3	1	11	3	k__Bacteria;p__Acidobacteria;c__Subgroup_6;o__uncultured_prokaryote;f__uncultured_prokaryote;g__uncultured_prokaryote;s__uncultured_prokaryote
OTU491	20	14	18	11	4	12	4	4	10	5	6	9	1	0	8	4	8	5	k__Bacteria;p__Proteobacteria;c__Betaproteobacteria;o__Methylophilales;f__Methylophilaceae
OTU1172	0	3	0	0	0	0	0	0	0	0	0	0	36	24	11	30	23	39	k__Bacteria;p__Bacteroidetes;c__Flavobacteriia;o__Flavobacteriales;f__Flavobacteriaceae;g__Arenibacter;Ambiguous_taxa
OTU875	9	5	16	20	31	10	14	20	6	14	2	3	3	0	1	0	0	0	k__Bacteria;p__Proteobacteria;c__Gammaproteobacteria;o__Xanthomonadales;f__Nevskiaceae;g__Nevskia
OTU909	9	3	8	14	4	33	11	22	16	4	12	7	2	1	9	1	2	4	k__Bacteria;p__Actinobacteria;c__Actinobacteria;o__Frankiales;f__Acidothermaceae;g__Acidothermus;Ambiguous_taxa
OTU443	0	2	6	9	2	4	11	2	0	7	4	74	15	3	2	1	8	2	k__Bacteria;p__Cyanobacteria;c__Cyanobacteria;o__SubsectionIII;f__FamilyI;g__Microcoleus;s__uncultured_bacterium
OTU807	3	8	5	9	7	4	58	6	12	8	14	7	11	0	6	6	11	1	k__Bacteria;p__Cyanobacteria;c__Chloroplast
OTU513	18	32	24	1	1	1	1	2	0	8	45	18	0	0	0	0	0	0	k__Bacteria;p__Acidobacteria;c__Subgroup_6
OTU446	17	14	10	9	6	4	16	4	11	13	21	20	1	1	0	4	5	7	k__Bacteria;p__Actinobacteria;c__Actinobacteria;o__Propionibacteriales;f__Nocardioidaceae;g__Nocardioides;Ambiguous_taxa
OTU1248	1	2	3	3	2	0	10	3	0	23	4	3	15	39	2	1	26	7	k__Bacteria;p__Proteobacteria;c__Betaproteobacteria;o__Burkholderiales;f__Oxalobacteraceae;g__Massilia
OTU1369	2	0	0	0	1	0	7	0	0	1	5	3	0	0	0	2	124	3	k__Bacteria;p__Proteobacteria;c__Alphaproteobacteria;o__Sphingomonadales;f__Sphingomonadaceae;g__Sphingomonas;s__Sphingomonas_sp._1PNM-26
OTU284	10	7	10	6	2	23	8	19	8	9	15	10	4	0	12	1	5	3	k__Bacteria;p__Firmicutes;c__Bacilli;o__Bacillales;f__Bacillaceae
OTU554	8	7	17	66	15	22	5	3	4	14	1	4	1	0	2	1	0	1	k__Bacteria;p__Saccharibacteria
OTU169	31	13	10	21	16	2	13	10	3	10	15	9	2	3	1	2	0	1	k__Bacteria;p__Chloroflexi;c__Thermomicrobia;o__Sphaerobacterales;f__Sphaerobacteraceae
OTU677	5	6	10	0	4	48	14	11	6	11	20	9	0	0	8	1	0	1	k__Bacteria;p__Bacteroidetes;c__Cytophagia;o__Cytophagales;f__Cytophagaceae;g__uncultured
OTU931	19	13	12	3	3	7	11	9	16	14	10	10	6	9	14	4	1	4	k__Bacteria;p__Actinobacteria;c__Actinobacteria;o__Micromonosporales;f__Micromonosporaceae;g__Actinoplanes;Ambiguous_taxa
OTU1424	0	0	0	0	0	0	0	0	0	0	0	0	0	0	2	0	0	152	k__Bacteria;p__Gemmatimonadetes;c__Longimicrobia;o__Longimicrobiales;f__Longimicrobiaceae;g__uncultured_bacterium;s__uncultured_bacterium
OTU644	8	15	10	12	16	6	9	6	2	4	4	7	7	2	10	10	7	18	k__Bacteria;p__Proteobacteria;c__Alphaproteobacteria;o__Caulobacterales;f__Caulobacteraceae
OTU289	7	14	9	5	21	26	6	9	11	15	2	13	1	0	4	1	3	1	k__Bacteria;p__Proteobacteria;c__Alphaproteobacteria;o__Rhizobiales;f__Xanthobacteraceae;g__Variibacter
OTU851	12	15	11	9	12	16	12	11	4	11	18	9	6	3	6	5	5	3	k__Bacteria;p__Actinobacteria;c__Actinobacteria;o__Frankiales;f__Frankiaceae;g__Jatrophihabitans;Ambiguous_taxa
OTU303	13	25	13	13	20	8	4	5	5	6	12	3	1	0	3	5	3	4	k__Bacteria;p__Acidobacteria;c__Subgroup_6
OTU127	11	17	12	1	9	6	6	21	7	11	17	8	1	0	5	2	10	5	k__Bacteria;p__Acidobacteria;c__Subgroup_6
OTU181	14	9	19	4	5	5	12	8	20	14	6	7	4	0	25	0	1	1	k__Bacteria;p__Proteobacteria;c__Alphaproteobacteria;o__Rhodospirillales;f__Rhodospirillaceae;g__Dongia;Ambiguous_taxa
OTU378	6	19	9	16	14	19	7	14	12	8	8	10	2	0	2	2	1	1	k__Bacteria;p__Acidobacteria;c__Acidobacteria;o__Acidobacteriales;f__Acidobacteriaceae_(Subgroup_1);g__uncultured;s__uncultured_forest_soil_bacterium
OTU41	5	12	8	3	10	7	11	21	12	6	13	11	1	1	17	10	9	4	k__Bacteria;p__Acidobacteria;c__Subgroup_6
OTU295	10	21	12	0	7	3	14	4	11	6	12	13	2	0	31	1	6	4	k__Bacteria;p__Proteobacteria;c__Alphaproteobacteria;o__Rhodospirillales;f__DA111
OTU835	18	15	8	9	13	10	18	7	12	13	11	10	1	1	3	4	3	6	k__Bacteria;p__Actinobacteria;c__Actinobacteria;o__Frankiales;f__Geodermatophilaceae;Ambiguous_taxa;Ambiguous_taxa
OTU1127	3	6	2	10	4	1	4	0	5	3	4	6	1	2	93	6	16	5	k__Bacteria;p__Acidobacteria;c__Blastocatellia;o__Blastocatellales;f__Blastocatellaceae_(Subgroup_4);g__Stenotrophobacter;Ambiguous_taxa
OTU279	8	7	8	8	3	2	27	21	22	9	16	11	2	2	3	2	0	2	k__Bacteria;p__Saccharibacteria
OTU267	17	11	9	21	14	20	6	11	0	11	3	11	2	0	0	1	1	3	k__Bacteria;p__Saccharibacteria
OTU803	2	5	9	8	23	9	11	15	4	11	7	14	2	0	5	6	3	9	k__Bacteria;p__Proteobacteria;c__Alphaproteobacteria;o__Rhizobiales;f__Rhizobiaceae;g__Rhizobium
OTU1158	0	1	0	0	0	0	0	0	0	0	0	0	44	30	7	31	12	11	k__Bacteria;p__Proteobacteria;c__Gammaproteobacteria;o__Cellvibrionales;f__Porticoccaceae;g__C1-B045
OTU1057	6	13	10	15	17	3	5	6	4	7	13	14	6	6	5	4	7	11	k__Bacteria;p__Proteobacteria;c__Alphaproteobacteria;o__Sphingomonadales;f__Sphingomonadaceae;g__Sphingomonas
OTU408	2	5	9	3	1	3	8	1	2	8	10	7	7	2	74	4	11	8	k__Bacteria;p__Proteobacteria;c__Alphaproteobacteria;o__Rhodospirillales
OTU976	7	12	14	10	4	11	19	12	8	11	15	8	4	0	8	3	5	7	k__Bacteria;p__Actinobacteria;c__Thermoleophilia;o__Gaiellales;f__uncultured;Ambiguous_taxa;Ambiguous_taxa
OTU1198	0	3	0	1	1	1	4	4	0	4	2	3	23	15	14	34	24	19	k__Bacteria;p__Actinobacteria;c__Actinobacteria;o__Micrococcales;f__Cellulomonadaceae;g__Actinotalea;Ambiguous_taxa
OTU205	8	5	7	18	12	7	3	3	3	1	3	8	7	0	8	40	19	4	k__Bacteria;p__Saccharibacteria
OTU548	3	7	8	1	16	2	5	0	9	32	2	14	2	1	6	0	44	2	k__Bacteria;p__Proteobacteria;c__Deltaproteobacteria;o__Myxococcales
OTU177	23	15	4	20	22	18	3	6	9	4	4	6	1	0	0	0	0	0	k__Bacteria
OTU1264	0	0	2	0	0	0	0	0	0	1	1	2	39	53	6	14	9	16	k__Bacteria;p__Proteobacteria;c__Betaproteobacteria;o__Burkholderiales;f__Alcaligenaceae
OTU611	22	10	17	5	12	6	5	23	4	7	1	7	1	4	3	0	4	6	k__Bacteria;p__Proteobacteria;c__Deltaproteobacteria;o__Myxococcales;f__BIrii41
OTU34	13	8	13	6	16	5	4	14	10	8	13	25	2	0	0	0	3	2	k__Bacteria;p__Proteobacteria;c__Deltaproteobacteria;o__Myxococcales;f__Sandaracinaceae;g__uncultured;s__uncultured_bacterium
OTU420	7	7	13	3	3	8	3	7	2	5	12	7	9	2	9	11	9	16	k__Bacteria;p__Actinobacteria;c__Acidimicrobiia;o__Acidimicrobiales;f__Iamiaceae;g__Iamia;Ambiguous_taxa
OTU881	6	8	11	61	5	2	9	19	3	13	1	7	0	0	2	0	1	1	k__Bacteria;p__Saccharibacteria;c__uncultured_bacterium;o__uncultured_bacterium;f__uncultured_bacterium;g__uncultured_bacterium;s__uncultured_bacterium
OTU754	1	0	0	0	1	103	0	0	0	0	3	1	5	2	0	2	5	0	k__Bacteria;p__Gemmatimonadetes;c__Gemmatimonadetes;o__Gemmatimonadales;f__Gemmatimonadaceae;g__uncultured
OTU1384	0	0	0	0	0	0	0	0	0	0	0	0	24	13	12	61	18	35	k__Bacteria;p__Proteobacteria;c__Alphaproteobacteria;o__Rhodospirillales;f__Rhodospirillaceae;g__Pelagibius
OTU376	8	13	36	1	25	2	1	4	6	12	7	2	0	0	2	1	6	0	k__Bacteria;p__Proteobacteria;c__Gammaproteobacteria;o__Xanthomonadales;f__uncultured
OTU534	9	5	13	12	30	8	7	9	7	9	5	7	9	0	7	1	3	1	k__Bacteria;p__Bacteroidetes;c__Sphingobacteriia;o__Sphingobacteriales;f__env.OPS_17;g__uncultured_Sphingobacteriales_bacterium;s__uncultured_Sphingobacteriales_bacterium
OTU1284	0	0	0	0	0	0	0	0	0	0	0	0	1	69	4	29	2	14	k__Bacteria;p__Chloroflexi;c__Anaerolineae;o__Anaerolineales;f__Anaerolineaceae;g__uncultured;s__anaerobic_bacterium_MO-CFX2
OTU1266	0	0	0	0	0	0	0	0	0	0	0	0	8	10	4	10	20	83	k__Bacteria;p__Bacteroidetes;c__Cytophagia;o__Cytophagales;f__Cytophagaceae;g__Chryseolinea;s__uncultured_Bacteroidetes_bacterium
OTU517	1	0	2	0	0	0	0	0	0	0	0	0	40	8	73	24	6	7	k__Bacteria;p__Proteobacteria;c__Deltaproteobacteria;o__Myxococcales;f__BIrii41;g__uncultured_bacterium;s__uncultured_bacterium
OTU212	23	8	10	33	11	2	8	17	7	9	2	12	1	0	1	2	1	0	k__Bacteria;p__Saccharibacteria
OTU1082	0	1	1	1	2	3	10	19	9	43	12	42	2	0	2	2	1	1	k__Bacteria;p__Proteobacteria;c__Alphaproteobacteria;o__Rickettsiales;f__Mitochondria
OTU185	15	18	6	17	3	29	9	9	5	10	7	6	2	0	1	2	1	1	k__Bacteria;p__Proteobacteria;c__Gammaproteobacteria;o__Xanthomonadales;f__Xanthomonadales_Incertae_Sedis;g__Acidibacter;Ambiguous_taxa
OTU653	8	4	5	2	3	23	12	11	8	12	14	7	0	1	32	0	1	0	k__Bacteria;p__Gemmatimonadetes;c__Gemmatimonadetes;o__Gemmatimonadales;f__Gemmatimonadaceae;g__uncultured
OTU793	2	0	0	0	3	0	6	1	1	8	7	1	25	8	15	34	9	21	k__Bacteria;p__Saccharibacteria;c__uncultured_bacterium;o__uncultured_bacterium;f__uncultured_bacterium;g__uncultured_bacterium;s__uncultured_bacterium
OTU40	9	10	9	5	7	5	9	17	12	7	8	12	2	0	7	3	2	8	k__Bacteria;p__Acidobacteria;c__Solibacteres;o__Solibacterales;f__Solibacteraceae_(Subgroup_3);g__Bryobacter
OTU942	7	7	8	0	5	6	4	3	27	7	15	24	0	2	7	1	1	3	k__Bacteria;p__Proteobacteria;c__Gammaproteobacteria;o__Xanthomonadales;f__Xanthomonadales_Incertae_Sedis;g__uncultured;Ambiguous_taxa
OTU679	7	2	9	5	7	6	6	20	11	11	10	3	29	1	7	1	7	1	k__Bacteria;p__Proteobacteria;c__Deltaproteobacteria;o__Myxococcales;f__Haliangiaceae;g__Haliangium
OTU354	13	18	7	8	1	1	5	22	6	26	7	16	3	0	2	2	0	3	k__Bacteria;p__Bacteroidetes;c__Flavobacteriia;o__Flavobacteriales;f__Flavobacteriaceae;g__Flavobacterium
OTU1387	2	3	5	5	3	1	15	11	9	9	12	8	2	0	37	1	17	5	k__Bacteria;p__Acidobacteria;c__Solibacteres;o__Solibacterales;f__Solibacteraceae_(Subgroup_3);g__Bryobacter
OTU454	16	12	9	6	6	4	11	34	12	8	4	19	2	2	1	4	2	0	k__Bacteria;p__Saccharibacteria;c__uncultured_bacterium;o__uncultured_bacterium;f__uncultured_bacterium;g__uncultured_bacterium;s__uncultured_bacterium
OTU1270	16	12	8	15	11	7	5	7	4	8	12	9	2	11	1	2	3	1	k__Bacteria;p__Actinobacteria;c__Actinobacteria;o__Micromonosporales;f__Micromonosporaceae;g__Micromonospora;Ambiguous_taxa
OTU104	25	22	18	4	13	9	1	7	9	9	14	3	0	0	0	1	1	0	k__Bacteria;p__Chloroflexi;c__Anaerolineae;o__Anaerolineales;f__Anaerolineaceae;g__uncultured;s__uncultured_sludge_bacterium_S14
OTU487	10	11	7	14	4	4	18	5	27	13	8	7	4	1	2	2	3	1	k__Bacteria
OTU1293	0	0	0	0	0	0	0	0	0	0	0	0	20	78	0	10	1	0	k__Bacteria;p__Proteobacteria;c__Deltaproteobacteria;o__Desulfovibrionales;f__Desulfovibrionaceae;g__Desulfovibrio;s__Desulfovibrio_sp._HS4
OTU288	13	49	16	23	2	2	2	1	5	15	5	4	0	0	1	1	0	0	k__Bacteria;p__Saccharibacteria
OTU1298	0	0	0	0	0	0	0	0	0	0	0	0	28	25	14	40	19	15	k__Bacteria;p__Proteobacteria;c__Gammaproteobacteria;o__Cellvibrionales;f__Cellvibrionaceae
OTU703	12	11	7	9	4	23	10	5	10	9	3	6	1	0	5	4	4	3	k__Bacteria;p__Proteobacteria;c__Alphaproteobacteria;o__Caulobacterales;f__Caulobacteraceae;g__uncultured
OTU371	5	20	6	19	18	14	6	15	16	1	9	6	0	0	1	1	0	1	k__Bacteria;p__Saccharibacteria;c__uncultured_bacterium;o__uncultured_bacterium;f__uncultured_bacterium;g__uncultured_bacterium;s__uncultured_bacterium
OTU336	11	14	9	18	12	6	10	5	9	8	12	7	3	1	3	3	1	3	k__Bacteria;p__Actinobacteria;c__Actinobacteria;o__Propionibacteriales;f__Nocardioidaceae;g__Nocardioides;s__uncultured_bacterium
OTU56	0	0	4	0	0	0	0	0	0	1	0	0	16	29	6	32	19	26	k__Bacteria;p__Firmicutes;c__Clostridia;o__Clostridiales;f__Family_XII;g__Guggenheimella;s__uncultured_bacterium
OTU505	7	5	9	16	9	6	4	12	8	7	8	8	10	3	6	3	6	11	k__Bacteria;p__Proteobacteria;c__Alphaproteobacteria;o__Sphingomonadales;f__Sphingomonadaceae;g__Sphingomonas
OTU167	8	11	3	1	2	5	3	7	4	13	52	7	3	0	6	5	6	6	k__Bacteria;p__Proteobacteria;c__Alphaproteobacteria;o__Rhodospirillales;f__Acetobacteraceae
OTU1277	0	0	0	0	0	0	0	0	0	0	0	0	19	35	3	50	9	6	k__Bacteria;p__Proteobacteria;c__Gammaproteobacteria;o__Gammaproteobacteria_Incertae_Sedis;f__Unknown_Family;g__Marinicella
OTU1089	6	8	4	3	4	2	14	1	5	6	4	13	6	1	5	8	31	4	k__Bacteria;p__Proteobacteria;c__Betaproteobacteria;o__Burkholderiales;f__Comamonadaceae
OTU1363	8	13	11	6	10	11	12	1	5	9	12	9	3	0	2	3	5	4	k__Bacteria;p__Chloroflexi;c__KD4-96;Ambiguous_taxa;Ambiguous_taxa;Ambiguous_taxa;Ambiguous_taxa
OTU129	3	5	3	7	4	6	12	2	4	24	3	9	6	3	4	3	27	7	k__Bacteria;p__Proteobacteria;c__Betaproteobacteria;o__Burkholderiales;f__Oxalobacteraceae;g__Massilia
OTU351	6	11	11	3	6	10	8	5	9	10	8	3	2	0	20	0	5	1	k__Bacteria;p__Proteobacteria;c__Alphaproteobacteria;o__Rhodospirillales;f__Rhodospirillales_Incertae_Sedis;g__Reyranella
OTU898	9	5	7	10	4	5	5	12	9	8	4	14	7	3	8	6	9	9	k__Bacteria;p__Proteobacteria;c__Alphaproteobacteria;o__Rhizobiales;f__Rhizobiales_Incertae_Sedis;g__Rhizomicrobium
OTU1426	0	0	0	0	0	0	0	0	0	0	0	0	5	6	14	3	7	81	k__Bacteria;p__Proteobacteria;c__Gammaproteobacteria;o__Cellvibrionales;f__Cellvibrionaceae;g__Aestuariicella;s__uncultured_bacterium
OTU257	11	12	7	5	6	12	20	5	9	10	13	18	3	0	4	1	0	4	k__Bacteria;p__Actinobacteria;c__Acidimicrobiia;o__Acidimicrobiales;f__Iamiaceae;g__Iamia
OTU523	0	0	6	25	11	4	0	1	2	1	2	3	0	0	0	1	19	50	k__Bacteria;p__Bacteroidetes;c__Cytophagia;o__Cytophagales;f__Cytophagaceae;g__Ohtaekwangia
OTU1150	24	4	3	15	0	7	3	4	28	7	8	2	5	2	0	1	11	5	k__Bacteria;p__Acidobacteria;c__Acidobacteria;o__Acidobacteriales;f__Acidobacteriaceae_(Subgroup_1);g__Granulicella
OTU744	11	6	12	0	5	57	3	4	9	3	10	11	1	0	1	2	1	0	k__Bacteria;p__Gemmatimonadetes;c__Gemmatimonadetes;o__Gemmatimonadales;f__Gemmatimonadaceae;g__uncultured
OTU474	8	7	13	8	10	10	8	22	10	6	15	8	3	0	1	0	1	5	k__Bacteria;p__Firmicutes;c__Bacilli;o__Bacillales;f__Planococcaceae
OTU139	11	4	3	11	9	3	3	0	9	3	5	8	3	0	6	1	29	15	k__Bacteria;p__Bacteroidetes;c__Cytophagia;o__Cytophagales;f__Cytophagaceae;g__uncultured;Ambiguous_taxa
OTU340	8	9	13	20	7	5	11	12	9	13	2	5	2	0	10	0	1	2	k__Bacteria;p__Saccharibacteria;c__uncultured_bacterium;o__uncultured_bacterium;f__uncultured_bacterium;g__uncultured_bacterium;s__uncultured_bacterium
OTU1377	9	12	10	11	15	6	8	4	4	2	9	4	6	2	5	5	6	8	k__Bacteria;p__Proteobacteria;c__Alphaproteobacteria;o__Caulobacterales;f__Caulobacteraceae;g__Caulobacter
OTU401	14	21	20	17	8	9	4	7	12	8	3	4	2	1	1	0	1	2	k__Bacteria;p__Acidobacteria;c__Solibacteres;o__Solibacterales;f__Solibacteraceae_(Subgroup_3);g__Bryobacter
OTU1222	1	0	1	0	4	2	0	0	0	1	4	2	43	2	67	5	17	1	k__Bacteria;p__Gemmatimonadetes;c__Gemmatimonadetes;o__Gemmatimonadales;f__Gemmatimonadaceae;g__uncultured
OTU1421	0	1	1	0	2	2	1	0	1	1	3	0	4	0	1	4	14	77	k__Bacteria;p__Proteobacteria;c__Alphaproteobacteria;o__Sphingomonadales
OTU1325	9	11	7	3	5	1	2	7	6	13	15	10	3	0	4	0	13	11	k__Bacteria;p__Proteobacteria;c__Alphaproteobacteria;o__Rhodospirillales;f__MNC12;g__uncultured_bacterium;s__uncultured_bacterium
OTU180	10	11	10	13	14	12	8	3	12	11	3	5	4	0	9	2	2	4	k__Bacteria;p__Proteobacteria;c__Alphaproteobacteria
OTU802	0	0	1	6	0	0	36	2	2	12	5	19	9	4	2	1	26	2	k__Bacteria;p__Bacteroidetes;c__Cytophagia;o__Cytophagales;f__Cytophagaceae;g__Rhabdobacter
OTU860	6	8	1	14	0	6	23	12	14	9	24	8	1	0	6	3	4	4	k__Bacteria;p__Gemmatimonadetes;c__Gemmatimonadetes;o__Gemmatimonadales;f__Gemmatimonadaceae;g__Gemmatimonas
OTU1086	10	20	14	8	5	4	3	3	2	5	8	7	3	0	6	4	8	9	k__Bacteria;p__Chloroflexi;c__Gitt-GS-136
OTU734	1	0	3	0	1	101	1	0	1	1	3	2	0	0	1	0	0	0	k__Bacteria
OTU559	10	4	14	35	28	3	2	1	1	2	5	1	1	0	1	1	8	6	k__Bacteria;p__Proteobacteria;c__Alphaproteobacteria;o__Rhodospirillales;f__Rhodospirillaceae;g__Skermanella;Ambiguous_taxa
OTU509	10	7	9	16	5	8	8	7	17	18	4	3	0	1	3	1	8	4	k__Bacteria;p__Acidobacteria;c__Solibacteres;o__Solibacterales;f__Solibacteraceae_(Subgroup_3);g__Candidatus_Solibacter
OTU154	18	8	13	0	4	4	3	6	10	4	7	10	2	1	1	6	16	9	k__Bacteria;p__Acidobacteria;c__Subgroup_6
OTU1133	16	8	10	6	6	11	14	4	9	11	9	10	2	0	10	1	0	2	k__Bacteria;p__Actinobacteria;c__Acidimicrobiia;o__Acidimicrobiales;f__uncultured
OTU108	8	12	5	25	8	10	5	22	4	15	10	7	1	0	0	0	3	0	k__Bacteria;p__Bacteroidetes;c__Sphingobacteriia;o__Sphingobacteriales;f__CWT_CU03-E12;g__uncultured_Bacteroidetes_bacterium;s__uncultured_Bacteroidetes_bacterium
OTU323	10	10	3	7	3	5	24	6	12	5	8	11	3	0	11	6	0	2	k__Bacteria;p__Actinobacteria;c__Actinobacteria;o__Propionibacteriales;f__Nocardioidaceae;g__Nocardioides
OTU488	7	6	22	1	1	4	13	2	0	6	25	9	6	0	33	0	0	0	k__Bacteria;p__Proteobacteria;c__Betaproteobacteria;o__Nitrosomonadales;f__Nitrosomonadaceae;g__uncultured
OTU1103	15	5	6	11	20	3	11	7	5	4	15	4	1	1	1	0	7	2	k__Bacteria;p__Chloroflexi;c__Thermomicrobia;o__AKYG1722
OTU397	7	18	6	11	24	11	8	4	1	6	4	7	0	0	0	1	6	1	k__Bacteria;p__Acidobacteria;c__Blastocatellia;o__Blastocatellales;f__Blastocatellaceae_(Subgroup_4)
OTU211	13	10	4	13	2	0	5	24	18	15	4	3	1	1	1	0	0	0	k__Bacteria;p__Saccharibacteria
OTU666	0	0	5	0	18	19	1	4	0	0	0	0	3	0	6	3	8	43	k__Bacteria;p__Proteobacteria;c__Betaproteobacteria;o__Methylophilales;f__Methylophilaceae;Ambiguous_taxa;Ambiguous_taxa
OTU426	6	8	16	15	0	2	10	22	7	6	3	12	2	0	1	0	4	5	k__Bacteria;p__Proteobacteria;c__Alphaproteobacteria;o__Caulobacterales;f__Hyphomonadaceae;g__Woodsholea
OTU102	4	3	3	0	1	7	5	3	3	12	9	8	6	1	23	9	10	14	k__Bacteria;p__Proteobacteria;c__Betaproteobacteria;o__Nitrosomonadales;f__Nitrosomonadaceae;g__uncultured
OTU988	6	3	1	4	11	2	22	5	8	14	8	12	7	0	2	3	7	3	k__Bacteria;p__Actinobacteria;c__Actinobacteria;o__Propionibacteriales;f__Nocardioidaceae;g__Nocardioides
OTU379	17	16	11	25	3	18	5	12	8	3	2	2	0	0	3	1	1	1	k__Bacteria;p__Saccharibacteria
OTU1102	1	1	3	1	1	1	0	2	1	2	4	7	1	0	24	8	18	48	k__Bacteria;p__Proteobacteria;c__Alphaproteobacteria;o__Rhodospirillales;f__Rhodospirillaceae;g__Dongia;s__uncultured_bacterium
OTU298	3	6	5	0	6	5	7	1	19	6	2	18	2	1	3	1	11	10	k__Bacteria;p__Proteobacteria;c__Alphaproteobacteria;o__Rhodospirillales;f__JG37-AG-20;Ambiguous_taxa;Ambiguous_taxa
OTU315	2	6	7	10	5	11	3	1	3	9	5	3	18	1	4	11	11	9	k__Bacteria;p__Proteobacteria;c__Alphaproteobacteria;o__Rhodospirillales;f__Acetobacteraceae;g__Rhodovastum;s__uncultured_bacterium
OTU870	1	6	2	1	0	8	22	87	1	1	5	0	0	0	0	0	0	0	k__Bacteria;p__Saccharibacteria
OTU231	18	5	7	14	9	10	17	1	2	3	6	11	4	2	1	0	12	4	k__Bacteria;p__Proteobacteria;c__Alphaproteobacteria;o__Rhodobacterales;f__Rhodobacteraceae;g__Rubellimicrobium;Ambiguous_taxa
OTU146	12	10	15	12	5	4	8	22	7	12	10	4	3	0	0	1	0	0	k__Bacteria;p__Proteobacteria;c__Gammaproteobacteria;o__Xanthomonadales;f__Xanthomonadales_Incertae_Sedis;g__Acidibacter
OTU1338	5	6	1	7	3	2	6	8	20	16	13	23	0	0	0	0	4	1	k__Bacteria;p__Actinobacteria;c__Actinobacteria;o__Catenulisporales;f__Actinospicaceae;g__Actinospica;s__actinobacterium_OB1
OTU1339	7	2	2	7	4	3	1	9	6	4	4	3	5	2	3	6	24	20	k__Bacteria;p__Bacteroidetes;c__Sphingobacteriia;o__Sphingobacteriales;f__Chitinophagaceae;g__Filimonas;Ambiguous_taxa
OTU1016	0	2	1	4	3	1	2	0	3	5	0	0	3	1	25	15	7	46	k__Bacteria;p__Bacteroidetes;c__Cytophagia;o__Cytophagales;f__Cytophagaceae;g__uncultured;Ambiguous_taxa
OTU223	11	3	5	2	4	17	17	3	3	9	3	7	1	1	6	1	13	3	k__Bacteria;p__Proteobacteria;c__Alphaproteobacteria;o__Rhodospirillales;f__DA111;g__uncultured_alpha_proteobacterium;s__uncultured_alpha_proteobacterium
OTU1238	0	0	1	0	0	0	0	0	0	0	0	0	15	72	1	2	1	2	k__Bacteria;p__Spirochaetae;c__Spirochaetes;o__Spirochaetales;f__Spirochaetaceae;g__Treponema
OTU72	5	7	9	0	2	18	14	8	2	4	9	3	16	1	4	8	9	1	k__Bacteria;p__Acidobacteria;c__Subgroup_6
OTU322	10	21	5	7	16	5	2	15	8	7	2	4	3	1	2	4	4	2	k__Bacteria;p__Actinobacteria;c__Actinobacteria;o__Micromonosporales;f__Micromonosporaceae;g__Actinoplanes;Ambiguous_taxa
OTU933	7	3	5	19	12	12	3	8	10	11	8	3	3	2	1	1	0	1	k__Bacteria;p__Chloroflexi;c__Ktedonobacteria;o__JG30-KF-AS9;f__uncultured_bacterium;g__uncultured_bacterium;s__uncultured_bacterium
OTU1291	0	0	0	3	0	0	1	4	0	1	0	0	17	22	22	30	16	9	k__Bacteria;p__Bacteroidetes;c__Sphingobacteriia;o__Sphingobacteriales;f__Chitinophagaceae;g__uncultured;s__uncultured_marine_bacterium
OTU418	3	5	8	1	22	4	12	7	4	9	9	10	1	0	3	0	2	8	k__Bacteria;p__Proteobacteria;c__Gammaproteobacteria
OTU762	7	12	10	2	13	10	6	10	0	2	13	2	7	1	3	2	7	3	k__Bacteria;p__Chloroflexi;c__Thermomicrobia;o__JG30-KF-CM45;f__uncultured_bacterium;g__uncultured_bacterium;s__uncultured_bacterium
OTU547	1	6	7	15	10	5	13	1	1	2	1	11	12	2	21	1	6	6	k__Bacteria;p__Acidobacteria;c__Subgroup_6
OTU1143	1	5	2	0	3	2	2	3	0	2	0	0	31	0	6	16	23	14	k__Bacteria;p__Acidobacteria;c__Subgroup_6;o__uncultured_prokaryote;f__uncultured_prokaryote;g__uncultured_prokaryote;s__uncultured_prokaryote
OTU1250	0	0	0	1	0	0	1	0	0	3	8	2	3	65	1	0	2	1	k__Bacteria;p__Bacteroidetes;c__Cytophagia;o__Cytophagales;f__Cytophagaceae;g__Rufibacter;s__uncultured_bacterium
OTU47	15	14	14	15	3	0	17	11	3	13	1	5	0	0	2	3	0	1	k__Bacteria;p__Proteobacteria;c__Deltaproteobacteria;o__Myxococcales;f__Phaselicystidaceae;g__Phaselicystis
OTU820	4	5	7	13	4	14	10	6	8	10	8	10	1	0	1	2	2	1	k__Bacteria;p__Proteobacteria;c__Deltaproteobacteria;o__Myxococcales;f__BIrii41
OTU605	10	9	9	3	6	7	5	9	10	8	5	6	2	0	10	3	3	4	k__Bacteria;p__Proteobacteria;c__Alphaproteobacteria;o__Rhizobiales;f__Roseiarcaceae;g__Roseiarcus
OTU1283	0	0	1	0	0	0	0	0	1	0	0	0	10	47	8	5	0	14	k__Bacteria;p__Bacteroidetes;c__Bacteroidia;o__Bacteroidales;f__Marinilabiaceae;g__uncultured;s__uncultured_organism
OTU324	11	30	46	2	6	10	0	0	0	0	0	0	0	0	0	0	0	0	k__Bacteria;p__Acidobacteria;c__Holophagae;o__Subgroup_7
OTU1375	0	0	0	0	0	0	0	0	0	0	0	0	33	25	8	9	14	15	k__Bacteria;p__Bacteroidetes;c__Flavobacteriia;o__Flavobacteriales;f__Cryomorphaceae;g__uncultured;s__uncultured_bacterium
OTU1214	0	2	1	0	0	0	0	0	0	0	0	0	10	0	10	13	26	44	k__Bacteria;p__Acidobacteria;c__Subgroup_6
OTU717	11	14	11	4	4	9	11	9	7	4	14	2	2	1	6	4	2	2	k__Bacteria;p__Chloroflexi;c__S085;o__uncultured_bacterium;f__uncultured_bacterium;g__uncultured_bacterium;s__uncultured_bacterium
OTU576	8	6	10	1	20	6	6	8	1	4	8	9	0	0	1	2	5	4	k__Bacteria;p__Acidobacteria;c__Subgroup_6
OTU911	5	4	1	7	5	2	10	6	5	14	7	9	4	2	1	2	18	0	k__Bacteria;p__Proteobacteria;c__Alphaproteobacteria;o__Rhodobacterales;f__Rhodobacteraceae;g__Rubellimicrobium;Ambiguous_taxa
OTU998	5	2	8	0	0	1	16	1	2	10	10	3	0	0	66	0	1	0	k__Bacteria;p__Gemmatimonadetes;c__Gemmatimonadetes;o__Gemmatimonadales;f__Gemmatimonadaceae;g__uncultured;s__uncultured_bacterium
OTU357	8	8	5	2	13	4	7	3	3	6	6	4	4	0	2	11	9	13	k__Bacteria;p__Acidobacteria;c__Subgroup_6
OTU1329	0	1	1	0	0	0	0	0	0	0	0	0	8	17	8	28	8	28	k__Bacteria;p__Proteobacteria;c__Alphaproteobacteria;o__Rhizobiales;f__Rhodobiaceae;g__Parvibaculum;Ambiguous_taxa
OTU1299	0	0	1	0	0	0	0	0	0	0	0	0	11	10	4	5	18	49	k__Bacteria;p__Bacteroidetes;c__Cytophagia;o__Cytophagales;f__Cytophagaceae;g__Ohtaekwangia;s__uncultured_bacterium
OTU1274	0	1	2	0	0	0	1	1	0	1	2	2	25	37	7	6	2	3	k__Bacteria;p__Proteobacteria;c__Alphaproteobacteria;o__Rhizobiales;f__Brucellaceae
OTU1360	0	7	1	8	6	4	10	2	2	3	13	6	4	1	2	3	22	16	k__Bacteria;p__Proteobacteria;c__Alphaproteobacteria;o__Caulobacterales;f__Caulobacteraceae
OTU872	13	8	6	24	6	8	8	12	5	4	7	5	0	0	0	0	3	1	k__Bacteria;p__Saccharibacteria
OTU1204	1	1	0	0	0	0	0	0	0	1	0	0	32	24	11	15	7	8	k__Bacteria;p__Firmicutes;c__Clostridia;o__Clostridiales;f__Family_XI;g__Tissierella;s__uncultured_Tissierella_sp.
OTU256	12	14	16	1	3	11	15	11	6	1	2	2	2	1	11	0	4	2	k__Bacteria;p__Acidobacteria;c__Subgroup_17;o__uncultured_Acidobacteria_bacterium;f__uncultured_Acidobacteria_bacterium;g__uncultured_Acidobacteria_bacterium;s__uncultured_Acidobacteria_bacterium
OTU822	7	18	6	12	4	7	20	10	5	5	6	3	2	0	1	4	2	3	k__Bacteria;p__Chloroflexi;c__KD4-96;o__uncultured_bacterium;f__uncultured_bacterium;g__uncultured_bacterium;s__uncultured_bacterium
OTU841	7	12	21	0	0	0	21	2	2	4	13	7	1	0	13	0	0	0	k__Bacteria;p__Gemmatimonadetes;c__Gemmatimonadetes;o__Gemmatimonadales;f__Gemmatimonadaceae;g__uncultured;s__uncultured_prokaryote
OTU1289	0	0	0	0	0	0	0	0	0	0	0	0	14	17	6	14	16	24	k__Bacteria;p__Bacteroidetes;c__Flavobacteriia;o__Flavobacteriales;f__Flavobacteriaceae;g__Arenibacter
OTU410	3	20	5	0	8	1	2	3	3	3	3	3	1	1	12	6	14	19	k__Bacteria;p__Gemmatimonadetes;c__Gemmatimonadetes;o__Gemmatimonadales;f__Gemmatimonadaceae;g__uncultured
OTU903	6	9	10	15	8	5	10	4	11	5	9	8	0	0	3	3	1	0	k__Bacteria;p__Chloroflexi;c__Chloroflexia;o__Chloroflexales;f__Roseiflexaceae;g__Roseiflexus;s__uncultured_Chloroflexi_bacterium
OTU805	7	5	11	2	3	4	8	0	6	3	9	6	9	1	16	2	9	4	k__Bacteria;p__Acidobacteria;c__Subgroup_6
OTU572	8	9	17	2	16	7	4	14	2	2	3	5	1	0	4	0	1	3	k__Bacteria;p__Chloroflexi;c__Anaerolineae;o__Anaerolineales;f__Anaerolineaceae;g__uncultured;s__uncultured_sludge_bacterium_S14
OTU503	4	2	9	1	2	2	7	0	3	13	4	12	0	0	42	3	4	4	k__Bacteria;p__Acidobacteria;c__Solibacteres;o__Solibacterales;f__Solibacteraceae_(Subgroup_3)
OTU192	8	6	1	1	3	6	11	4	2	5	11	6	1	0	31	1	4	2	k__Bacteria;p__Acidobacteria;c__Subgroup_6
OTU1332	3	1	3	5	2	1	2	1	1	0	3	5	13	3	6	31	15	15	k__Bacteria;p__Actinobacteria;c__Acidimicrobiia;o__Acidimicrobiales;f__Iamiaceae;g__Iamia;Ambiguous_taxa
OTU868	4	1	15	37	9	6	7	12	2	2	4	4	1	0	2	1	1	2	k__Bacteria;p__Saccharibacteria
OTU1425	0	0	0	0	0	0	0	0	0	0	0	0	2	2	4	5	7	70	k__Bacteria;p__Bacteroidetes;c__Sphingobacteriia;o__Sphingobacteriales;f__Chitinophagaceae;g__Flavitalea;s__uncultured_bacterium
OTU586	6	4	6	2	6	7	15	5	7	10	7	7	2	1	1	5	4	4	k__Bacteria;p__Actinobacteria;c__Thermoleophilia;o__Solirubrobacterales;f__0319-6M6;g__uncultured_bacterium;s__uncultured_bacterium
OTU142	23	8	10	35	8	2	0	15	3	4	0	0	0	0	0	0	2	0	k__Bacteria;p__Proteobacteria;c__Deltaproteobacteria;o__Myxococcales;f__Haliangiaceae;g__Haliangium
OTU735	1	1	2	0	0	64	5	0	0	3	6	11	0	0	15	0	0	0	k__Bacteria;p__Saccharibacteria
OTU664	0	2	0	5	13	2	7	0	2	3	9	46	0	0	0	1	5	1	k__Bacteria;p__Saccharibacteria
OTU1047	5	2	22	11	20	5	1	4	5	5	6	6	0	2	1	1	3	0	k__Bacteria;p__Firmicutes;c__Bacilli;o__Bacillales;f__Alicyclobacillaceae;g__Tumebacillus;Ambiguous_taxa
OTU452	7	7	11	1	1	11	4	5	3	6	5	9	2	1	17	3	5	5	k__Bacteria;p__Proteobacteria;c__Gammaproteobacteria;o__Xanthomonadales;f__Xanthomonadaceae;g__Arenimonas;Ambiguous_taxa
OTU1201	0	0	1	0	0	0	0	11	4	1	1	1	45	9	9	8	6	9	k__Bacteria;p__Proteobacteria;c__Alphaproteobacteria;o__Rhizobiales;f__Rhizobiaceae;g__Rhizobium
OTU1075	6	2	3	1	1	1	0	5	7	22	2	10	4	2	11	2	3	8	k__Bacteria;p__Proteobacteria;c__Betaproteobacteria;o__SC-I-84
OTU1419	7	9	0	10	11	8	7	2	3	3	8	8	5	1	2	11	6	1	k__Bacteria;p__Chloroflexi;c__Thermomicrobia;o__JG30-KF-CM45;f__uncultured_bacterium;g__uncultured_bacterium;s__uncultured_bacterium
OTU430	12	11	10	5	4	7	1	1	5	8	9	10	0	3	0	0	8	1	k__Bacteria;p__Firmicutes;c__Bacilli;o__Bacillales;f__Bacillaceae;g__Cerasibacillus;Ambiguous_taxa
OTU1019	6	12	12	14	2	7	6	7	7	4	7	4	7	2	2	1	0	1	k__Bacteria;p__Actinobacteria;c__Thermoleophilia;o__Solirubrobacterales;f__Solirubrobacteraceae;g__Solirubrobacter;Ambiguous_taxa
OTU1054	6	6	7	9	4	6	2	5	8	14	16	12	2	2	4	0	1	1	k__Bacteria;p__Actinobacteria;c__Thermoleophilia;o__Solirubrobacterales
OTU737	7	8	13	2	8	9	19	1	4	3	6	4	1	0	1	3	4	6	k__Bacteria;p__Acidobacteria;c__Subgroup_6;o__uncultured_bacterium;f__uncultured_bacterium;g__uncultured_bacterium;s__uncultured_bacterium
OTU623	2	0	1	0	79	2	0	0	0	1	0	0	0	0	0	0	0	0	k__Bacteria;p__Proteobacteria;c__Deltaproteobacteria;o__Myxococcales;f__P3OB-42
OTU1206	0	0	3	1	1	1	0	1	0	0	0	0	31	12	5	28	11	1	k__Bacteria;p__Firmicutes;c__Clostridia;o__Halanaerobiales;f__Halanaerobiaceae;g__Halocella;s__uncultured_Firmicutes_bacterium
OTU899	10	13	6	13	6	7	7	10	0	3	6	7	4	2	2	2	0	5	k__Bacteria;p__Actinobacteria;c__Actinobacteria;o__Micrococcales;f__Intrasporangiaceae
OTU1081	2	6	8	3	6	13	7	14	14	9	7	9	3	0	0	0	1	1	k__Bacteria;p__Actinobacteria;c__Thermoleophilia;o__Solirubrobacterales
OTU541	14	4	11	17	15	8	9	13	1	3	5	1	0	0	0	0	0	0	k__Bacteria;p__Gemmatimonadetes;c__Gemmatimonadetes;o__Gemmatimonadales;f__Gemmatimonadaceae
OTU1347	0	1	0	2	0	0	1	0	0	0	2	2	6	8	1	1	61	2	k__Bacteria;p__Bacteroidetes;c__Flavobacteriia;o__Flavobacteriales;f__Flavobacteriaceae;g__Flavobacterium
OTU238	6	8	5	5	1	1	4	8	18	17	2	4	0	1	1	6	2	1	k__Bacteria;p__Firmicutes;c__Clostridia;o__Halanaerobiales;f__ODP1230B8.23;g__uncultured_forest_soil_bacterium;s__uncultured_forest_soil_bacterium
OTU834	3	5	5	5	8	0	14	1	1	0	6	5	4	5	14	14	8	13	k__Bacteria;p__Proteobacteria;c__Alphaproteobacteria;o__Sphingomonadales;f__Erythrobacteraceae;Ambiguous_taxa;Ambiguous_taxa
OTU367	3	11	2	0	3	6	15	12	2	1	19	7	0	2	9	2	6	1	k__Bacteria;p__Proteobacteria;c__Alphaproteobacteria;o__Rhodospirillales;f__DA111;g__uncultured_bacterium;s__uncultured_bacterium
OTU475	10	12	9	13	9	5	5	5	5	4	8	8	0	0	1	2	4	1	k__Bacteria;p__Actinobacteria;c__Thermoleophilia;o__Solirubrobacterales;f__Elev-16S-1332
OTU1065	10	3	8	9	3	2	4	22	5	1	17	0	0	1	3	0	1	2	k__Bacteria;p__Firmicutes;c__Bacilli;o__Bacillales;f__Paenibacillaceae;g__Paenibacillus
OTU1314	0	0	0	1	0	0	0	0	0	0	0	0	6	30	10	26	10	14	k__Bacteria;p__Bacteroidetes;c__Sphingobacteriia;o__Sphingobacteriales;f__Saprospiraceae;g__uncultured
OTU856	3	2	6	1	2	9	6	6	4	5	2	7	13	1	13	1	10	2	k__Bacteria;p__Nitrospirae;c__Nitrospira;o__Nitrospirales;f__Nitrospiraceae;g__Nitrospira
OTU676	13	8	6	2	4	7	6	2	4	3	12	9	3	1	7	1	2	2	k__Bacteria;p__Actinobacteria;c__Acidimicrobiia;o__Acidimicrobiales;f__uncultured
OTU304	6	11	7	2	2	7	8	11	6	12	19	1	0	0	1	5	2	0	k__Bacteria;p__Chloroflexi;c__Ktedonobacteria;o__Ktedonobacterales;f__FCPS473;g__uncultured_bacterium;s__uncultured_bacterium
OTU629	13	18	9	13	14	6	3	0	0	2	5	1	2	2	1	3	2	0	k__Bacteria;p__Chloroflexi;c__Thermomicrobia;o__JG30-KF-CM45
OTU826	0	1	0	0	0	0	16	1	3	27	15	18	0	0	4	2	10	5	k__Bacteria;p__Saccharibacteria
OTU1382	11	9	6	2	6	15	0	15	2	1	7	4	2	1	0	0	1	2	k__Bacteria;p__Firmicutes;c__Clostridia;o__Clostridiales;f__Peptostreptococcaceae;g__Terrisporobacter
OTU1182	2	2	1	0	0	0	0	1	1	0	1	0	11	2	3	14	17	43	k__Bacteria;p__Gemmatimonadetes;c__Gemmatimonadetes;o__Gemmatimonadales;f__Gemmatimonadaceae;g__Gemmatimonas
OTU1319	2	0	2	0	4	18	7	4	8	5	4	6	2	0	10	7	5	10	k__Bacteria;p__Acidobacteria;c__Subgroup_6;Ambiguous_taxa;Ambiguous_taxa;Ambiguous_taxa;Ambiguous_taxa
OTU1145	0	0	0	0	0	0	0	0	0	0	0	0	10	59	6	2	4	2	k__Bacteria;p__Spirochaetae;c__Spirochaetes;o__Spirochaetales;f__Spirochaetaceae;g__Treponema;s__uncultured_microorganism
OTU1058	4	5	2	12	3	17	3	5	8	17	15	5	0	1	0	1	3	5	k__Bacteria;p__Actinobacteria;c__Actinobacteria;o__Frankiales;f__Acidothermaceae;g__Acidothermus;Ambiguous_taxa
OTU1069	6	1	6	4	1	2	20	1	0	10	34	4	2	1	10	0	1	2	k__Bacteria;p__Bacteroidetes;c__Sphingobacteriia;o__Sphingobacteriales;f__Chitinophagaceae;g__uncultured
OTU688	5	4	7	3	0	60	2	0	0	2	0	0	0	0	0	0	0	0	k__Bacteria;p__Proteobacteria;c__Betaproteobacteria;o__Neisseriales;f__Neisseriaceae;g__uncultured
OTU545	7	7	10	6	1	5	10	12	6	11	9	1	2	1	2	4	2	1	k__Bacteria;p__Actinobacteria;c__Thermoleophilia;o__Solirubrobacterales;Ambiguous_taxa;Ambiguous_taxa;Ambiguous_taxa
OTU617	9	15	11	3	8	5	4	7	4	6	8	4	1	0	3	4	2	0	k__Bacteria;p__Chloroflexi;c__S085
OTU656	4	5	3	11	13	4	5	14	10	4	5	5	2	0	2	2	2	1	k__Bacteria;p__Proteobacteria;c__Alphaproteobacteria;o__Rhodospirillales;f__Acetobacteraceae
OTU1280	0	0	0	0	0	0	0	0	0	0	0	0	3	60	4	9	3	0	k__Bacteria;p__Proteobacteria;c__Deltaproteobacteria;o__Desulfobacterales;f__Desulfobacteraceae;g__Desulfatitalea;Ambiguous_taxa
OTU464	4	8	9	4	8	2	6	4	12	6	3	4	5	2	4	4	7	4	k__Bacteria;p__Proteobacteria;c__Betaproteobacteria;o__TRA3-20
OTU1235	0	0	0	0	0	0	0	0	0	0	0	0	37	7	28	30	2	6	k__Bacteria;p__Proteobacteria;c__Gammaproteobacteria;o__Methylococcales;f__Methylococcaceae;g__Methylomicrobium;s__uncultured_bacterium
OTU979	3	4	6	0	3	2	1	1	5	61	0	6	0	1	1	1	1	0	k__Bacteria;p__Bacteroidetes;c__Sphingobacteriia;o__Sphingobacteriales;f__Chitinophagaceae;g__Niastella;Ambiguous_taxa
OTU1322	0	1	0	0	0	0	0	0	0	0	0	0	0	0	51	13	8	36	k__Bacteria;p__Saccharibacteria;c__uncultured_bacterium;o__uncultured_bacterium;f__uncultured_bacterium;g__uncultured_bacterium;s__uncultured_bacterium
OTU575	9	13	4	8	6	2	5	1	11	8	6	2	7	0	1	4	2	0	k__Bacteria;p__Chloroflexi;c__Ktedonobacteria;o__JG30-KF-AS9;f__uncultured_bacterium;g__uncultured_bacterium;s__uncultured_bacterium
OTU879	6	3	8	0	2	2	2	12	1	6	4	12	1	0	1	1	19	9	k__Bacteria;p__Proteobacteria;c__Alphaproteobacteria;o__Rhodospirillales;f__JG37-AG-20;Ambiguous_taxa;Ambiguous_taxa
OTU659	3	4	6	16	7	6	10	8	5	9	13	3	1	0	1	3	5	2	k__Bacteria;p__Saccharibacteria;c__uncultured_bacterium;o__uncultured_bacterium;f__uncultured_bacterium;g__uncultured_bacterium;s__uncultured_bacterium
OTU463	9	8	8	3	9	5	2	1	3	2	5	7	6	1	3	7	5	9	k__Bacteria;p__Proteobacteria;c__Alphaproteobacteria;o__Rhizobiales
OTU339	1	3	7	5	1	6	7	2	2	10	4	4	4	4	5	2	10	7	k__Bacteria;p__Proteobacteria;c__Alphaproteobacteria;o__Rhizobiales;f__Rhizobiaceae;g__Rhizobium
OTU522	8	11	11	4	5	8	7	4	21	1	2	4	0	0	2	0	0	1	k__Bacteria;p__Proteobacteria;c__Deltaproteobacteria;o__Myxococcales;f__BIrii41;Ambiguous_taxa;Ambiguous_taxa
OTU842	2	5	8	8	1	1	22	2	10	3	3	1	1	1	23	0	2	2	k__Bacteria;p__Proteobacteria;c__Gammaproteobacteria;o__Xanthomonadales;f__Xanthomonadales_Incertae_Sedis;g__uncultured
OTU1207	0	1	0	0	0	0	0	0	0	0	0	0	7	9	8	55	7	9	k__Bacteria;p__Deinococcus-Thermus;c__Deinococci;o__Deinococcales;f__Trueperaceae;g__Truepera;Ambiguous_taxa
OTU1252	0	0	0	0	0	0	0	0	0	0	0	0	47	30	2	6	3	3	k__Bacteria;p__Bacteroidetes;c__Sphingobacteriia;o__Sphingobacteriales;f__Sphingobacteriaceae;g__Parapedobacter;s__uncultured_bacterium
OTU865	6	2	9	3	5	4	5	28	2	4	2	6	6	4	1	0	6	2	k__Bacteria;p__Proteobacteria;c__Alphaproteobacteria;o__Rhizobiales;f__Rhizobiaceae;g__Kaistia
OTU137	28	13	14	6	3	0	3	7	1	3	4	0	3	0	0	1	0	0	k__Bacteria;p__Saccharibacteria;c__uncultured_bacterium;o__uncultured_bacterium;f__uncultured_bacterium;g__uncultured_bacterium;s__uncultured_bacterium
OTU661	6	8	7	8	5	5	11	11	6	7	9	3	3	0	1	1	0	1	k__Bacteria;p__Chloroflexi;c__Ktedonobacteria;o__Ktedonobacterales;f__FCPS473;g__uncultured_bacterium;s__uncultured_bacterium
OTU640	0	0	3	10	10	4	2	2	3	41	8	4	1	0	0	0	0	2	k__Bacteria;p__Bacteroidetes;c__Flavobacteriia;o__Flavobacteriales;f__Flavobacteriaceae;g__Flavobacterium
OTU1223	0	0	0	0	0	0	0	0	0	0	0	0	18	19	9	15	11	22	k__Bacteria;p__Proteobacteria;c__Gammaproteobacteria;o__Oceanospirillales;f__Oceanospirillaceae;g__Pseudohongiella;s__uncultured_bacterium
OTU1109	1	1	1	2	12	3	8	1	3	1	1	4	0	12	0	0	29	5	k__Bacteria;p__Bacteroidetes;c__Cytophagia;o__Cytophagales;f__Cytophagaceae;g__Rhodocytophaga
OTU648	3	5	8	18	10	6	16	3	3	1	5	16	0	1	0	0	1	0	k__Bacteria;p__Cyanobacteria;c__Chloroplast;o__uncultured_diatom;f__uncultured_diatom;g__uncultured_diatom;s__uncultured_diatom
OTU900	15	3	2	4	4	1	4	10	5	8	4	6	4	3	0	4	2	3	k__Bacteria;p__Actinobacteria;c__Actinobacteria
OTU1371	2	1	4	0	1	3	4	2	3	3	1	1	16	2	8	4	23	8	k__Bacteria;p__Proteobacteria;c__Betaproteobacteria;o__SC-I-84
OTU1076	9	8	7	4	6	2	10	3	4	5	9	3	1	2	2	4	1	8	k__Bacteria;p__Actinobacteria;c__Acidimicrobiia;o__Acidimicrobiales;f__uncultured
OTU422	6	5	11	0	3	4	4	9	6	5	9	15	2	0	7	2	2	1	k__Bacteria;p__Proteobacteria;c__Alphaproteobacteria;o__Rhizobiales;f__KF-JG30-B3;g__uncultured_bacterium;s__uncultured_bacterium
OTU65	2	1	0	1	3	3	6	4	1	2	14	6	6	1	30	4	6	5	k__Bacteria;p__Gemmatimonadetes;c__Gemmatimonadetes;o__Gemmatimonadales;f__Gemmatimonadaceae;g__uncultured;s__uncultured_Gemmatimonadales_bacterium
OTU1048	1	3	6	0	0	0	0	0	5	16	28	35	0	0	1	0	0	0	k__Bacteria;p__Acidobacteria;c__Holophagae;o__Subgroup_7
OTU649	0	0	0	0	23	0	12	0	0	0	37	14	0	1	0	0	0	0	k__Bacteria;p__Bacteroidetes;c__Cytophagia;o__Cytophagales;f__Cytophagaceae
OTU1184	0	0	1	0	0	0	0	0	0	0	0	0	18	19	1	47	2	1	k__Bacteria;p__Bacteroidetes;c__Flavobacteriia;o__Flavobacteriales;f__Cryomorphaceae;g__uncultured;Ambiguous_taxa
OTU222	5	1	7	2	2	1	10	4	10	7	11	5	1	1	9	4	2	2	k__Bacteria;p__Proteobacteria;c__Alphaproteobacteria;o__Rhizobiales;f__Rhizobiales_Incertae_Sedis;g__Nordella
OTU905	2	2	4	0	0	2	6	5	6	4	3	12	5	1	35	1	3	4	k__Bacteria;p__Gemmatimonadetes;c__Gemmatimonadetes;o__Gemmatimonadales;f__Gemmatimonadaceae;g__uncultured
OTU413	15	16	16	6	4	1	0	0	3	1	2	0	1	0	0	0	12	5	k__Bacteria;p__Acidobacteria;c__Subgroup_6;o__uncultured_bacterium;f__uncultured_bacterium;g__uncultured_bacterium;s__uncultured_bacterium
OTU158	8	4	12	2	6	1	2	5	7	9	4	3	0	4	2	4	2	11	k__Bacteria;p__Proteobacteria;c__Gammaproteobacteria;o__Xanthomonadales;f__Xanthomonadales_Incertae_Sedis;g__Steroidobacter
OTU198	17	9	6	3	6	3	4	0	0	4	2	1	3	0	4	3	11	5	k__Bacteria;p__Proteobacteria;c__Alphaproteobacteria;o__Caulobacterales;f__Caulobacteraceae;g__Brevundimonas;Ambiguous_taxa
OTU1414	1	1	2	4	1	2	1	0	2	1	0	0	0	2	2	0	55	1	k__Bacteria;p__Chloroflexi;c__Chloroflexia;o__Chloroflexales;f__Chloroflexaceae;g__Chloronema;s__Scytonema_tolypothrichoides_VB-61278
OTU771	5	4	3	2	11	11	6	3	7	6	6	11	0	0	3	1	1	3	k__Bacteria;p__Proteobacteria;c__Alphaproteobacteria;o__Caulobacterales;f__Caulobacteraceae
OTU1224	0	0	0	0	0	1	0	0	0	0	0	0	13	41	3	9	0	0	k__Bacteria;p__Proteobacteria;c__Epsilonproteobacteria;o__Campylobacterales;f__Helicobacteraceae;g__Sulfurimonas
OTU1429	11	5	4	6	7	2	6	14	10	4	5	2	2	0	1	0	4	0	k__Bacteria;p__Saccharibacteria;c__uncultured_bacterium;o__uncultured_bacterium;f__uncultured_bacterium;g__uncultured_bacterium;s__uncultured_bacterium
OTU889	4	3	0	1	2	1	1	3	0	1	8	12	9	2	7	19	3	9	k__Bacteria;p__Chloroflexi;c__Caldilineae;o__Caldilineales;f__Caldilineaceae;g__uncultured
OTU888	2	2	4	1	16	1	0	15	2	3	0	0	8	1	2	1	13	11	k__Bacteria;p__Acidobacteria;c__Subgroup_6
OTU1006	7	2	3	7	0	6	2	7	3	5	18	10	3	1	3	1	3	8	k__Bacteria;p__Bacteroidetes;c__Sphingobacteriia;o__Sphingobacteriales;f__Chitinophagaceae;g__uncultured
OTU915	1	4	2	0	0	0	3	5	17	2	5	2	1	3	35	6	3	3	k__Bacteria;p__Gemmatimonadetes;c__Gemmatimonadetes;o__Gemmatimonadales;f__Gemmatimonadaceae;g__Gemmatimonas
OTU1405	0	0	0	0	0	0	0	0	0	0	0	0	23	24	2	9	8	13	k__Bacteria;p__Proteobacteria;c__Alphaproteobacteria
OTU407	7	9	10	15	5	5	2	5	7	2	4	4	0	1	4	3	1	0	k__Bacteria;p__Proteobacteria;c__Alphaproteobacteria;o__Rickettsiales;f__SM2D12
OTU941	3	8	5	18	0	0	2	5	5	2	1	5	0	1	7	1	7	10	k__Bacteria;p__Proteobacteria;c__Gammaproteobacteria;o__Xanthomonadales;f__Xanthomonadaceae;g__Dokdonella;Ambiguous_taxa
OTU1350	5	7	2	3	4	2	6	4	6	11	3	11	0	2	10	3	4	4	k__Bacteria;p__Proteobacteria;c__Alphaproteobacteria;o__Sphingomonadales;f__Sphingomonadaceae;g__Sphingomonas
OTU1386	0	2	0	0	0	0	0	0	0	0	0	0	2	1	6	8	20	31	k__Bacteria;p__Saccharibacteria;c__uncultured_bacterium;o__uncultured_bacterium;f__uncultured_bacterium;g__uncultured_bacterium;s__uncultured_bacterium
OTU402	26	13	22	0	1	3	1	2	3	0	4	4	0	0	1	0	0	0	k__Bacteria;p__Proteobacteria;c__Deltaproteobacteria;o__Myxococcales;f__uncultured;Ambiguous_taxa;Ambiguous_taxa
OTU268	2	0	0	15	29	6	1	28	0	4	2	0	0	3	1	1	0	0	k__Bacteria;p__Saccharibacteria
OTU565	16	12	12	2	0	1	0	6	1	1	0	15	0	0	0	0	16	4	k__Bacteria;p__Proteobacteria;c__Alphaproteobacteria;o__Parvularculales;f__Parvularculaceae;g__Amphiplicatus
OTU632	6	8	8	7	9	9	8	2	4	2	15	3	2	0	8	1	3	1	k__Bacteria;p__Actinobacteria;c__Actinobacteria;o__Propionibacteriales;f__Nocardioidaceae;g__Nocardioides
OTU196	8	7	17	0	0	1	8	1	2	2	9	9	5	0	1	0	0	1	k__Bacteria;p__Gemmatimonadetes;c__Gemmatimonadetes;o__Gemmatimonadales;f__Gemmatimonadaceae;g__uncultured;s__uncultured_Gemmatimonadales_bacterium
OTU1024	4	6	3	5	1	7	4	3	7	2	15	3	1	0	19	3	3	3	k__Bacteria;p__Actinobacteria;c__Actinobacteria;o__Frankiales;f__Acidothermaceae;g__Acidothermus
OTU329	11	10	6	7	5	5	3	16	4	6	8	3	1	0	2	1	0	0	k__Bacteria;p__Saccharibacteria
OTU234	9	9	6	3	6	5	7	4	2	4	0	4	1	0	1	5	12	6	k__Bacteria;p__Acidobacteria;c__Subgroup_6
OTU1155	0	0	0	0	0	0	0	0	0	0	0	0	6	3	4	18	8	41	k__Bacteria;p__Proteobacteria;c__Alphaproteobacteria;o__Caulobacterales;f__Hyphomonadaceae;g__Hyphomonas;Ambiguous_taxa
OTU809	1	2	1	13	2	3	8	5	8	7	9	8	1	2	3	3	2	4	k__Bacteria;p__Proteobacteria;c__Gammaproteobacteria;o__Xanthomonadales;f__Xanthomonadaceae;g__Arenimonas
OTU214	4	2	2	4	0	2	18	5	9	10	17	8	0	2	9	1	1	0	k__Bacteria;p__Gemmatimonadetes;c__Gemmatimonadetes;o__Gemmatimonadales;f__Gemmatimonadaceae;g__Gemmatimonas;s__uncultured_bacterium
OTU451	3	3	6	3	3	1	1	4	8	4	2	5	3	2	2	3	6	15	k__Bacteria;p__Proteobacteria;c__Alphaproteobacteria;o__Rhizobiales;f__Rhizobiales_Incertae_Sedis;g__Bauldia;Ambiguous_taxa
OTU824	2	3	2	3	0	4	13	3	3	2	9	5	0	0	5	5	17	4	k__Bacteria;p__Proteobacteria;c__Alphaproteobacteria;o__Rhodospirillales;f__DA111;Ambiguous_taxa;Ambiguous_taxa
OTU950	6	7	4	0	6	5	1	3	4	8	7	4	10	1	11	2	0	5	k__Bacteria;p__Chloroflexi;c__S085
OTU476	9	6	14	3	1	2	3	8	5	7	4	6	1	1	6	0	6	6	k__Bacteria;p__Proteobacteria;c__Alphaproteobacteria;o__Rhodospirillales;f__JG37-AG-20
OTU1031	8	6	11	6	9	9	3	0	3	5	6	2	1	0	0	1	3	3	k__Bacteria;p__Proteobacteria;c__Alphaproteobacteria;o__Rickettsiales;f__Rickettsiales_Incertae_Sedis;g__Constrictibacter;s__uncultured_soil_bacterium
OTU383	8	21	10	25	0	4	5	0	1	1	1	5	0	1	0	1	1	3	k__Bacteria;p__Proteobacteria;c__Gammaproteobacteria
OTU757	2	3	9	26	7	31	0	0	1	4	1	0	0	0	0	0	1	0	k__Bacteria;p__Bacteroidetes;c__Sphingobacteriia;o__Sphingobacteriales;f__Sphingobacteriaceae;g__Mucilaginibacter
OTU1310	0	1	0	0	0	1	0	2	2	0	6	1	11	3	63	16	0	0	k__Bacteria;p__Gemmatimonadetes;c__Gemmatimonadetes;o__Gemmatimonadales;f__Gemmatimonadaceae;g__uncultured
OTU528	13	2	5	6	1	2	9	6	2	5	10	3	4	1	1	1	3	3	k__Bacteria;p__Proteobacteria;c__Alphaproteobacteria;o__Rhodospirillales;f__Acetobacteraceae
OTU1265	0	0	0	0	0	0	0	0	0	0	0	0	2	43	0	7	4	3	k__Bacteria;p__Fibrobacteres;c__Fibrobacteria;o__Fibrobacterales;f__Fibrobacteraceae;g__Fibrobacter;s__uncultured_Fibrobacter_sp.
OTU1423	4	4	2	6	9	4	7	5	6	3	6	7	6	1	2	3	2	8	k__Bacteria;p__Actinobacteria;c__Acidimicrobiia;o__Acidimicrobiales;f__Acidimicrobiaceae;g__Ilumatobacter
OTU1226	0	0	0	0	0	1	0	0	0	0	0	0	25	19	3	18	9	10	k__Bacteria;p__Bacteroidetes;c__Cytophagia;o__Cytophagales;f__Cyclobacteriaceae;g__uncultured;s__uncultured_bacterium
OTU741	7	7	2	3	7	15	1	9	0	2	4	4	2	0	2	0	2	10	k__Bacteria;p__Firmicutes;c__Clostridia;o__Clostridiales;f__Clostridiaceae_1;g__Clostridium_sensu_stricto_1;s__Clostridium_butyricum
OTU314	7	14	7	10	9	4	5	4	4	5	2	2	1	0	1	1	4	0	k__Bacteria;p__Chloroflexi;c__Caldilineae;o__Caldilineales;f__Caldilineaceae;g__uncultured
OTU140	5	1	9	5	11	3	5	4	4	7	1	4	0	0	7	2	1	4	k__Bacteria;p__Proteobacteria;c__Alphaproteobacteria;o__Rickettsiales;f__Holosporaceae;g__uncultured;s__uncultured_bacterium
OTU921	3	17	6	0	0	2	12	1	7	8	2	4	1	2	4	6	4	0	k__Bacteria;p__Chloroflexi;c__JG37-AG-4
OTU247	5	1	4	2	0	4	4	27	7	5	0	5	2	1	2	1	4	4	k__Bacteria;p__Acidobacteria;c__Subgroup_13
OTU895	7	13	9	1	2	5	3	11	5	1	5	3	7	0	9	0	0	2	k__Bacteria;p__Proteobacteria;c__Alphaproteobacteria;o__Rhodospirillales;f__DA111
OTU768	1	7	7	5	2	6	3	6	3	2	22	2	1	0	6	0	0	2	k__Bacteria;p__Actinobacteria;c__Actinobacteria;o__Micromonosporales;f__Micromonosporaceae
OTU1401	0	0	0	0	0	0	0	0	0	0	0	0	9	27	3	14	8	11	k__Bacteria;p__Proteobacteria;c__Gammaproteobacteria;o__Pseudomonadales;f__Pseudomonadaceae;g__Pseudomonas
OTU739	8	1	3	3	1	7	1	0	0	2	1	3	1	0	2	0	31	9	k__Bacteria;p__Proteobacteria;c__Betaproteobacteria;o__Burkholderiales;f__Comamonadaceae
OTU613	0	5	2	3	29	6	2	0	3	0	1	2	0	0	1	0	12	1	k__Bacteria;p__Bacteroidetes;c__Cytophagia;o__Cytophagales;f__Cytophagaceae;g__Rhodocytophaga
OTU1326	0	0	0	0	0	0	0	0	0	0	0	0	17	9	2	25	5	21	k__Bacteria;p__Firmicutes;c__Clostridia;o__Clostridiales;f__Ruminococcaceae
OTU1379	0	0	0	0	0	0	0	0	0	0	0	0	20	12	9	9	8	20	k__Bacteria;p__Proteobacteria;c__Gammaproteobacteria;o__Oceanospirillales;f__Oceanospirillaceae;g__Pseudohongiella
OTU514	8	5	7	6	5	3	1	7	5	0	7	1	3	0	23	2	3	1	k__Bacteria;p__Actinobacteria;c__Actinobacteria;o__Micromonosporales;f__Micromonosporaceae;g__Luedemannella;s__uncultured_bacterium
OTU825	7	6	7	6	9	4	8	9	3	6	1	3	2	1	0	2	2	2	k__Bacteria;p__Acidobacteria;c__Subgroup_6;o__Acidobacteria_bacterium_WX27;f__Acidobacteria_bacterium_WX27;g__Acidobacteria_bacterium_WX27;s__Acidobacteria_bacterium_WX27
OTU590	1	0	0	1	37	0	1	1	6	0	3	12	0	0	1	0	0	0	k__Bacteria;p__Acidobacteria;c__Holophagae;o__Subgroup_10;f__ABS-19
OTU393	4	8	4	6	1	2	2	11	8	3	7	6	3	0	1	1	4	3	k__Bacteria;p__Proteobacteria;c__Deltaproteobacteria;o__Myxococcales;f__Nannocystaceae;g__Nannocystis
OTU467	1	1	8	17	2	1	1	2	0	1	2	14	0	3	2	0	16	2	k__Bacteria;p__Cyanobacteria;c__Cyanobacteria;o__SubsectionI;f__FamilyI;g__uncultured
OTU625	3	6	5	6	6	6	12	0	2	4	8	2	2	1	3	1	2	3	k__Bacteria;p__Actinobacteria;c__Acidimicrobiia;o__Acidimicrobiales;f__Acidimicrobiaceae;g__uncultured;Ambiguous_taxa
OTU790	2	3	3	3	0	4	10	2	7	25	6	8	0	0	4	1	2	1	k__Bacteria;p__Actinobacteria;c__Thermoleophilia;o__Solirubrobacterales
OTU588	2	3	0	8	2	2	7	1	17	4	11	5	5	1	2	0	1	0	k__Bacteria;p__Gemmatimonadetes;c__Gemmatimonadetes;o__Gemmatimonadales;f__Gemmatimonadaceae;g__uncultured
OTU1366	1	2	8	8	1	3	3	4	1	1	7	5	9	1	4	9	8	1	k__Bacteria;p__Actinobacteria;c__Thermoleophilia;o__Gaiellales;f__Gaiellaceae;g__Gaiella;Ambiguous_taxa
OTU1348	4	6	1	1	1	0	7	10	15	7	8	4	2	0	1	1	4	2	k__Bacteria;p__Gemmatimonadetes;c__Gemmatimonadetes;o__Gemmatimonadales;f__Gemmatimonadaceae;g__Gemmatimonas
OTU1237	0	0	1	0	0	0	0	0	0	0	0	0	24	20	5	12	5	7	k__Bacteria;p__Proteobacteria;c__Deltaproteobacteria;o__Desulfobacterales;f__Desulfobacteraceae;g__Desulfobacterium;Ambiguous_taxa
OTU983	1	4	6	2	2	6	2	4	1	5	6	4	4	0	17	6	2	5	k__Bacteria;p__Actinobacteria;c__Thermoleophilia;o__Gaiellales
OTU1196	0	0	0	0	0	0	0	0	0	0	0	0	24	10	15	18	7	5	k__Bacteria;p__Bacteroidetes;c__Bacteroidetes_Incertae_Sedis;o__Order_III;f__BIgi5;g__uncultured_bacterium;s__uncultured_bacterium
OTU1187	7	1	5	1	0	4	3	1	2	0	1	2	11	13	2	5	9	3	k__Bacteria;p__Proteobacteria;c__Betaproteobacteria
OTU233	11	3	9	0	4	0	11	4	4	6	7	7	0	0	6	0	1	0	k__Bacteria;p__Proteobacteria;c__Deltaproteobacteria;o__Myxococcales;f__Haliangiaceae;g__Haliangium;s__uncultured_bacterium
OTU286	2	4	9	9	13	4	7	1	0	2	7	5	2	2	4	1	2	2	k__Bacteria;p__Actinobacteria;c__Actinobacteria;o__Frankiales;f__Geodermatophilaceae;Ambiguous_taxa;Ambiguous_taxa
OTU626	0	0	0	1	61	0	0	0	0	0	1	0	0	0	1	0	0	1	k__Bacteria;p__Acidobacteria;c__Blastocatellia;o__Blastocatellales;f__Blastocatellaceae_(Subgroup_4);g__Blastocatella
OTU810	9	3	5	7	10	5	4	2	1	2	2	7	1	0	2	2	1	1	k__Bacteria;p__Chloroflexi;c__Thermomicrobia;o__AKYG1722
OTU808	4	7	4	4	5	2	8	6	3	4	2	1	2	2	7	2	9	2	k__Bacteria;p__Acidobacteria;c__Subgroup_6
OTU344	7	7	12	0	2	4	4	3	7	3	2	3	1	0	9	3	8	1	k__Bacteria;p__Elusimicrobia;c__Elusimicrobia;o__Lineage_IIb;f__uncultured_soil_bacterium;g__uncultured_soil_bacterium;s__uncultured_soil_bacterium
OTU616	5	6	6	4	10	4	3	0	3	6	2	2	1	0	1	2	5	6	k__Bacteria;p__Proteobacteria;c__Alphaproteobacteria;o__Rhizobiales
OTU273	20	37	7	1	0	0	0	0	0	3	0	1	0	0	0	1	0	0	k__Bacteria;p__Saccharibacteria
OTU1037	0	6	9	4	21	6	1	0	3	3	5	0	1	0	1	1	1	4	k__Bacteria;p__Chloroflexi;c__Anaerolineae;o__Anaerolineales;f__Anaerolineaceae;g__uncultured
OTU118	7	6	4	1	9	4	0	4	8	1	2	2	0	1	5	1	3	1	k__Bacteria;p__Proteobacteria;c__Deltaproteobacteria;o__Myxococcales;f__Haliangiaceae;g__Haliangium
OTU1412	0	1	0	0	0	0	0	0	0	0	0	0	14	23	2	5	14	9	k__Bacteria;p__Bacteroidetes;c__Cytophagia;o__Cytophagales;f__Cyclobacteriaceae;g__Algoriphagus;Ambiguous_taxa
OTU263	8	1	3	2	4	5	6	3	4	12	11	5	0	1	2	3	1	3	k__Bacteria;p__Actinobacteria;c__Thermoleophilia;o__Solirubrobacterales;f__Gsoil-1167;g__uncultured_bacterium;s__uncultured_bacterium
OTU1056	4	4	3	3	4	0	12	2	2	3	5	4	2	0	2	0	9	11	k__Bacteria;p__Proteobacteria;c__Alphaproteobacteria;o__Caulobacterales;f__Caulobacteraceae;g__Brevundimonas
OTU141	7	2	0	7	5	10	5	6	4	4	6	8	3	0	5	3	1	1	k__Bacteria;p__Actinobacteria;c__Thermoleophilia;o__Solirubrobacterales;f__Patulibacteraceae;g__Patulibacter;s__uncultured_bacterium
OTU806	3	0	2	7	4	2	10	1	2	7	3	8	2	2	2	0	16	1	k__Bacteria;p__Bacteroidetes;c__Cytophagia;o__Cytophagales;f__Cytophagaceae;g__Rhodocytophaga;Ambiguous_taxa
OTU1173	0	0	0	0	0	0	0	0	0	0	0	0	36	1	0	9	14	12	k__Bacteria;p__Chloroflexi;c__Anaerolineae;o__Anaerolineales;f__Anaerolineaceae;g__uncultured;Ambiguous_taxa
OTU1341	2	0	0	0	0	2	2	2	1	0	8	5	4	0	2	15	28	0	k__Bacteria;p__Acidobacteria;c__Holophagae;o__Subgroup_7
OTU515	1	0	3	1	3	2	0	0	2	2	0	3	14	8	8	15	9	5	k__Bacteria;p__Proteobacteria;c__Betaproteobacteria;o__Burkholderiales;f__Comamonadaceae
OTU1395	1	6	6	3	5	11	5	8	3	5	5	2	1	1	4	3	5	1	k__Bacteria;p__Proteobacteria;c__Deltaproteobacteria;o__Myxococcales;f__Haliangiaceae;g__Haliangium
OTU647	15	4	4	9	2	7	2	10	4	1	2	2	1	3	0	2	1	0	k__Bacteria;p__Saccharibacteria;c__uncultured_bacterium;o__uncultured_bacterium;f__uncultured_bacterium;g__uncultured_bacterium;s__uncultured_bacterium
OTU1073	5	2	4	1	0	4	3	0	1	1	5	0	0	0	61	0	0	2	k__Bacteria
OTU50	7	7	5	11	7	7	6	3	2	0	6	5	0	2	2	0	1	4	k__Bacteria;p__Proteobacteria;c__Alphaproteobacteria;o__Rhodospirillales;f__Acetobacteraceae;g__Acidicaldus;s__uncultured_bacterium
OTU1122	1	1	9	0	0	5	2	1	0	2	0	3	3	0	51	1	6	1	k__Bacteria;p__Acidobacteria;c__Acidobacteria;o__Acidobacteriales;f__Acidobacteriaceae_(Subgroup_1);g__uncultured
OTU721	9	1	3	2	5	16	1	1	5	1	1	3	2	1	4	2	1	1	k__Bacteria;p__Proteobacteria;c__Betaproteobacteria;o__Burkholderiales;f__Burkholderiaceae;g__Burkholderia-Paraburkholderia
OTU316	0	3	0	0	0	0	0	0	0	0	0	0	22	10	2	11	3	12	k__Bacteria;p__Actinobacteria;c__Actinobacteria;o__Corynebacteriales;f__Corynebacteriaceae;g__Corynebacterium_1
OTU724	4	4	8	0	5	6	0	3	4	0	1	2	5	3	0	6	1	11	k__Bacteria;p__Proteobacteria;c__Alphaproteobacteria;o__Rhizobiales;f__Hyphomicrobiaceae;g__Pedomicrobium;s__uncultured_bacterium
OTU1263	0	0	0	0	0	0	0	0	0	0	0	0	19	20	4	17	2	2	k__Bacteria;p__Proteobacteria;c__Gammaproteobacteria;o__Thiotrichales;f__Piscirickettsiaceae
OTU361	6	11	9	5	2	5	7	5	7	3	4	1	0	1	1	2	3	2	k__Bacteria;p__Proteobacteria;c__Alphaproteobacteria;o__Rhodospirillales;f__DA111
OTU971	7	1	0	1	1	0	3	0	1	14	1	1	2	1	0	0	37	2	k__Bacteria;p__Proteobacteria;c__Betaproteobacteria;o__Burkholderiales;f__Oxalobacteraceae;g__Massilia
OTU769	10	5	3	4	9	9	5	1	1	1	3	6	0	0	1	0	7	0	k__Bacteria;p__Chloroflexi;c__Thermomicrobia;o__AKYG1722
OTU1078	6	4	5	5	3	2	8	2	4	5	6	11	0	0	3	0	1	1	k__Bacteria;p__Proteobacteria;c__Deltaproteobacteria;o__Myxococcales;f__Polyangiaceae;g__Sorangium
OTU977	1	1	0	3	7	3	3	0	0	26	3	3	0	6	0	2	2	2	k__Bacteria;p__Proteobacteria;c__Alphaproteobacteria;o__Rhizobiales;f__Rhizobiaceae;g__Rhizobium
OTU461	4	3	13	2	5	3	2	2	6	3	1	5	2	0	12	2	4	3	k__Bacteria;p__Proteobacteria;c__Alphaproteobacteria;o__Rhizobiales;f__Hyphomicrobiaceae;g__Rhodoplanes
OTU1296	0	1	0	0	0	0	0	0	0	0	0	0	2	8	10	6	5	19	k__Bacteria;p__Chloroflexi;c__Anaerolineae;o__Anaerolineales;f__Anaerolineaceae;g__uncultured;s__anaerobic_bacterium_MO-CFX2
OTU836	4	8	2	1	1	3	13	2	1	2	6	6	1	0	13	0	7	1	k__Bacteria;p__Acidobacteria;c__Subgroup_6
OTU341	9	11	3	4	1	6	4	7	1	5	5	7	1	3	0	2	3	1	k__Bacteria;p__Actinobacteria;c__Thermoleophilia;o__Gaiellales
OTU1394	3	0	3	0	2	0	0	1	4	8	1	0	0	2	38	4	5	5	k__Bacteria;p__Gemmatimonadetes;c__Gemmatimonadetes;o__Gemmatimonadales;f__Gemmatimonadaceae;g__Gemmatimonas
OTU1186	0	0	0	0	0	0	0	0	0	0	0	0	23	7	5	12	11	2	k__Bacteria;p__Bacteroidetes;c__Flavobacteriia;o__Flavobacteriales;f__Flavobacteriaceae;g__Formosa
OTU904	7	4	2	4	3	2	8	13	1	1	0	1	5	1	3	1	4	8	k__Bacteria;p__Acidobacteria;c__Subgroup_6
OTU1117	6	5	6	4	3	2	4	2	2	2	0	5	1	0	1	0	10	4	k__Bacteria;p__Actinobacteria;c__Acidimicrobiia;o__Acidimicrobiales;f__uncultured
OTU606	19	7	6	9	4	1	1	6	3	2	1	2	3	0	0	0	0	1	k__Bacteria;p__Proteobacteria;c__Deltaproteobacteria;o__Myxococcales;f__BIrii41;Ambiguous_taxa;Ambiguous_taxa
OTU1096	1	5	3	2	10	6	3	1	4	1	8	5	2	0	0	0	5	3	k__Bacteria;p__Proteobacteria;c__Alphaproteobacteria;o__Rhodospirillales;f__Rhodospirillales_Incertae_Sedis;g__Reyranella;Ambiguous_taxa
OTU1260	0	1	0	0	0	0	0	0	0	0	0	0	17	18	0	19	4	5	k__Bacteria;p__Bacteroidetes;c__Flavobacteriia;o__Flavobacteriales;f__Flavobacteriaceae;g__Arenibacter
OTU847	5	14	3	0	0	6	1	27	2	0	16	0	0	0	0	0	0	0	k__Bacteria;p__Firmicutes;c__Clostridia;o__Clostridiales;f__Clostridiaceae_1;g__Clostridium_sensu_stricto_1
OTU313	9	9	4	6	8	4	5	3	1	6	4	2	1	0	0	0	0	0	k__Bacteria;p__Proteobacteria;c__Alphaproteobacteria;o__Rhodospirillales;f__DA111;g__uncultured_bacterium;s__uncultured_bacterium
OTU501	6	6	4	0	0	3	0	0	0	0	0	0	1	0	45	5	4	1	k__Bacteria;p__SR1_(Absconditabacteria);Ambiguous_taxa;Ambiguous_taxa;Ambiguous_taxa;Ambiguous_taxa;Ambiguous_taxa
OTU1123	1	5	1	12	0	5	4	2	27	1	4	2	1	0	2	0	0	0	k__Bacteria;p__Actinobacteria;c__Actinobacteria;o__Streptomycetales;f__Streptomycetaceae
OTU1313	0	0	0	0	0	0	0	0	0	0	0	0	8	14	2	36	2	5	k__Bacteria;p__Bacteroidetes;c__Flavobacteriia;o__Flavobacteriales;f__Flavobacteriaceae;g__Aequorivita
OTU533	2	4	4	3	2	5	7	10	6	4	5	4	0	0	1	3	0	2	k__Bacteria;p__Acidobacteria;c__Subgroup_6
OTU989	0	0	0	0	0	0	0	0	0	68	0	0	0	0	0	0	0	0	k__Bacteria;p__Proteobacteria;c__Gammaproteobacteria;o__Pseudomonadales;f__Moraxellaceae;g__Acinetobacter
OTU697	2	3	2	1	2	4	3	3	10	8	8	12	0	0	2	0	7	0	k__Bacteria;p__Chloroflexi;c__Chloroflexia;o__Herpetosiphonales;f__Herpetosiphonaceae;g__Herpetosiphon;Ambiguous_taxa
OTU1040	1	2	1	0	0	0	3	1	0	1	22	7	15	1	1	7	1	1	k__Bacteria;p__Actinobacteria;c__MB-A2-108;o__uncultured_bacterium;f__uncultured_bacterium;g__uncultured_bacterium;s__uncultured_bacterium
OTU385	6	7	4	2	4	4	0	1	2	7	1	6	2	0	5	2	3	4	k__Bacteria;p__Bacteroidetes;c__Sphingobacteriia;o__Sphingobacteriales;f__Saprospiraceae;g__uncultured;s__uncultured_bacterium
OTU1262	0	0	0	0	0	0	0	0	1	0	0	0	9	15	3	11	16	15	k__Bacteria;p__Proteobacteria;c__Gammaproteobacteria;o__Xanthomonadales;f__Xanthomonadaceae;g__Pseudofulvimonas
OTU1128	9	9	2	0	1	4	5	2	3	5	5	13	0	0	4	2	0	0	k__Bacteria;p__FCPU426;c__uncultured_bacterium;o__uncultured_bacterium;f__uncultured_bacterium;g__uncultured_bacterium;s__uncultured_bacterium
OTU973	11	4	4	0	3	1	4	6	3	5	5	3	7	0	6	0	3	0	k__Bacteria;p__Acidobacteria;c__Solibacteres;o__Solibacterales;f__Solibacteraceae_(Subgroup_3);g__Candidatus_Solibacter
OTU699	3	2	0	9	1	6	0	6	17	11	1	5	2	0	0	0	0	3	k__Bacteria;p__Acidobacteria;c__Subgroup_13
OTU1317	0	0	0	0	0	0	0	0	0	0	0	0	17	22	0	15	6	3	k__Bacteria;p__Proteobacteria;c__Gammaproteobacteria;o__Pseudomonadales;f__Pseudomonadaceae;g__Pseudomonas
OTU299	8	14	4	0	0	4	1	6	0	2	0	1	1	1	2	5	7	2	k__Bacteria
OTU728	5	0	2	4	1	10	2	11	5	6	4	1	6	0	3	0	3	1	k__Bacteria;p__Firmicutes;c__Bacilli;o__Bacillales;f__Bacillaceae;g__Bacillus
OTU125	2	0	0	3	8	5	5	0	3	3	4	1	0	0	1	1	25	4	k__Bacteria;p__Proteobacteria;c__Alphaproteobacteria;o__Sphingomonadales
OTU949	0	0	1	0	2	1	0	3	7	5	1	1	6	1	6	6	6	6	k__Bacteria;p__Proteobacteria;c__Alphaproteobacteria;o__Rhodospirillales;f__Rhodospirillaceae;g__uncultured
OTU859	3	6	5	2	3	0	5	5	2	4	18	5	1	0	0	1	0	3	k__Bacteria;p__Chlorobi;c__Chlorobia;o__Chlorobiales;f__OPB56
OTU725	1	2	2	4	38	6	0	0	0	0	1	0	0	0	0	0	0	0	k__Bacteria;p__Proteobacteria;c__Alphaproteobacteria;o__Rickettsiales
OTU858	2	4	1	2	5	3	0	5	0	1	10	2	4	3	4	7	2	5	k__Bacteria;p__Proteobacteria;c__Deltaproteobacteria;o__Myxococcales;f__Sandaracinaceae;g__uncultured;s__uncultured_bacterium
OTU1336	0	2	1	1	0	1	3	2	10	1	4	4	2	2	0	3	22	2	k__Bacteria;p__Cyanobacteria;c__Chloroplast
OTU701	2	5	1	5	2	8	5	12	5	9	5	4	0	0	1	1	1	1	k__Bacteria;p__Chloroflexi;c__Ktedonobacteria;o__Ktedonobacterales;f__FCPS473;g__uncultured_bacterium;s__uncultured_bacterium
OTU761	2	4	4	2	2	8	5	6	4	6	6	3	0	0	4	1	0	2	k__Bacteria;p__Chloroflexi;c__Ktedonobacteria;o__JG30-KF-AS9;f__uncultured_bacterium;g__uncultured_bacterium;s__uncultured_bacterium
OTU219	18	7	3	2	5	2	2	3	1	6	2	3	1	0	1	0	0	0	k__Bacteria;p__Chloroflexi;c__Anaerolineae;o__Anaerolineales;f__Anaerolineaceae;g__uncultured;s__uncultured_sludge_bacterium_S14
OTU1292	3	4	2	4	5	7	3	2	8	4	1	3	3	3	0	0	3	3	k__Bacteria;p__Proteobacteria;c__Alphaproteobacteria;o__Sphingomonadales;f__Sphingomonadaceae;g__Sphingomonas
OTU788	8	4	2	2	3	0	11	0	0	12	1	1	0	0	1	0	9	2	k__Bacteria;p__Proteobacteria;c__Gammaproteobacteria;o__Pseudomonadales;f__Pseudomonadaceae;g__Pseudomonas
OTU1241	0	0	0	0	0	0	0	0	0	0	0	0	11	31	4	9	4	6	k__Bacteria;p__Bacteroidetes;c__Bacteroidia;o__Bacteroidales;f__Rikenellaceae;g__vadinBC27_wastewater-sludge_group
OTU1210	0	0	0	0	0	0	0	0	0	0	0	0	6	6	3	4	31	9	k__Bacteria;p__Proteobacteria;c__Gammaproteobacteria;o__Xanthomonadales;f__Xanthomonadaceae
OTU729	6	4	5	4	1	14	0	0	1	1	4	3	3	0	8	2	1	5	k__Bacteria;p__Proteobacteria;c__Deltaproteobacteria;o__Myxococcales;f__Haliangiaceae;g__Haliangium
OTU1230	6	8	9	0	0	0	2	1	1	0	1	0	6	0	0	5	12	4	k__Bacteria;p__Acidobacteria;c__Subgroup_6
OTU937	4	3	2	5	3	7	4	0	4	6	1	3	1	0	16	0	1	1	k__Bacteria;p__Bacteroidetes;c__Cytophagia;o__Cytophagales;f__Cytophagaceae;g__uncultured
OTU674	4	4	4	0	3	3	5	9	0	2	12	4	1	1	8	2	2	1	k__Bacteria;p__Proteobacteria;c__Deltaproteobacteria;o__Myxococcales;f__Haliangiaceae;g__Haliangium
OTU405	7	6	3	1	5	3	5	4	2	2	5	2	2	0	3	3	3	1	k__Bacteria;p__Chloroflexi;c__Thermomicrobia;o__JG30-KF-CM45;f__uncultured_bacterium;g__uncultured_bacterium;s__uncultured_bacterium
OTU934	7	6	7	5	8	7	5	5	6	0	2	5	0	1	0	2	0	1	k__Bacteria;p__Chloroflexi;c__Ktedonobacteria;o__Ktedonobacterales;f__FCPS473;g__uncultured_bacterium;s__uncultured_bacterium
OTU399	4	17	6	0	6	0	5	0	1	6	8	4	0	0	1	0	2	0	k__Bacteria;p__Chloroflexi;c__TK10
OTU1115	5	2	5	4	1	7	2	2	2	2	16	4	2	2	3	0	0	2	k__Bacteria;p__Firmicutes;c__Bacilli;o__Bacillales;f__Planococcaceae;g__Solibacillus;s__uncultured_bacterium
OTU449	4	1	5	11	3	7	3	7	4	2	1	5	3	1	1	0	2	4	k__Bacteria;p__Proteobacteria;c__Alphaproteobacteria;o__Rhodospirillales;f__Rhodospirillaceae
OTU365	3	14	3	1	0	0	7	3	3	6	0	0	1	0	23	3	1	0	k__Bacteria;p__Acidobacteria;c__Subgroup_6;o__uncultured_prokaryote;f__uncultured_prokaryote;g__uncultured_prokaryote;s__uncultured_prokaryote
OTU1288	3	2	7	0	0	3	0	2	3	0	0	3	21	5	2	4	6	6	k__Bacteria;p__Proteobacteria;c__Betaproteobacteria;o__Burkholderiales;f__Oxalobacteraceae
OTU963	0	0	0	1	0	1	1	2	5	7	1	6	5	7	3	4	6	5	k__Bacteria;p__Bacteroidetes;c__Sphingobacteriia;o__Sphingobacteriales;f__Chitinophagaceae;g__Flavisolibacter
OTU369	3	4	1	0	1	0	4	28	2	2	1	3	0	0	5	2	2	1	k__Bacteria;p__Actinobacteria;c__MB-A2-108
OTU1101	5	3	5	5	2	7	2	8	4	1	5	3	2	0	5	1	1	3	k__Bacteria;p__Firmicutes;c__Bacilli;o__Bacillales;f__Bacillaceae;g__Bacillus
OTU386	6	6	4	2	5	5	5	4	7	4	6	4	0	0	1	1	2	0	k__Bacteria;p__Chloroflexi;c__Thermomicrobia;o__JG30-KF-CM45
OTU1361	7	2	1	2	0	0	0	2	2	3	1	0	5	2	6	5	8	14	k__Bacteria;p__Bacteroidetes;c__Sphingobacteriia;o__Sphingobacteriales;f__Chitinophagaceae;g__uncultured;s__uncultured_bacterium
OTU839	5	16	11	1	3	0	5	0	0	2	9	2	0	0	0	0	0	0	k__Bacteria;p__Acidobacteria;c__Subgroup_6
OTU636	9	2	2	6	15	4	2	4	2	3	5	2	0	0	2	0	0	1	k__Bacteria;p__Actinobacteria;c__Actinobacteria;o__Streptomycetales;f__Streptomycetaceae;g__Streptomyces
OTU873	2	4	4	5	4	2	0	7	13	3	0	3	2	0	3	1	3	1	k__Bacteria;p__Bacteroidetes;c__Sphingobacteriia;o__Sphingobacteriales;f__Chitinophagaceae;g__Flavisolibacter;s__uncultured_Sphingobacteriia_bacterium
OTU1190	8	4	12	0	3	3	1	0	7	4	4	5	4	0	2	0	1	0	k__Bacteria;p__Gemmatimonadetes;c__Gemmatimonadetes;o__Gemmatimonadales;f__Gemmatimonadaceae;g__uncultured;s__uncultured_bacterium
OTU776	5	3	3	2	1	8	1	9	9	2	4	2	1	0	3	1	0	1	k__Bacteria;p__Firmicutes;c__Bacilli;o__Bacillales;f__Bacillaceae;g__Bacillus
OTU115	4	6	5	6	5	4	4	3	2	3	6	5	6	0	1	1	1	2	k__Bacteria;p__Chloroflexi;c__Caldilineae;o__Caldilineales;f__Caldilineaceae;g__uncultured;s__uncultured_bacterium
OTU732	1	8	1	5	3	8	2	2	3	5	9	4	1	0	3	0	5	2	k__Bacteria;p__Actinobacteria;c__Actinobacteria;o__Micrococcales;f__Cellulomonadaceae;g__Cellulomonas;Ambiguous_taxa
OTU466	3	6	5	0	3	0	1	5	6	7	6	3	3	0	1	0	5	0	k__Bacteria;p__Verrucomicrobia;c__OPB35_soil_group
OTU1091	5	0	4	0	4	0	12	9	3	1	7	8	0	0	0	0	2	5	k__Bacteria;p__Gemmatimonadetes;c__Gemmatimonadetes;o__Gemmatimonadales;f__Gemmatimonadaceae
OTU974	3	1	9	3	7	0	3	1	8	1	0	3	0	2	0	1	3	4	k__Bacteria;p__Proteobacteria;c__Alphaproteobacteria;o__Rhodospirillales;f__Rhodospirillaceae;g__Dongia;Ambiguous_taxa
OTU1307	0	0	0	0	0	0	0	0	0	0	1	0	19	5	8	22	3	10	k__Bacteria;p__Bacteroidetes;c__Sphingobacteriia;o__Sphingobacteriales;f__Sphingobacteriaceae;g__Pedobacter
OTU607	1	7	0	0	2	0	14	0	4	4	11	8	1	0	10	0	1	0	k__Bacteria;p__Proteobacteria;c__Alphaproteobacteria;o__Rhodospirillales;f__DA111
OTU883	0	2	2	0	0	3	4	3	1	6	0	12	4	4	2	7	3	4	k__Bacteria;p__Acidobacteria;c__Solibacteres;o__Solibacterales;f__Solibacteraceae_(Subgroup_3);g__Bryobacter
OTU492	1	4	4	1	2	15	4	2	6	5	7	6	0	0	8	0	2	1	k__Bacteria;p__Chloroflexi;c__TK10
OTU93	1	0	2	11	0	4	8	1	6	4	4	4	5	0	7	3	2	1	k__Bacteria;p__Acidobacteria;c__Holophagae;o__Holophagales;f__Holophagaceae;g__Holophaga
OTU1104	1	0	1	5	0	2	5	19	3	4	4	10	1	0	1	0	1	1	k__Bacteria;p__Peregrinibacteria;c__Candidatus_Peribacteria
OTU643	1	2	5	5	33	1	1	0	1	1	2	3	0	0	0	0	4	0	k__Bacteria;p__Proteobacteria;c__Alphaproteobacteria;o__Sphingomonadales;f__Sphingomonadaceae;g__uncultured
OTU556	2	0	2	26	0	2	3	2	2	8	5	7	0	0	2	2	1	1	k__Bacteria;p__Saccharibacteria
OTU380	3	4	4	8	1	8	3	2	3	4	1	1	2	0	4	0	0	0	k__Bacteria;p__Proteobacteria;c__Alphaproteobacteria;o__Rhodospirillales;f__Acetobacteraceae
OTU779	16	4	6	2	2	9	2	3	2	0	1	2	0	0	3	0	3	2	k__Bacteria;p__Proteobacteria;c__Alphaproteobacteria;o__Rickettsiales;f__Rickettsiales_Incertae_Sedis;g__Candidatus_Odyssella;s__uncultured_bacterium
OTU823	3	2	4	0	1	7	9	3	7	14	3	4	0	1	2	0	1	0	k__Bacteria;p__Actinobacteria;c__Thermoleophilia;o__Solirubrobacterales
OTU1344	0	1	0	0	1	0	2	1	1	4	1	4	1	1	0	0	36	0	k__Bacteria;p__Proteobacteria;c__Deltaproteobacteria;o__Myxococcales;f__Myxococcaceae;g__Aggregicoccus;s__uncultured_bacterium
OTU861	1	4	2	0	2	3	2	6	5	5	2	2	0	1	7	5	9	1	k__Bacteria;p__Proteobacteria;c__Betaproteobacteria;o__TRA3-20
OTU593	18	1	10	1	3	5	0	8	1	0	0	1	2	0	3	0	1	0	k__Bacteria;p__Actinobacteria;c__Actinobacteria;o__Streptosporangiales;f__Streptosporangiaceae;g__Microbispora;Ambiguous_taxa
OTU750	8	2	3	6	3	5	5	5	3	1	3	3	0	1	1	1	2	2	k__Bacteria;p__Actinobacteria;c__Thermoleophilia;o__Solirubrobacterales;f__Elev-16S-1332
OTU922	5	3	4	4	1	1	2	2	8	9	4	3	0	1	0	1	0	2	k__Bacteria;p__Chloroflexi;c__Ktedonobacteria;o__B12-WMSP1
OTU147	11	5	4	7	0	1	2	1	3	8	0	5	0	0	2	3	0	2	k__Bacteria;p__Firmicutes;c__Clostridia;o__Halanaerobiales;f__ODP1230B8.23
OTU419	5	4	8	11	1	1	2	1	3	2	0	1	0	1	9	2	2	0	k__Bacteria;p__Proteobacteria;c__Deltaproteobacteria;o__Myxococcales;f__Sandaracinaceae;g__Sandaracinus;s__uncultured_bacterium
OTU678	2	2	4	2	1	42	0	0	0	0	0	1	0	0	0	0	1	0	k__Bacteria;p__Bacteroidetes;c__Sphingobacteriia;o__Sphingobacteriales;f__Sphingobacteriaceae;g__Mucilaginibacter
OTU325	6	4	1	1	0	1	0	1	1	2	1	1	18	0	3	4	13	0	k__Bacteria;p__Proteobacteria;c__Betaproteobacteria;o__Burkholderiales;f__Comamonadaceae
OTU1309	0	0	0	0	0	0	0	0	0	0	0	0	5	21	0	32	1	0	k__Bacteria;p__Firmicutes;c__Clostridia;o__Clostridiales;f__Family_XI;g__Sedimentibacter;Ambiguous_taxa
OTU687	11	0	3	0	0	3	3	5	1	6	1	2	0	0	15	2	2	0	k__Bacteria;p__Acidobacteria;c__Acidobacteria;o__Acidobacteriales;f__Acidobacteriaceae_(Subgroup_1);g__uncultured
OTU209	5	6	3	0	6	7	9	2	4	3	2	2	0	0	0	0	1	0	k__Bacteria;p__Proteobacteria;c__Deltaproteobacteria;o__Myxococcales;f__BIrii41
OTU906	4	5	2	10	4	4	3	2	1	8	3	4	0	0	1	3	1	0	k__Bacteria;p__Acidobacteria;c__Subgroup_6
OTU1134	9	0	2	1	1	0	3	4	1	2	0	3	0	1	0	0	3	19	k__Bacteria;p__Proteobacteria;c__Gammaproteobacteria;o__Xanthomonadales;f__uncultured;g__uncultured_bacterium;s__uncultured_bacterium
OTU1354	0	0	6	0	3	3	6	3	0	6	1	13	7	0	1	2	6	2	k__Bacteria;p__Proteobacteria;c__Gammaproteobacteria
OTU353	9	9	3	2	4	3	0	3	0	2	4	6	2	1	1	1	3	2	k__Bacteria;p__Chloroflexi;c__Thermomicrobia;o__Sphaerobacterales;f__Sphaerobacteraceae;g__Nitrolancea;Ambiguous_taxa
OTU708	0	5	1	4	0	19	1	0	1	1	5	7	0	4	0	3	3	0	k__Bacteria;p__Proteobacteria;c__Alphaproteobacteria;o__Sphingomonadales;f__Sphingomonadaceae;g__Sphingomonas
OTU532	3	8	16	1	2	2	7	3	0	1	3	1	0	0	0	2	0	0	k__Bacteria;p__Saccharibacteria
OTU327	1	3	4	2	1	1	3	3	1	2	1	2	0	1	7	2	10	2	k__Bacteria;p__Proteobacteria;c__Deltaproteobacteria;o__Bdellovibrionales;f__Bdellovibrionaceae;g__OM27_clade
OTU529	4	9	11	0	5	2	2	2	1	0	2	6	0	0	1	0	2	6	k__Bacteria;p__Bacteroidetes;c__Sphingobacteriia;o__Sphingobacteriales;f__Saprospiraceae;g__uncultured;Ambiguous_taxa
OTU947	4	5	6	0	0	2	2	0	12	2	0	8	0	0	1	1	6	3	k__Bacteria;p__Candidatus_Berkelbacteria;c__uncultured_bacterium;o__uncultured_bacterium;f__uncultured_bacterium;g__uncultured_bacterium;s__uncultured_bacterium
OTU774	3	3	5	3	10	3	3	0	3	5	6	6	0	0	0	1	0	0	k__Bacteria;p__Saccharibacteria
OTU1306	0	0	0	0	0	0	0	0	0	0	0	0	2	26	2	15	0	0	k__Bacteria;p__Proteobacteria;c__Epsilonproteobacteria;o__Campylobacterales;f__Helicobacteraceae;g__Sulfurimonas
OTU956	3	2	6	1	1	2	3	1	4	7	6	4	0	0	4	1	1	2	k__Bacteria;p__Actinobacteria;c__Actinobacteria;o__Frankiales;f__Acidothermaceae;g__Acidothermus;Ambiguous_taxa
OTU746	2	0	1	5	1	3	7	2	4	2	3	2	3	0	16	0	1	2	k__Bacteria;p__Proteobacteria;c__Alphaproteobacteria;o__Rhizobiales;f__Rhizobiales_Incertae_Sedis;g__Rhizomicrobium
OTU1088	13	9	7	0	2	1	1	13	0	3	2	4	2	0	0	0	0	0	k__Bacteria;p__Acidobacteria;c__Holophagae;o__Subgroup_7
OTU801	7	0	1	0	1	3	4	2	9	1	1	2	0	0	9	0	5	11	k__Bacteria;p__Proteobacteria;c__Alphaproteobacteria;o__Rhodospirillales;f__JG37-AG-20
OTU1389	1	2	0	0	6	0	0	1	1	0	0	0	6	3	2	16	11	5	k__Bacteria;p__Acidobacteria;c__Subgroup_6
OTU320	0	6	1	1	2	19	6	1	1	2	2	0	0	0	12	0	2	0	k__Bacteria;p__Elusimicrobia;c__Elusimicrobia;o__Lineage_IV
OTU537	6	6	20	0	4	4	0	1	1	1	1	0	0	0	1	0	0	2	k__Bacteria;p__Gemmatimonadetes;c__Gemmatimonadetes;o__Gemmatimonadales;f__Gemmatimonadaceae
OTU404	6	1	3	7	6	5	2	2	1	2	1	4	1	0	1	2	1	1	k__Bacteria;p__Proteobacteria;c__Alphaproteobacteria;o__Rhizobiales;f__Aurantimonadaceae
OTU283	4	5	2	0	1	2	3	7	14	6	3	1	0	0	0	0	2	1	k__Bacteria;p__Chloroflexi;c__Ktedonobacteria;o__B10-SB3A;f__uncultured_bacterium;g__uncultured_bacterium;s__uncultured_bacterium
OTU891	11	6	3	4	1	0	10	6	1	6	1	6	0	0	0	0	0	0	k__Bacteria;p__Chloroflexi;c__Ktedonobacteria;o__JG30-KF-AS9
OTU76	2	5	1	3	7	1	3	4	2	1	6	0	0	0	1	2	8	1	k__Bacteria;p__Chloroflexi;c__Caldilineae;o__Caldilineales;f__Caldilineaceae;g__uncultured
OTU960	1	2	14	2	1	3	0	0	4	0	1	2	2	3	6	2	3	3	k__Bacteria;p__Proteobacteria;c__Gammaproteobacteria;o__Pseudomonadales;f__Moraxellaceae;g__Acinetobacter
OTU394	10	6	3	0	1	2	0	3	3	5	9	3	1	0	0	2	1	2	k__Bacteria;p__Gemmatimonadetes;c__Gemmatimonadetes;o__Gemmatimonadales;f__Gemmatimonadaceae;g__Gemmatimonas;Ambiguous_taxa
OTU594	1	3	0	3	4	1	7	1	1	4	1	1	1	0	0	1	15	5	k__Bacteria;p__Proteobacteria;c__Gammaproteobacteria;o__Xanthomonadales;f__Xanthomonadaceae
OTU1236	1	2	0	2	2	0	0	0	2	0	2	0	17	0	3	5	6	14	k__Bacteria;p__Proteobacteria;c__Gammaproteobacteria;o__Oceanospirillales;f__Oceanospirillaceae;g__Pseudohongiella;s__uncultured_soil_bacterium
OTU1095	3	5	9	0	1	2	2	6	6	5	0	8	0	0	0	1	2	1	k__Bacteria;p__Proteobacteria;c__Alphaproteobacteria;o__Rickettsiales;f__SM2D12
OTU468	2	3	4	2	8	1	4	2	4	5	0	0	1	1	2	3	7	5	k__Bacteria;p__Acidobacteria;c__Solibacteres;o__Solibacterales;f__Solibacteraceae_(Subgroup_3);g__Paludibaculum;s__uncultured_bacterium
OTU791	6	2	3	3	1	4	7	3	2	4	10	0	2	0	1	0	1	1	k__Bacteria;p__Chloroflexi;c__Ktedonobacteria;o__JG30-KF-AS9;f__uncultured_bacterium;g__uncultured_bacterium;s__uncultured_bacterium
OTU1060	6	3	6	3	1	1	2	5	2	4	5	4	3	0	1	0	1	0	k__Bacteria;p__Proteobacteria;c__Gammaproteobacteria;o__Xanthomonadales;f__Xanthomonadales_Incertae_Sedis;g__Acidibacter;Ambiguous_taxa
OTU424	5	6	6	0	3	4	5	4	0	3	5	3	3	0	0	1	0	0	k__Bacteria;p__Saccharibacteria;c__uncultured_bacterium;o__uncultured_bacterium;f__uncultured_bacterium;g__uncultured_bacterium;s__uncultured_bacterium
OTU1324	0	0	1	1	0	0	1	0	0	1	1	0	0	0	10	5	6	26	k__Bacteria;p__Fibrobacteres;c__Fibrobacteria;o__Fibrobacterales;f__Fibrobacteraceae;g__possible_genus_04;s__uncultured_bacterium
OTU134	12	2	3	1	2	3	5	2	3	3	6	6	1	0	0	0	0	0	k__Bacteria;p__Actinobacteria;c__Actinobacteria;o__Propionibacteriales;f__Nocardioidaceae;g__Marmoricola
OTU1276	0	0	1	0	0	0	0	0	0	0	0	0	15	11	10	9	2	3	k__Bacteria;p__Spirochaetae;c__Spirochaetes;o__Spirochaetales;f__Spirochaetaceae;g__Salinispira;s__uncultured_bacterium
OTU583	2	10	1	0	29	1	0	0	0	0	0	0	0	0	0	1	0	0	k__Bacteria;p__Chloroflexi;c__Anaerolineae;o__Anaerolineales;f__Anaerolineaceae;g__uncultured
OTU456	0	1	11	1	4	15	2	2	1	0	1	6	0	0	1	0	0	0	k__Bacteria;p__Planctomycetes;c__Pla4_lineage;Ambiguous_taxa;Ambiguous_taxa;Ambiguous_taxa;Ambiguous_taxa
OTU682	2	9	1	4	5	3	5	3	1	2	10	5	0	1	0	1	1	1	k__Bacteria;p__Actinobacteria;c__Actinobacteria;o__Propionibacteriales;f__Nocardioidaceae;g__Nocardioides
OTU100	4	2	11	2	4	0	1	2	4	1	4	1	0	1	2	2	5	0	k__Bacteria;p__Saccharibacteria
OTU1259	0	1	0	0	0	0	0	0	0	1	0	0	8	20	0	7	0	2	k__Bacteria;p__Proteobacteria;c__Alphaproteobacteria;o__Rhodobacterales;f__Rhodobacteraceae;g__uncultured;s__uncultured_Amaricoccus_sp.
OTU557	1	1	4	20	4	0	2	0	1	3	2	4	1	0	7	1	2	2	k__Bacteria;p__Proteobacteria;c__Alphaproteobacteria;o__Caulobacterales;f__Caulobacteraceae
OTU1362	1	1	2	4	2	0	2	3	6	2	0	8	3	4	3	1	0	4	k__Bacteria;p__Gemmatimonadetes;c__Gemmatimonadetes;o__Gemmatimonadales;f__Gemmatimonadaceae;g__Gemmatimonas
OTU818	0	1	1	0	0	0	30	0	2	4	2	0	0	0	14	2	1	1	k__Bacteria;p__Acidobacteria;c__Subgroup_6
OTU1003	4	6	2	0	5	1	5	0	2	4	5	1	3	1	0	1	1	2	k__Bacteria;p__Actinobacteria;c__Acidimicrobiia;o__Acidimicrobiales
OTU693	18	2	3	0	0	9	0	4	3	2	0	0	1	0	1	0	4	3	k__Bacteria;p__Peregrinibacteria;c__Candidatus_Peribacteria
OTU1245	0	0	0	0	0	1	0	0	0	0	0	0	12	14	2	3	2	3	k__Bacteria;p__Firmicutes;c__Clostridia;o__Clostridiales;f__Lachnospiraceae;g__Mobilitalea;Ambiguous_taxa
OTU1397	3	3	9	1	4	3	3	2	3	7	1	4	0	0	2	3	2	2	k__Bacteria;p__Proteobacteria;c__Alphaproteobacteria;o__Caulobacterales;f__Caulobacteraceae;g__uncultured
OTU587	4	3	6	1	2	2	0	10	0	6	6	3	1	1	1	0	2	3	k__Bacteria;p__Firmicutes;c__Bacilli;o__Bacillales;f__Planococcaceae;g__Lysinibacillus
OTU621	4	3	1	0	23	0	1	6	2	3	1	3	0	1	1	0	0	1	k__Bacteria;p__Bacteroidetes;c__Cytophagia;o__Cytophagales;f__Cytophagaceae;g__uncultured
OTU1301	0	0	4	0	0	0	0	0	0	1	0	0	9	7	1	7	7	3	k__Bacteria;p__Proteobacteria;c__Deltaproteobacteria;o__Myxococcales;f__Nannocystaceae;g__Nannocystis;Ambiguous_taxa
OTU885	0	0	0	0	1	0	0	51	1	0	0	0	0	0	0	0	0	0	k__Bacteria;p__Proteobacteria;c__Deltaproteobacteria;o__Myxococcales;f__Haliangiaceae;g__Haliangium
OTU980	2	0	2	3	6	0	5	1	1	6	2	9	1	1	0	0	11	2	k__Bacteria;p__Proteobacteria;c__Alphaproteobacteria;o__Rhizobiales;f__Rhizobiaceae;g__Shinella;Ambiguous_taxa
OTU290	6	9	4	7	4	3	1	0	0	5	1	1	0	1	0	2	0	2	k__Bacteria;p__Elusimicrobia;c__Elusimicrobia;o__Lineage_IV
OTU772	4	3	12	0	1	9	1	0	4	2	1	0	0	0	7	0	0	0	k__Bacteria;p__Proteobacteria;c__Deltaproteobacteria;o__Myxococcales;f__BIrii41;g__uncultured_Polyangiaceae_bacterium;s__uncultured_Polyangiaceae_bacterium
OTU91	7	4	2	9	1	9	0	8	3	2	0	2	0	0	0	0	1	0	k__Bacteria;p__Proteobacteria;c__Gammaproteobacteria;o__Legionellales;f__Coxiellaceae;g__Coxiella
OTU392	1	6	0	2	0	2	8	6	9	4	4	2	1	0	0	1	0	0	k__Bacteria;p__Actinobacteria;c__Thermoleophilia;o__Solirubrobacterales
OTU828	1	1	5	3	0	8	6	9	0	6	0	1	0	0	1	0	0	0	k__Bacteria;p__Bacteroidetes;c__Sphingobacteriia;o__Sphingobacteriales;f__Sphingobacteriaceae;g__Pedobacter;Ambiguous_taxa
OTU1418	3	6	2	7	5	3	4	1	1	2	4	3	0	0	2	0	6	1	k__Bacteria;p__Actinobacteria;c__Thermoleophilia;o__Solirubrobacterales;f__Elev-16S-1332
OTU638	2	5	2	2	9	1	3	1	0	3	6	4	2	0	1	1	4	2	k__Bacteria;p__Chloroflexi;c__TK10
OTU138	3	1	2	0	2	22	2	0	1	3	1	1	0	0	4	1	1	2	k__Bacteria;p__Gemmatimonadetes;c__Gemmatimonadetes;o__Gemmatimonadales;f__Gemmatimonadaceae;g__uncultured;s__uncultured_Gemmatimonadetes_bacterium
OTU1033	3	8	2	3	6	3	4	1	2	2	3	5	1	0	1	0	2	1	k__Bacteria;p__Proteobacteria;c__Alphaproteobacteria;o__Rhizobiales;f__Methylobacteriaceae;g__Methylobacterium;Ambiguous_taxa
OTU440	3	1	4	0	3	3	1	3	1	2	4	4	9	0	9	2	3	1	k__Bacteria;p__Gemmatimonadetes;c__BD2-11_terrestrial_group;o__uncultured_Gemmatimonadales_bacterium;f__uncultured_Gemmatimonadales_bacterium;g__uncultured_Gemmatimonadales_bacterium;s__uncultured_Gemmatimonadales_bacterium
OTU1007	6	4	2	6	1	2	4	6	0	3	1	2	2	1	1	3	3	0	k__Bacteria;p__Actinobacteria;c__Actinobacteria;o__Propionibacteriales;f__Nocardioidaceae;g__Nocardioides
OTU1353	0	0	0	0	0	0	0	0	0	0	0	0	2	14	7	7	6	17	k__Bacteria;p__Bacteroidetes;c__Bacteroidetes_Incertae_Sedis;o__Order_II;f__Rhodothermaceae;g__uncultured;s__uncultured_bacterium
OTU996	4	1	8	0	0	0	4	0	12	5	6	5	1	0	0	1	0	0	k__Bacteria;p__Bacteroidetes;c__Sphingobacteriia;o__Sphingobacteriales;f__Chitinophagaceae
OTU1400	0	5	1	6	2	4	1	2	0	0	1	2	3	1	3	5	5	3	k__Bacteria;p__Actinobacteria;c__Acidimicrobiia;o__Acidimicrobiales;f__uncultured
OTU1409	0	1	1	4	0	0	0	0	0	0	0	0	5	15	2	7	8	3	k__Bacteria;p__Proteobacteria;c__Betaproteobacteria;o__Burkholderiales;f__Comamonadaceae;g__Hydrogenophaga;Ambiguous_taxa
OTU1417	0	2	6	2	1	0	1	8	0	0	2	1	5	2	3	3	5	8	k__Bacteria;p__Proteobacteria;c__Gammaproteobacteria;o__Xanthomonadales;f__Xanthomonadales_Incertae_Sedis;g__Steroidobacter
OTU236	10	5	3	3	1	4	5	2	3	3	5	3	3	0	0	0	0	0	k__Bacteria;p__Chloroflexi;c__Thermomicrobia;o__Sphaerobacterales;f__Sphaerobacteraceae;g__Nitrolancea;s__uncultured_bacterium
OTU619	4	3	0	1	1	1	9	0	5	2	2	1	1	0	2	2	6	4	k__Bacteria;p__Acidobacteria;c__Blastocatellia;o__Blastocatellales;f__Blastocatellaceae_(Subgroup_4);g__uncultured;Ambiguous_taxa
OTU1077	4	1	4	1	0	3	0	6	4	4	1	11	3	0	4	0	2	3	k__Bacteria;p__Chloroflexi;c__Anaerolineae;o__Anaerolineales;f__Anaerolineaceae;g__uncultured;Ambiguous_taxa
OTU1140	3	6	2	2	3	3	4	0	1	1	4	4	5	1	1	4	2	0	k__Bacteria;p__Acidobacteria;c__Subgroup_6
OTU1064	0	0	0	1	0	0	0	0	0	0	7	1	17	0	0	28	0	0	k__Bacteria;p__Nitrospirae;c__Nitrospira;o__Nitrospirales;f__0319-6A21
OTU1156	0	0	1	0	0	0	0	0	0	0	0	0	22	0	5	16	3	7	k__Bacteria;p__Proteobacteria;c__Alphaproteobacteria;o__Rhodospirillales;f__Rhodospirillaceae;g__Thalassobaculum;Ambiguous_taxa
OTU707	0	0	2	2	4	27	2	0	0	1	1	2	0	0	0	0	0	0	k__Bacteria;p__Gemmatimonadetes;c__Longimicrobia;o__Longimicrobiales;f__Longimicrobiaceae;g__Longimicrobium
OTU745	2	2	6	2	1	16	1	2	2	1	2	3	1	0	1	0	0	1	k__Bacteria;p__Firmicutes;c__Bacilli;o__Bacillales;f__Bacillaceae;g__Oceanobacillus;s__Oceanobacillus_sp._GD-1
OTU1180	1	9	3	0	1	1	1	0	0	0	6	2	4	0	10	2	3	2	k__Bacteria;p__Proteobacteria;c__Alphaproteobacteria;o__Rhizobiales;f__Rhizobiales_Incertae_Sedis;g__Bauldia;s__uncultured_bacterium
OTU796	5	3	3	4	2	3	6	1	1	4	6	1	0	0	0	1	2	1	k__Bacteria;p__Actinobacteria;c__Actinobacteria;o__Propionibacteriales;f__Nocardioidaceae;g__Nocardioides
OTU957	2	3	2	1	2	1	4	3	5	3	1	5	0	0	2	1	1	1	k__Bacteria;p__Chloroflexi;c__Ktedonobacteria;o__C0119;f__uncultured_Chloroflexi_bacterium;g__uncultured_Chloroflexi_bacterium;s__uncultured_Chloroflexi_bacterium
OTU799	2	4	0	0	5	2	2	2	3	4	3	2	3	0	2	3	2	2	k__Bacteria;p__Acidobacteria;c__Subgroup_6
OTU930	0	0	0	3	2	1	2	1	4	23	2	4	1	0	0	0	1	4	k__Bacteria;p__Bacteroidetes;c__Cytophagia;o__Cytophagales;f__Cytophagaceae;g__Dyadobacter;s__uncultured_bacterium
OTU538	5	0	0	2	0	3	0	5	3	5	4	8	0	0	4	1	2	0	k__Bacteria;p__Acidobacteria;c__Acidobacteria;o__Acidobacteriales;f__Acidobacteriaceae_(Subgroup_1);g__uncultured
OTU894	4	5	4	0	0	4	0	7	2	3	7	1	4	0	2	0	5	0	k__Bacteria;p__Firmicutes;c__Bacilli;o__Bacillales;f__Paenibacillaceae;g__Paenibacillus
OTU1029	3	5	1	1	0	2	3	0	5	2	3	5	1	0	11	2	2	1	k__Bacteria;p__Proteobacteria;c__Alphaproteobacteria;o__Sphingomonadales
OTU521	4	4	5	0	2	1	9	0	3	4	1	2	0	0	8	0	0	2	k__Bacteria;p__Acidobacteria;c__Subgroup_22;o__uncultured_bacterium;f__uncultured_bacterium;g__uncultured_bacterium;s__uncultured_bacterium
OTU1383	0	0	1	0	0	0	0	0	0	0	0	0	0	0	7	9	5	17	k__Bacteria;p__Proteobacteria;c__Gammaproteobacteria;o__Cellvibrionales;f__Cellvibrionaceae;g__Simiduia;s__uncultured_bacterium
OTU756	3	4	3	3	1	5	3	3	2	3	2	1	0	0	7	1	0	0	k__Bacteria;p__Firmicutes;c__Bacilli;o__Bacillales;f__Planococcaceae;g__Rummeliibacillus;Ambiguous_taxa
OTU244	29	0	0	1	6	1	1	0	0	1	1	0	0	0	0	0	0	0	k__Bacteria;p__Firmicutes;c__Clostridia;o__Halanaerobiales;f__ODP1230B8.23;g__uncultured_forest_soil_bacterium;s__uncultured_forest_soil_bacterium
OTU683	1	0	0	1	2	13	3	2	1	3	5	3	1	0	5	1	1	1	k__Bacteria;p__Bacteroidetes;c__Cytophagia;o__Cytophagales;f__Cytophagaceae
OTU670	7	0	1	3	9	2	0	1	2	2	2	4	0	0	1	0	5	2	k__Bacteria;p__Proteobacteria;c__Betaproteobacteria;o__Nitrosomonadales;f__Nitrosomonadaceae;g__uncultured
OTU70	1	2	2	0	1	7	10	0	1	4	7	3	1	0	6	0	0	0	k__Bacteria;p__Gemmatimonadetes;c__Gemmatimonadetes;o__Gemmatimonadales;f__Gemmatimonadaceae;g__uncultured
OTU924	2	1	2	0	0	1	1	1	8	2	1	22	0	0	1	0	0	1	k__Bacteria;p__Bacteroidetes;c__Cytophagia;o__Cytophagales;f__Cytophagaceae;g__Ohtaekwangia
OTU543	8	5	15	0	0	0	0	14	0	0	0	0	0	0	0	0	0	0	k__Bacteria;p__Bacteroidetes;c__Sphingobacteriia;o__Sphingobacteriales;f__CWT_CU03-E12;g__uncultured_Bacteroidetes_bacterium;s__uncultured_Bacteroidetes_bacterium
OTU1161	0	0	0	0	0	0	0	0	0	0	0	0	5	6	7	12	8	8	k__Bacteria;p__Bacteroidetes;c__Sphingobacteriia;o__Sphingobacteriales;f__Chitinophagaceae;g__uncultured;s__uncultured_bacterium
OTU755	0	0	3	0	6	16	2	0	3	1	2	2	0	0	0	0	0	0	k__Bacteria;p__Acidobacteria;c__Subgroup_6;o__uncultured_Acidobacteria_bacterium;f__uncultured_Acidobacteria_bacterium;g__uncultured_Acidobacteria_bacterium;s__uncultured_Acidobacteria_bacterium
OTU622	1	2	2	4	4	0	7	1	2	3	3	5	3	0	1	2	0	0	k__Bacteria;p__Actinobacteria;c__Actinobacteria;o__Propionibacteriales;f__Nocardioidaceae;g__Nocardioides
OTU925	3	0	0	0	0	2	5	2	30	2	1	5	0	0	2	0	0	0	k__Bacteria;p__Proteobacteria;c__Betaproteobacteria;o__Burkholderiales;f__Burkholderiaceae;g__Burkholderia-Paraburkholderia
OTU650	6	4	4	0	6	1	2	0	0	2	3	1	1	0	1	0	4	3	k__Bacteria;p__Proteobacteria;c__Alphaproteobacteria;o__Rhizobiales;f__Hyphomicrobiaceae;g__Pedomicrobium;Ambiguous_taxa
OTU346	0	17	3	0	1	0	1	1	1	0	3	4	3	0	3	1	5	3	k__Bacteria;p__Acidobacteria;c__Blastocatellia;o__Blastocatellales;f__Blastocatellaceae_(Subgroup_4);g__uncultured;Ambiguous_taxa
OTU319	5	5	1	5	7	2	0	15	2	0	0	2	0	0	0	0	1	1	k__Bacteria;p__Bacteroidetes;c__Cytophagia;o__Cytophagales;f__Cytophagaceae;g__Chryseolinea;Ambiguous_taxa
OTU1406	2	0	1	5	3	8	0	0	2	1	1	2	0	0	0	2	7	5	k__Bacteria;p__Bacteroidetes;c__Sphingobacteriia;o__Sphingobacteriales;f__Sphingobacteriaceae;g__Pedobacter;Ambiguous_taxa
OTU961	7	0	4	7	0	2	0	3	5	1	0	4	2	0	1	2	1	2	k__Bacteria;p__Bacteroidetes;c__Cytophagia;o__Cytophagales;f__Cytophagaceae
OTU577	4	3	2	1	18	1	3	0	0	1	2	1	1	0	0	0	0	0	k__Bacteria;p__Chloroflexi;c__Chloroflexia;o__Chloroflexales;f__Roseiflexaceae;g__Roseiflexus;s__uncultured_Chloroflexi_bacterium
OTU1194	0	0	1	0	0	0	0	0	0	0	0	0	12	10	3	5	2	4	k__Bacteria;p__Proteobacteria;c__Gammaproteobacteria;o__Oceanospirillales;f__Oceanospirillaceae;g__Pseudohongiella;s__bacterium_YC-ZSS-LKJ40
OTU923	0	0	1	3	1	1	0	1	3	0	1	3	3	4	3	3	3	5	k__Bacteria;p__Bacteroidetes;c__Cytophagia;o__Cytophagales;f__Cyclobacteriaceae;g__Algoriphagus;Ambiguous_taxa
OTU1170	0	0	0	0	0	0	0	0	0	0	0	0	13	12	3	5	0	2	k__Bacteria;p__Tenericutes;c__Mollicutes;o__Acholeplasmatales;f__Acholeplasmataceae;g__Acholeplasma
OTU633	0	2	5	2	2	9	3	3	4	2	2	0	0	3	0	0	0	0	k__Bacteria;p__Chloroflexi;c__TK10;o__uncultured_bacterium;f__uncultured_bacterium;g__uncultured_bacterium;s__uncultured_bacterium
OTU1282	0	3	3	6	7	1	1	0	2	7	2	1	0	1	0	1	1	0	k__Bacteria;p__Bacteroidetes;c__Sphingobacteriia;o__Sphingobacteriales;f__Chitinophagaceae;g__uncultured;s__uncultured_Bacteroidetes_bacterium
OTU465	0	1	4	1	8	0	3	1	1	4	2	1	2	1	1	1	3	0	k__Bacteria;p__Chloroflexi;c__Chloroflexia;o__Chloroflexales;f__FFCH7168;g__uncultured_bacterium;s__uncultured_bacterium
OTU723	2	2	1	0	0	9	3	1	2	2	9	5	4	0	0	0	3	0	k__Bacteria;p__Chloroflexi;c__KD4-96;Ambiguous_taxa;Ambiguous_taxa;Ambiguous_taxa;Ambiguous_taxa
OTU1166	0	0	0	0	0	0	0	0	0	0	0	0	7	3	8	28	1	1	k__Bacteria;p__Proteobacteria;c__Alphaproteobacteria;o__Alphaproteobacteria_Incertae_Sedis;f__uncultured;g__uncultured_alpha_proteobacterium;s__uncultured_alpha_proteobacterium
OTU352	0	5	0	0	0	0	0	0	0	0	0	0	1	0	0	1	6	25	k__Bacteria;p__Bacteroidetes;c__Cytophagia;o__Cytophagales;f__Cytophagaceae;g__uncultured;s__uncultured_bacterium
OTU877	5	3	4	2	3	2	2	15	0	0	0	0	1	0	1	0	0	0	k__Bacteria;p__Bacteroidetes;c__Sphingobacteriia;o__Sphingobacteriales;f__KD3-93;g__uncultured_bacterium;s__uncultured_bacterium
OTU271	5	4	1	0	3	2	0	3	4	2	2	5	1	0	2	0	1	1	k__Bacteria;p__Proteobacteria;c__Alphaproteobacteria;o__Rhizobiales;f__Xanthobacteraceae
OTU993	0	3	2	0	0	0	8	2	2	10	9	7	0	0	1	0	0	0	k__Bacteria;p__Saccharibacteria;c__uncultured_bacterium;o__uncultured_bacterium;f__uncultured_bacterium;g__uncultured_bacterium;s__uncultured_bacterium
OTU1351	1	4	1	1	1	0	1	0	1	0	1	0	5	1	5	3	9	5	k__Bacteria;p__Proteobacteria;c__Deltaproteobacteria;o__Myxococcales;f__Phaselicystidaceae;g__Phaselicystis;Ambiguous_taxa
OTU1055	1	1	0	0	0	0	0	1	3	4	2	6	1	1	7	4	4	4	k__Bacteria;p__Proteobacteria;c__Gammaproteobacteria;o__Legionellales;f__Coxiellaceae;g__Aquicella
OTU1124	2	6	2	5	3	3	3	1	0	3	5	4	0	1	0	1	3	0	k__Bacteria;p__Proteobacteria;c__Alphaproteobacteria;o__Rhodobacterales;f__Rhodobacteraceae;g__Rubellimicrobium;s__uncultured_alpha_proteobacterium
OTU1027	1	1	3	1	7	0	3	3	0	2	9	3	1	0	0	1	3	0	k__Bacteria;p__Acidobacteria;c__Subgroup_6
OTU1018	5	6	2	0	1	1	0	5	0	5	7	0	0	0	2	0	3	2	k__Bacteria;p__Firmicutes;c__Bacilli;o__Bacillales;f__Thermoactinomycetaceae;g__Melghirimyces;s__Melghirimyces_thermohalophilus
OTU733	4	1	2	0	5	18	1	5	0	1	1	0	0	0	0	0	0	0	k__Bacteria;p__Acidobacteria;c__Subgroup_6;o__uncultured_Acidobacteria_bacterium;f__uncultured_Acidobacteria_bacterium;g__uncultured_Acidobacteria_bacterium;s__uncultured_Acidobacteria_bacterium
OTU827	0	1	1	4	4	4	4	10	4	0	3	4	0	1	0	0	1	0	k__Bacteria;p__Firmicutes;c__Limnochordia;o__Limnochordales;f__Limnochordaceae;g__uncultured_bacterium;s__uncultured_bacterium
OTU218	7	8	2	0	1	1	4	2	2	2	6	1	0	0	5	0	5	0	k__Bacteria;p__Actinobacteria;c__Actinobacteria;o__Frankiales;f__Nakamurellaceae;g__Nakamurella
OTU189	11	12	1	3	0	2	2	0	0	1	3	1	0	0	0	0	1	3	k__Bacteria;p__Saccharibacteria;c__uncultured_bacterium;o__uncultured_bacterium;f__uncultured_bacterium;g__uncultured_bacterium;s__uncultured_bacterium
OTU1017	4	5	0	0	0	0	2	1	0	6	3	2	3	1	2	2	3	6	k__Bacteria;p__Acidobacteria;c__Solibacteres;o__Solibacterales;f__Solibacteraceae_(Subgroup_3);g__PAUC26f
OTU855	3	2	4	1	1	1	3	6	1	1	2	2	1	0	7	1	6	0	k__Bacteria;p__Chloroflexi;c__Ktedonobacteria;o__JG30-KF-AS9;f__uncultured_bacterium;g__uncultured_bacterium;s__uncultured_bacterium
OTU1258	0	0	0	0	0	0	0	0	0	0	0	0	0	28	0	0	0	0	k__Bacteria;p__Bacteroidetes;c__Cytophagia;o__Cytophagales;f__Cytophagaceae;g__Pontibacter;Ambiguous_taxa
OTU510	7	5	5	0	4	4	2	2	5	3	0	4	0	0	0	0	0	0	k__Bacteria;p__Proteobacteria;c__Gammaproteobacteria
OTU1318	6	6	2	1	5	3	0	2	3	0	1	3	0	2	0	0	0	0	k__Bacteria;p__Proteobacteria;c__Gammaproteobacteria;o__Legionellales;f__Coxiellaceae;g__Aquicella
OTU242	3	1	2	3	0	0	1	2	0	0	0	0	4	1	1	13	3	8	k__Bacteria;p__Actinobacteria;c__Acidimicrobiia;o__Acidimicrobiales;f__Acidimicrobiales_Incertae_Sedis;g__Candidatus_Microthrix;Ambiguous_taxa
OTU342	5	5	5	2	1	1	1	0	3	1	2	4	0	0	0	1	2	2	k__Bacteria;p__Bacteroidetes;c__Sphingobacteriia;o__Sphingobacteriales;f__AKYH767
OTU955	1	3	6	0	0	1	1	3	7	6	0	0	0	0	6	1	1	2	k__Bacteria;p__Acidobacteria;c__Subgroup_6
OTU1278	0	0	0	0	0	0	0	0	0	0	0	0	16	8	2	7	1	1	k__Bacteria;p__Proteobacteria;c__Gammaproteobacteria;o__Oceanospirillales;f__Oceanospirillaceae;g__Marinospirillum;Ambiguous_taxa
OTU965	1	2	0	5	0	0	2	2	11	5	6	3	0	0	0	0	1	1	k__Bacteria;p__Candidatus_Berkelbacteria;c__uncultured_bacterium;o__uncultured_bacterium;f__uncultured_bacterium;g__uncultured_bacterium;s__uncultured_bacterium
OTU496	5	5	3	2	3	1	1	1	2	5	3	2	1	0	0	0	0	3	k__Bacteria;p__Proteobacteria;c__Alphaproteobacteria;o__Rhodospirillales;f__Rhodospirillaceae;g__Defluviicoccus;Ambiguous_taxa
OTU1376	1	0	1	0	2	0	2	0	0	0	0	2	3	1	4	3	8	9	k__Bacteria;p__Gemmatimonadetes;c__Gemmatimonadetes;o__Gemmatimonadales;f__Gemmatimonadaceae;g__Gemmatimonas
OTU1066	5	2	3	0	3	0	1	0	1	1	6	7	3	0	2	0	0	2	k__Bacteria;p__Candidatus_Berkelbacteria
OTU1045	1	5	2	0	2	0	1	0	0	1	3	2	7	1	3	1	1	4	k__Bacteria;p__Acidobacteria;c__Subgroup_6
OTU892	4	1	1	3	3	2	4	8	3	4	0	1	0	1	1	1	0	1	k__Bacteria;p__Proteobacteria;c__Alphaproteobacteria;o__Rhizobiales;f__Beijerinckiaceae
OTU546	4	1	2	7	7	0	2	13	1	0	0	0	0	0	0	0	0	0	k__Bacteria;p__Saccharibacteria;c__uncultured_bacterium;o__uncultured_bacterium;f__uncultured_bacterium;g__uncultured_bacterium;s__uncultured_bacterium
OTU255	3	4	2	0	1	1	0	1	1	2	5	8	3	0	2	1	1	2	k__Bacteria;p__Gemmatimonadetes;c__BD2-11_terrestrial_group;Ambiguous_taxa;Ambiguous_taxa;Ambiguous_taxa;Ambiguous_taxa
OTU551	4	0	3	0	0	0	1	3	4	0	6	5	0	0	2	3	0	3	k__Bacteria;p__Acidobacteria;c__Holophagae;o__Subgroup_10;f__ABS-19;g__uncultured_Acidobacteria_bacterium;s__uncultured_Acidobacteria_bacterium
OTU114	4	1	4	0	0	1	0	0	18	0	0	5	0	0	0	0	0	1	k__Bacteria;p__Latescibacteria
OTU982	1	1	2	13	2	0	2	2	6	5	1	0	0	0	1	0	0	1	k__Bacteria;p__Gemmatimonadetes;c__Gemmatimonadetes;o__Gemmatimonadales;f__Gemmatimonadaceae;g__Gemmatimonas
OTU1120	1	1	3	1	5	1	2	9	0	2	2	4	0	0	2	0	1	0	k__Bacteria;p__Acidobacteria;c__Solibacteres;o__Solibacterales;f__Solibacteraceae_(Subgroup_3);g__Bryobacter;s__uncultured_Acidobacteria_bacterium
OTU1330	1	0	0	0	0	0	0	0	0	0	0	0	12	0	0	15	6	4	k__Bacteria;p__Actinobacteria;c__Acidimicrobiia;o__Acidimicrobiales;f__uncultured
OTU1059	2	0	1	1	0	2	2	4	4	6	4	6	0	1	1	2	2	0	k__Bacteria;p__Proteobacteria;c__Alphaproteobacteria;o__Rhizobiales;f__Rhizobiales_Incertae_Sedis;g__Rhizomicrobium;Ambiguous_taxa
OTU916	1	4	1	1	1	5	3	2	5	1	3	1	0	0	1	2	1	5	k__Bacteria;p__Proteobacteria;c__Alphaproteobacteria;o__Rhodospirillales;f__DA111
OTU94	16	4	2	3	1	1	0	1	1	2	0	1	1	0	0	1	0	2	k__Bacteria;p__Actinobacteria;c__Actinobacteria;o__Micromonosporales;f__Micromonosporaceae
OTU520	2	4	7	0	0	1	0	3	0	1	13	3	0	0	0	0	3	0	k__Bacteria;p__Chloroflexi;c__TK10
OTU1304	1	1	1	1	2	0	0	1	0	0	0	0	0	0	1	2	3	17	k__Bacteria;p__Bacteroidetes;c__Sphingobacteriia;o__Sphingobacteriales;f__Chitinophagaceae;g__Flavitalea;s__uncultured_bacterium
OTU1215	0	0	0	0	0	0	0	0	0	0	0	0	13	1	3	8	1	7	k__Bacteria;p__Proteobacteria;c__Alphaproteobacteria;o__Rhodobacterales;f__Rhodobacteraceae
OTU713	0	1	1	0	0	2	1	5	1	2	0	0	2	0	0	1	1	14	k__Bacteria;p__Proteobacteria;c__Gammaproteobacteria;o__Xanthomonadales;f__uncultured
OTU1093	3	1	4	0	0	0	2	4	9	2	2	4	1	0	0	0	0	3	k__Bacteria;p__Bacteroidetes;c__Sphingobacteriia;o__Sphingobacteriales;f__Chitinophagaceae;g__Niastella;s__uncultured_bacterium
OTU95	6	0	1	0	0	0	0	2	1	0	1	0	2	0	31	0	0	0	k__Bacteria;p__Acidobacteria;c__Subgroup_6;o__Acidobacteria_bacterium_WX27;f__Acidobacteria_bacterium_WX27;g__Acidobacteria_bacterium_WX27;s__Acidobacteria_bacterium_WX27
OTU1002	0	9	2	2	1	0	5	4	3	2	0	1	1	0	3	0	0	0	k__Bacteria;p__Saccharibacteria
OTU580	0	0	2	2	24	0	0	0	0	1	0	0	1	0	0	0	0	0	k__Bacteria;p__Proteobacteria;c__Deltaproteobacteria;o__Myxococcales;f__Polyangiaceae;g__Sorangium;s__uncultured_bacterium
OTU1052	0	3	0	1	0	0	1	1	0	5	9	0	2	0	8	1	1	5	k__Bacteria;p__Proteobacteria;c__Alphaproteobacteria;o__Rhodospirillales;f__DA111
OTU738	1	1	3	7	3	17	1	0	1	1	0	0	1	0	0	0	0	0	k__Bacteria;p__Bacteroidetes;c__Sphingobacteriia;o__Sphingobacteriales;f__CWT_CU03-E12;Ambiguous_taxa;Ambiguous_taxa
OTU789	4	5	1	0	3	0	10	3	2	2	1	0	0	0	0	1	0	0	k__Bacteria;p__Saccharibacteria;c__uncultured_bacterium;o__uncultured_bacterium;f__uncultured_bacterium;g__uncultured_bacterium;s__uncultured_bacterium
OTU598	9	4	1	6	4	1	0	4	1	6	2	3	0	0	0	0	1	0	k__Bacteria;p__Chloroflexi;c__Ktedonobacteria;o__JG30-KF-AS9
OTU944	4	2	1	1	3	5	0	0	6	4	5	2	0	0	1	2	0	1	k__Bacteria;p__Chloroflexi;c__Chloroflexia;o__Chloroflexales;f__Roseiflexaceae;g__Roseiflexus;s__uncultured_bacterium
OTU1050	3	6	4	1	0	0	3	1	0	2	8	1	1	0	1	0	0	0	k__Bacteria;p__Chloroflexi;c__Caldilineae;o__Caldilineales;f__Caldilineaceae;g__uncultured
OTU862	0	0	1	0	0	3	2	5	2	7	3	4	0	0	0	0	0	1	k__Bacteria;p__Chloroflexi;c__Ktedonobacteria;o__C0119
OTU1162	0	1	1	1	0	0	3	0	0	1	8	3	11	0	4	2	3	0	k__Bacteria;p__Actinobacteria;c__Thermoleophilia;o__Gaiellales;f__Gaiellaceae;g__Gaiella;Ambiguous_taxa
OTU1008	1	1	1	2	2	0	6	2	2	4	2	2	0	3	0	0	3	1	k__Bacteria;p__Bacteroidetes;c__Sphingobacteriia;o__Sphingobacteriales;f__Chitinophagaceae;g__Flavisolibacter;s__Flavisolibacter_sp._BS3-3-4
OTU854	0	3	2	0	0	0	3	4	2	1	5	1	3	0	2	4	3	3	k__Bacteria;p__Actinobacteria;c__Acidimicrobiia;o__Acidimicrobiales;f__Iamiaceae;g__Iamia;Ambiguous_taxa
OTU812	3	3	4	2	1	0	6	2	3	1	5	2	1	0	1	0	1	0	k__Bacteria;p__Chloroflexi;c__Thermomicrobia;o__AKYG1722;f__uncultured_bacterium;g__uncultured_bacterium;s__uncultured_bacterium
OTU1193	0	0	1	1	1	0	0	1	0	0	7	0	7	1	1	21	2	0	k__Bacteria;p__Actinobacteria;c__Thermoleophilia;o__Gaiellales;f__uncultured
OTU975	3	2	5	2	1	0	1	4	4	3	1	4	0	0	0	1	0	0	k__Bacteria;p__Elusimicrobia;c__Elusimicrobia;o__Lineage_IIa
OTU174	6	1	3	3	1	0	4	1	2	0	5	2	4	0	0	0	1	0	k__Bacteria;p__Acidobacteria;c__Subgroup_6
OTU730	2	0	3	3	0	3	2	7	0	1	2	4	2	0	1	0	1	1	k__Bacteria;p__Acidobacteria;c__Solibacteres;o__Solibacterales;f__Solibacteraceae_(Subgroup_3);g__Bryobacter
OTU706	5	0	1	0	5	3	0	0	0	0	0	13	1	0	0	0	0	1	k__Bacteria;p__Proteobacteria;c__Deltaproteobacteria;o__Myxococcales;f__Myxococcaceae;g__Myxococcus;s__Myxococcus_fulvus
OTU493	0	4	4	1	0	2	4	0	2	3	5	2	1	0	1	1	0	1	k__Bacteria;p__Proteobacteria;c__SPOTSOCT00m83
OTU1312	0	0	1	0	0	0	0	0	0	0	0	0	0	18	1	7	0	1	k__Bacteria;p__Proteobacteria;c__Betaproteobacteria;o__Burkholderiales;f__Alcaligenaceae
OTU628	0	1	0	0	2	21	0	0	0	0	0	0	0	0	5	0	0	0	k__Bacteria;p__Armatimonadetes;c__uncultured;o__uncultured_bacterium;f__uncultured_bacterium;g__uncultured_bacterium;s__uncultured_bacterium
OTU540	6	2	11	0	0	1	0	0	1	0	0	1	1	1	1	1	2	3	k__Bacteria;p__Chlorobi;c__Chlorobia;o__Chlorobiales;f__SJA-28
OTU1404	0	0	0	0	0	0	0	0	0	0	0	0	5	4	5	17	4	2	k__Bacteria;p__Bacteroidetes;c__Bacteroidia;o__Bacteroidales;f__Rikenellaceae;g__Anaerocella;Ambiguous_taxa
OTU660	0	1	1	0	30	0	0	0	0	0	0	0	0	0	0	0	0	0	k__Bacteria;p__Acidobacteria;c__Holophagae;o__Subgroup_10;f__CA002;Ambiguous_taxa;Ambiguous_taxa
OTU484	3	4	7	1	0	0	1	4	0	3	3	1	1	0	1	0	2	0	k__Bacteria;p__Bacteroidetes;c__Cytophagia;o__Cytophagales;f__Cytophagaceae
OTU992	0	4	5	4	6	1	0	0	3	3	0	1	0	0	0	0	2	1	k__Bacteria;p__Actinobacteria;c__Thermoleophilia;o__Solirubrobacterales;f__Elev-16S-1332;Ambiguous_taxa;Ambiguous_taxa
OTU1273	0	0	0	0	0	0	0	0	0	0	0	0	3	14	0	3	5	2	k__Bacteria;p__Firmicutes;c__Clostridia;o__Clostridiales;f__Clostridiaceae_1;g__uncultured_bacterium;s__uncultured_bacterium
OTU1257	0	0	0	0	0	0	0	0	0	0	0	0	1	22	0	0	2	0	k__Bacteria;p__Bacteroidetes;c__Flavobacteriia;o__Flavobacteriales;f__Flavobacteriaceae;g__Aequorivita
OTU695	2	2	3	20	1	5	0	0	0	0	1	0	0	0	0	0	0	2	k__Bacteria;p__Chloroflexi;c__Chloroflexia;o__Chloroflexales;f__FFCH7168;g__uncultured_bacterium;s__uncultured_bacterium
OTU635	4	2	3	0	2	5	1	1	0	0	2	2	0	0	2	0	3	1	k__Bacteria;p__Gemmatimonadetes;c__Gemmatimonadetes;o__Gemmatimonadales;f__Gemmatimonadaceae;g__uncultured;s__uncultured_bacterium
OTU1374	1	0	0	1	0	1	0	2	3	4	3	2	0	0	10	1	8	0	k__Bacteria;p__Gemmatimonadetes;c__Gemmatimonadetes;o__Gemmatimonadales;f__Gemmatimonadaceae;g__Gemmatimonas;s__uncultured_bacterium
OTU415	1	8	3	3	8	1	1	0	1	1	2	3	0	0	0	0	0	0	k__Bacteria;p__Actinobacteria;c__Actinobacteria;o__Corynebacteriales;f__Mycobacteriaceae;g__Mycobacterium
OTU1335	0	0	0	0	0	0	0	0	0	0	0	0	1	2	0	36	2	0	k__Bacteria;p__Bacteroidetes;c__Flavobacteriia;o__Flavobacteriales;f__Flavobacteriaceae;g__Ornithobacterium;s__uncultured_bacterium
OTU1148	1	0	0	0	1	0	0	0	0	0	0	0	9	2	3	10	3	3	k__Bacteria;p__Chloroflexi;c__Thermomicrobia;o__JG30-KF-CM45;f__uncultured_Chloroflexi_bacterium;g__uncultured_Chloroflexi_bacterium;s__uncultured_Chloroflexi_bacterium
OTU302	1	3	0	1	5	0	0	2	0	0	1	1	4	0	0	4	1	8	k__Bacteria;p__Proteobacteria;c__Alphaproteobacteria;o__Rhodospirillales;f__Rhodospirillaceae;g__Ferrovibrio
OTU457	0	1	3	1	0	1	0	0	2	1	2	3	1	0	15	0	1	0	k__Bacteria;p__Actinobacteria;c__Acidimicrobiia;o__Acidimicrobiales;f__uncultured
OTU122	4	2	0	0	4	3	0	1	0	1	0	1	1	0	3	2	2	4	k__Bacteria;p__Chloroflexi;c__Caldilineae;o__Caldilineales;f__Caldilineaceae;g__uncultured;s__uncultured_bacterium
OTU485	0	0	0	0	0	1	2	0	0	1	0	2	1	0	27	2	1	0	k__Bacteria;p__Armatimonadetes;c__Chthonomonadetes;o__Chthonomonadales;f__Chthonomonadaceae;g__Chthonomonas
OTU1197	0	0	0	0	0	0	0	0	0	0	0	0	6	13	0	1	1	4	k__Bacteria;p__Bacteroidetes;c__Sphingobacteriia;o__Sphingobacteriales;f__Sphingobacteriaceae;g__Parapedobacter;s__uncultured_bacterium
OTU849	2	2	1	3	0	0	0	4	2	5	0	1	1	3	0	1	0	1	k__Bacteria;p__Proteobacteria;c__Deltaproteobacteria;o__Myxococcales;f__Haliangiaceae;g__Haliangium
OTU938	0	0	0	7	3	0	1	0	4	4	3	3	1	0	0	0	1	1	k__Bacteria;p__Proteobacteria;c__Deltaproteobacteria;o__Myxococcales;f__Haliangiaceae;g__Haliangium
OTU166	5	3	1	4	0	3	1	7	1	3	0	6	0	0	0	0	0	0	k__Bacteria;p__Actinobacteria;c__Actinobacteria;o__Corynebacteriales;f__Nocardiaceae;g__Rhodococcus
OTU651	4	3	4	1	3	3	0	4	1	0	0	2	1	0	0	0	0	2	k__Bacteria;p__Proteobacteria;c__Alphaproteobacteria;o__Rhodobacterales;f__Rhodobacteraceae;g__Amaricoccus
OTU864	7	1	1	0	0	1	2	8	2	2	0	6	0	0	0	0	0	0	k__Bacteria;p__Acidobacteria;c__Holophagae;o__Subgroup_10;f__ABS-19;g__uncultured_bacterium;s__uncultured_bacterium
OTU614	9	1	3	3	6	1	2	1	2	2	0	0	0	0	1	0	0	0	k__Bacteria;p__Gemmatimonadetes;c__Gemmatimonadetes;o__Gemmatimonadales;f__Gemmatimonadaceae;g__Gemmatirosa;s__uncultured_bacterium
OTU726	4	2	0	11	3	6	1	1	2	0	1	2	0	0	0	0	0	0	k__Bacteria;p__Saccharibacteria
OTU595	3	1	1	2	11	0	0	1	2	1	6	3	0	0	0	0	0	0	k__Bacteria;p__Firmicutes;c__Bacilli;o__Bacillales;f__Paenibacillaceae;g__Ammoniphilus
OTU773	1	0	0	0	1	6	2	3	2	2	4	0	0	0	3	0	4	1	k__Bacteria;p__Chloroflexi;c__TK10;o__bacterium_Ellin6543;f__bacterium_Ellin6543;g__bacterium_Ellin6543;s__bacterium_Ellin6543
OTU1427	7	1	1	0	0	2	1	0	0	0	1	2	0	0	15	0	0	1	k__Bacteria;p__Latescibacteria;c__uncultured_bacterium;o__uncultured_bacterium;f__uncultured_bacterium;g__uncultured_bacterium;s__uncultured_bacterium
OTU940	3	2	3	1	0	1	7	1	4	4	3	1	0	0	1	1	1	0	k__Bacteria;p__Saccharibacteria
OTU403	1	6	1	3	2	4	1	0	0	0	2	0	2	0	1	2	1	0	k__Bacteria;p__Gemmatimonadetes;c__Longimicrobia;o__Longimicrobiales;f__Longimicrobiaceae
OTU1012	1	3	2	1	3	0	2	0	0	3	1	4	0	1	2	0	0	3	k__Bacteria;p__Gemmatimonadetes;c__Gemmatimonadetes;o__Gemmatimonadales;f__Gemmatimonadaceae;g__uncultured
OTU926	2	4	3	1	2	2	2	3	4	0	2	0	0	0	1	0	1	1	k__Bacteria;p__Actinobacteria;c__Actinobacteria;o__Propionibacteriales;f__Nocardioidaceae;g__Nocardioides;s__uncultured_bacterium
OTU396	0	6	4	8	1	2	0	0	1	0	2	1	1	0	0	0	0	0	k__Bacteria;p__Proteobacteria;c__Alphaproteobacteria
OTU478	0	0	1	1	11	0	1	0	1	0	1	1	1	0	0	0	0	0	k__Bacteria;p__Proteobacteria;c__Alphaproteobacteria;o__Rhodospirillales;f__KCM-B-60
OTU334	1	5	1	0	8	12	0	0	0	0	2	0	0	0	1	0	0	0	k__Bacteria;p__Chloroflexi;c__KD4-96
OTU720	0	3	1	6	5	5	0	2	1	1	0	1	0	0	3	2	1	1	k__Bacteria;p__Proteobacteria;c__Alphaproteobacteria;o__Rhodospirillales;f__JG37-AG-20
OTU987	1	2	0	3	0	2	2	1	3	4	2	0	0	1	1	3	1	0	k__Bacteria;p__Proteobacteria;c__Deltaproteobacteria;o__Myxococcales;f__Haliangiaceae;g__Haliangium
OTU966	2	3	2	4	1	1	1	2	6	1	0	0	0	0	1	0	1	0	k__Bacteria;p__Proteobacteria;c__Deltaproteobacteria;o__Myxococcales;f__Haliangiaceae;g__Haliangium;s__uncultured_Myxococcales_bacterium
OTU395	0	4	2	0	2	0	0	2	5	3	0	1	2	0	2	1	3	3	k__Bacteria;p__Proteobacteria;c__Alphaproteobacteria;o__Rhizobiales;f__KF-JG30-B3
OTU1202	4	1	1	0	0	0	1	1	4	2	1	0	5	0	1	3	0	1	k__Bacteria;p__Proteobacteria;c__Alphaproteobacteria;o__Rhodospirillales;f__I-10;g__uncultured_bacterium;s__uncultured_bacterium
OTU343	1	2	1	7	2	1	1	0	0	3	5	0	1	0	1	0	3	2	k__Bacteria;p__Proteobacteria;c__Alphaproteobacteria;o__Rhodobacterales;f__Rhodobacteraceae;g__Rubellimicrobium
OTU936	0	0	0	0	1	0	3	3	4	3	7	0	0	0	9	0	2	0	k__Bacteria;p__Actinobacteria;c__Thermoleophilia;o__Solirubrobacterales;f__Patulibacteraceae;g__Patulibacter;s__uncultured_bacterium
OTU99	7	3	0	1	0	2	1	1	4	5	3	3	0	0	2	0	1	0	k__Bacteria;p__Chloroflexi;c__Ktedonobacteria;o__JG30-KF-AS9
OTU1034	2	1	2	2	0	0	1	0	1	5	4	4	0	0	1	1	1	2	k__Bacteria;p__Bacteroidetes;c__Sphingobacteriia;o__Sphingobacteriales;f__Chitinophagaceae;g__uncultured
OTU1113	0	0	0	1	1	0	6	0	1	1	5	6	2	0	0	0	3	0	k__Bacteria;p__Proteobacteria;c__Deltaproteobacteria;o__Oligoflexales;f__Oligoflexaceae
OTU1141	0	0	0	0	0	0	0	0	0	0	0	0	7	4	3	10	1	3	k__Bacteria;p__Proteobacteria;c__Gammaproteobacteria;o__KI89A_clade;f__uncultured_bacterium;g__uncultured_bacterium;s__uncultured_bacterium
OTU472	5	4	4	0	8	1	0	0	3	0	0	0	0	0	0	2	1	0	k__Bacteria;p__Bacteroidetes;c__Sphingobacteriia;o__Sphingobacteriales;f__Chitinophagaceae;g__Niastella;s__uncultured_bacterium
OTU978	1	4	1	1	0	2	1	0	0	3	0	1	4	4	1	3	1	1	k__Bacteria;p__Actinobacteria;c__Actinobacteria;o__Micromonosporales;f__Micromonosporaceae
OTU1169	0	0	0	0	0	0	0	0	0	0	0	0	7	7	0	2	5	4	k__Bacteria;p__Bacteroidetes;c__Cytophagia;o__Cytophagales;f__Cytophagaceae;g__Cytophaga;s__uncultured_bacterium
OTU90	1	0	0	0	0	0	0	0	0	0	1	1	2	1	0	21	1	1	k__Bacteria;p__Nitrospirae;c__Nitrospira;o__Nitrospirales;f__Nitrospiraceae;g__Nitrospira;s__uncultured_bacterium
OTU1079	0	0	0	2	0	0	6	4	8	3	0	3	2	1	0	1	1	0	k__Bacteria;p__Bacteroidetes;c__Cytophagia;o__Cytophagales;f__Cytophagaceae;g__Pontibacter;Ambiguous_taxa
OTU110	5	4	1	3	2	1	1	1	1	3	2	2	0	0	1	2	0	1	k__Bacteria;p__Actinobacteria;c__Acidimicrobiia;o__Acidimicrobiales;f__uncultured
OTU986	2	2	1	0	5	0	0	1	6	3	1	2	0	0	0	0	3	1	k__Bacteria;p__Proteobacteria;c__Deltaproteobacteria;o__Myxococcales;f__Sandaracinaceae;g__uncultured;s__uncultured_bacterium
OTU375	0	5	0	2	0	0	5	0	0	1	6	4	3	0	0	0	0	0	k__Bacteria;p__Proteobacteria;c__Deltaproteobacteria;o__Myxococcales
OTU306	1	6	2	0	0	3	3	2	1	1	5	1	0	0	0	1	2	0	k__Bacteria;p__Firmicutes;c__Bacilli;o__Bacillales;f__Paenibacillaceae;g__Brevibacillus
OTU276	8	1	2	0	0	0	0	0	4	2	7	2	0	0	0	0	0	0	k__Bacteria;p__Proteobacteria;c__Alphaproteobacteria
OTU130	6	1	0	7	1	9	0	0	0	1	0	3	0	0	1	0	0	0	k__Bacteria;p__Proteobacteria;c__Deltaproteobacteria;o__Myxococcales;f__Haliangiaceae;g__Haliangium;s__uncultured_bacterium
OTU1005	1	1	1	0	0	1	1	0	0	7	1	3	0	0	10	1	0	0	k__Bacteria;p__Acidobacteria;c__Acidobacteria;o__Acidobacteriales;f__Acidobacteriaceae_(Subgroup_1);g__uncultured
OTU1343	0	0	0	0	0	0	0	0	0	0	0	0	1	2	2	8	4	11	k__Bacteria;p__Bacteroidetes;c__Sphingobacteriia;o__Sphingobacteriales;f__Sphingobacteriaceae;g__Pedobacter
OTU781	1	1	1	0	0	0	9	0	0	0	1	7	1	0	0	0	0	2	k__Bacteria;p__Proteobacteria;c__Betaproteobacteria;o__Burkholderiales;f__Comamonadaceae
OTU994	0	2	1	3	0	2	0	0	2	4	4	1	0	0	2	0	1	2	k__Bacteria;p__Actinobacteria;c__Actinobacteria;o__Frankiales;f__Cryptosporangiaceae;g__Fodinicola;s__uncultured_bacterium
OTU425	4	5	5	2	0	0	0	0	1	0	0	0	1	1	1	0	1	2	k__Bacteria;p__Saccharibacteria;c__uncultured_bacterium;o__uncultured_bacterium;f__uncultured_bacterium;g__uncultured_bacterium;s__uncultured_bacterium
OTU698	2	2	2	3	0	5	1	2	2	0	2	4	0	0	3	0	1	0	k__Bacteria;p__Proteobacteria;c__Deltaproteobacteria;o__Myxococcales;f__Polyangiaceae;g__Polyangium
OTU482	3	8	6	0	0	0	1	0	0	1	1	3	0	0	1	0	1	0	k__Bacteria;p__Proteobacteria;c__Gammaproteobacteria;o__Legionellales;f__Coxiellaceae;g__Aquicella
OTU1247	0	0	1	0	0	0	0	0	0	0	0	0	6	7	1	7	1	1	k__Bacteria;p__Proteobacteria;c__Deltaproteobacteria;o__Desulfobacterales;f__Desulfobacteraceae;g__Desulfotignum
OTU952	2	3	1	2	0	2	0	4	12	1	3	0	0	0	0	0	0	0	k__Bacteria;p__Chloroflexi;c__Ktedonobacteria;o__Ktedonobacterales;f__FCPS473;g__uncultured_Ktedobacteria_bacterium;s__uncultured_Ktedobacteria_bacterium
OTU1356	3	1	0	0	2	2	1	1	3	0	2	3	2	0	4	1	2	0	k__Bacteria;p__Actinobacteria;c__Acidimicrobiia;o__Acidimicrobiales;f__Iamiaceae;g__Iamia;Ambiguous_taxa
OTU970	3	2	0	5	0	1	2	2	1	1	2	1	1	0	1	2	0	0	k__Bacteria;p__Actinobacteria;c__Thermoleophilia;o__Solirubrobacterales
OTU795	0	0	1	9	0	0	3	0	0	2	1	0	0	0	1	5	4	0	k__Bacteria;p__Proteobacteria;c__Gammaproteobacteria;o__Xanthomonadales;f__Xanthomonadaceae;g__Rhodanobacter
OTU1032	2	0	0	1	0	0	1	0	0	1	5	0	0	0	2	1	1	10	k__Bacteria;p__Actinobacteria;c__Actinobacteria;o__Micrococcales;f__Sanguibacteraceae;g__Sanguibacter;Ambiguous_taxa
OTU1146	0	0	0	0	0	0	0	0	1	3	0	0	9	0	1	10	3	3	k__Bacteria;p__Bacteroidetes;c__Sphingobacteriia;o__Sphingobacteriales;f__Sphingobacteriaceae
OTU843	0	0	0	0	0	0	2	3	0	0	10	0	4	0	0	6	0	1	k__Bacteria;p__Acidobacteria;c__Blastocatellia;o__Blastocatellales;f__Blastocatellaceae_(Subgroup_4);g__11-24;Ambiguous_taxa
OTU462	1	1	5	3	0	0	1	7	0	1	3	0	1	1	0	0	0	0	k__Bacteria;p__Firmicutes;c__Bacilli;o__Bacillales;f__Bacillaceae;g__Bacillus
OTU752	1	1	0	0	1	15	0	2	0	0	1	0	0	0	0	0	0	0	k__Bacteria;p__Proteobacteria;c__Deltaproteobacteria;o__Myxococcales;f__Sandaracinaceae;g__uncultured;s__uncultured_delta_proteobacterium
OTU740	3	1	1	0	0	5	0	0	1	1	1	2	0	0	0	0	0	0	k__Bacteria;p__Proteobacteria;c__Gammaproteobacteria;o__Xanthomonadales;f__Solimonadaceae;g__Polycyclovorans;s__uncultured_bacterium
OTU913	1	2	3	0	0	0	1	5	7	0	0	2	0	0	0	0	1	0	k__Bacteria;p__Acidobacteria;c__Solibacteres;o__Solibacterales;f__Solibacteraceae_(Subgroup_3);g__Candidatus_Solibacter;s__uncultured_Acidobacteriales_bacterium
OTU711	4	1	2	9	2	10	0	0	0	0	0	0	0	0	0	0	0	0	k__Bacteria;p__Bacteroidetes;c__Sphingobacteriia;o__Sphingobacteriales;f__Sphingobacteriaceae;g__Mucilaginibacter
OTU1152	0	1	0	0	0	0	0	0	0	0	1	0	4	6	0	3	2	7	k__Bacteria;p__Actinobacteria;c__Actinobacteria;o__Corynebacteriales;f__Corynebacteriaceae;g__Corynebacterium_1;Ambiguous_taxa
OTU910	1	2	2	9	0	0	0	0	11	0	0	0	1	0	0	0	0	1	k__Bacteria;p__Bacteroidetes;c__Sphingobacteriia;o__Sphingobacteriales;f__Chitinophagaceae;g__Crenotalea;s__uncultured_bacterium
OTU984	3	2	2	2	1	2	1	3	0	5	0	1	0	2	0	0	3	0	k__Bacteria;p__Proteobacteria;c__Alphaproteobacteria;o__Rhizobiales;f__Methylobacteriaceae;g__Microvirga;Ambiguous_taxa
OTU630	0	1	2	6	10	1	0	0	0	1	0	0	0	0	0	0	0	0	k__Bacteria;p__Saccharibacteria;c__uncultured_bacterium;o__uncultured_bacterium;f__uncultured_bacterium;g__uncultured_bacterium;s__uncultured_bacterium
OTU226	4	0	2	2	1	0	2	0	0	1	1	4	0	1	1	1	1	0	k__Bacteria;p__Proteobacteria;c__Deltaproteobacteria;o__Myxococcales;f__Polyangiaceae;g__Sorangium
OTU560	0	6	2	3	3	1	2	0	1	2	1	0	1	1	0	0	2	1	k__Bacteria;p__Actinobacteria;c__Actinobacteria;o__Propionibacteriales;f__Nocardioidaceae;g__Nocardioides
OTU780	0	0	1	0	1	0	5	0	6	1	1	0	0	0	7	2	1	0	k__Bacteria;p__Actinobacteria;c__Actinobacteria;o__Micromonosporales;f__Micromonosporaceae
OTU878	5	1	1	0	0	2	0	4	2	2	5	1	1	1	0	0	0	0	k__Bacteria;p__Chloroflexi;c__Ktedonobacteria;o__JG30-KF-AS9
OTU1370	0	0	0	0	0	0	0	0	0	0	0	0	2	14	1	1	2	0	k__Bacteria;p__Proteobacteria;c__Gammaproteobacteria;o__Cellvibrionales;f__Cellvibrionaceae;g__Aestuariicella;s__uncultured_bacterium
OTU794	1	0	1	0	0	0	3	0	2	6	2	5	0	0	2	0	0	0	k__Bacteria;p__Bacteroidetes;c__Cytophagia;o__Cytophagales;f__Cytophagaceae;g__uncultured
OTU1399	0	1	0	0	0	2	2	0	1	1	1	2	1	1	11	2	1	0	k__Bacteria;p__Elusimicrobia;c__Elusimicrobia;o__Lineage_IIb;f__uncultured_bacterium;g__uncultured_bacterium;s__uncultured_bacterium
OTU310	5	4	4	1	1	1	1	0	2	0	0	0	1	0	0	0	0	0	k__Bacteria;p__Bacteroidetes;c__Flavobacteriia;o__Flavobacteriales;f__Flavobacteriaceae;g__Flavobacterium
OTU1183	2	3	3	0	0	6	1	0	2	1	0	1	2	0	0	0	0	0	k__Bacteria;p__Parcubacteria;c__uncultured_bacterium;o__uncultured_bacterium;f__uncultured_bacterium;g__uncultured_bacterium;s__uncultured_bacterium
OTU1368	0	0	0	0	0	0	0	0	0	0	0	0	1	0	1	1	18	2	k__Bacteria;p__Bacteroidetes;c__Flavobacteriia;o__Flavobacteriales;f__Flavobacteriaceae;g__Chryseobacterium
OTU439	1	2	3	1	0	0	2	2	1	2	0	2	0	1	0	0	0	0	k__Bacteria;p__Firmicutes;c__Clostridia;o__Halanaerobiales;f__ODP1230B8.23
OTU1038	0	0	0	0	0	0	2	1	0	2	4	4	1	1	0	0	8	0	k__Bacteria;p__Bacteroidetes;c__Cytophagia;o__Cytophagales;f__Cytophagaceae;g__Adhaeribacter;s__uncultured_bacterium
OTU363	1	5	0	0	0	1	0	0	4	2	4	1	0	0	0	0	0	0	k__Bacteria;p__Gemmatimonadetes;c__Gemmatimonadetes;o__Gemmatimonadales;f__Gemmatimonadaceae;g__Gemmatirosa;s__uncultured_bacterium
OTU69	3	0	2	0	2	4	5	0	1	1	0	0	0	0	2	0	0	1	k__Bacteria;p__Proteobacteria;c__Alphaproteobacteria;o__Rhizobiales;f__Rhizobiales_Incertae_Sedis;g__Bauldia;s__uncultured_bacterium
OTU508	3	0	4	0	0	0	0	8	0	0	0	0	0	1	3	3	0	0	k__Bacteria;p__Saccharibacteria
OTU471	1	5	3	0	0	1	2	0	1	2	0	3	0	0	0	2	0	0	k__Bacteria;p__Firmicutes;c__Clostridia;o__Clostridiales;f__Family_XVII;g__Sulfobacillus;s__uncultured_Clostridia_bacterium
OTU722	0	1	2	0	0	11	1	0	1	0	0	0	0	0	0	0	0	0	k__Bacteria;p__Proteobacteria
OTU281	4	1	1	3	0	2	1	0	1	1	0	1	0	0	0	1	6	0	k__Bacteria;p__Cyanobacteria;c__ML635J-21
OTU665	1	2	0	0	4	1	0	0	2	0	3	2	0	0	0	0	3	0	k__Bacteria;p__Proteobacteria;c__Deltaproteobacteria;o__Desulfurellales;f__Desulfurellaceae;g__H16;s__uncultured_proteobacterium
OTU1087	2	1	3	1	0	2	1	0	0	1	3	5	0	0	4	0	0	0	k__Bacteria;p__Elusimicrobia;c__Elusimicrobia;o__Lineage_IIb;f__uncultured_bacterium;g__uncultured_bacterium;s__uncultured_bacterium
OTU951	0	1	3	1	1	2	0	2	2	1	2	1	1	0	0	0	0	0	k__Bacteria;p__Firmicutes;c__Bacilli;o__Bacillales;f__Bacillaceae
OTU1244	1	0	2	0	0	3	0	1	0	1	0	0	2	4	1	1	0	3	k__Bacteria;p__Proteobacteria;c__Deltaproteobacteria;o__Myxococcales;f__Polyangiaceae;g__Sorangium
OTU896	2	0	1	4	2	1	1	8	1	0	3	1	0	0	0	0	0	2	k__Bacteria;p__Actinobacteria;c__Thermoleophilia;o__Solirubrobacterales
OTU1176	2	3	1	4	2	2	0	0	0	0	1	1	3	1	1	0	1	0	k__Bacteria;p__Acidobacteria;c__Subgroup_6
OTU317	3	3	1	0	0	1	3	1	0	3	1	1	1	0	1	0	1	2	k__Bacteria;p__Latescibacteria;Ambiguous_taxa;Ambiguous_taxa;Ambiguous_taxa;Ambiguous_taxa;Ambiguous_taxa
OTU398	6	18	0	0	0	0	0	0	0	0	0	0	0	0	0	0	0	0	k__Bacteria;p__Saccharibacteria
OTU1359	1	5	2	1	0	0	1	2	1	0	1	2	0	0	0	1	4	1	k__Bacteria;p__Acidobacteria;c__Subgroup_6
OTU1092	1	1	4	1	2	3	1	1	1	1	0	4	0	0	0	0	0	0	k__Bacteria;p__Chloroflexi
OTU237	3	3	2	0	0	0	1	1	5	1	1	3	0	0	0	0	0	0	k__Bacteria;p__Bacteroidetes;c__Cytophagia;o__Cytophagales;f__Cytophagaceae;g__uncultured
OTU1393	0	0	0	0	0	0	0	0	0	0	0	0	0	1	1	4	3	6	k__Bacteria;p__Bacteroidetes;c__Bacteroidetes_vadinHA17
OTU618	0	0	1	0	4	6	1	0	4	1	0	3	0	0	0	0	0	0	k__Bacteria;p__Proteobacteria;c__Gammaproteobacteria;o__Xanthomonadales
OTU1168	0	0	1	0	1	0	0	0	0	0	1	1	6	0	3	6	4	2	k__Bacteria;p__Proteobacteria;c__Alphaproteobacteria;o__Rickettsiales;f__SM2D12;g__uncultured_bacterium;s__uncultured_bacterium
OTU736	1	3	4	0	1	3	3	1	1	0	1	0	0	0	1	1	1	0	k__Bacteria;p__Chloroflexi;c__Anaerolineae;o__Anaerolineales;f__Anaerolineaceae;g__uncultured;s__uncultured_soil_bacterium
OTU929	0	0	0	3	3	3	0	1	2	1	6	0	0	0	1	0	1	0	k__Bacteria;p__Bacteroidetes;c__Sphingobacteriia;o__Sphingobacteriales
OTU1129	2	0	1	3	0	1	1	0	2	4	3	2	0	0	0	0	2	0	k__Bacteria;p__Bacteroidetes;c__Cytophagia;o__Cytophagales;f__Cytophagaceae;g__Adhaeribacter;Ambiguous_taxa
OTU969	0	0	0	0	1	1	0	0	7	1	4	1	0	0	6	1	0	0	k__Bacteria
OTU1085	0	2	3	0	3	0	0	0	1	0	3	2	0	0	0	0	1	0	k__Bacteria;p__Proteobacteria;c__Alphaproteobacteria;o__Alphaproteobacteria_Incertae_Sedis
OTU863	2	1	2	0	0	2	3	4	3	0	1	4	0	0	4	0	0	0	k__Bacteria;p__Proteobacteria;c__Deltaproteobacteria;o__Myxococcales;f__Sandaracinaceae;g__uncultured;s__uncultured_bacterium
OTU1136	3	0	2	0	2	2	6	2	1	2	2	1	0	0	0	0	0	0	k__Bacteria;p__Saccharibacteria;c__uncultured_bacterium;o__uncultured_bacterium;f__uncultured_bacterium;g__uncultured_bacterium;s__uncultured_bacterium
OTU704	2	1	2	0	0	4	1	2	2	2	1	2	0	0	0	0	0	0	k__Bacteria;p__Proteobacteria;c__Deltaproteobacteria;o__Myxococcales
OTU294	0	5	1	0	3	1	2	0	0	0	0	2	1	0	1	3	0	2	k__Bacteria;p__WS2;c__uncultured_Firmicutes_bacterium;o__uncultured_Firmicutes_bacterium;f__uncultured_Firmicutes_bacterium;g__uncultured_Firmicutes_bacterium;s__uncultured_Firmicutes_bacterium
OTU829	1	1	1	0	4	2	6	0	0	0	2	2	0	0	2	0	0	0	k__Bacteria;p__Acidobacteria;c__Subgroup_17
OTU1157	0	0	0	0	0	0	0	0	0	0	0	0	4	8	1	4	0	0	k__Bacteria;p__Bacteroidetes;c__Cytophagia;o__Cytophagales;f__Cyclobacteriaceae;g__Mariniradius;s__uncultured_Bacteroidetes_bacterium
OTU1212	0	0	1	1	0	0	6	2	1	0	4	1	5	2	2	1	0	0	k__Bacteria;p__Actinobacteria;c__Actinobacteria;o__Propionibacteriales;f__Nocardioidaceae;g__Nocardioides
OTU770	0	1	0	1	0	3	1	0	0	0	1	3	0	0	0	1	5	1	k__Bacteria;p__Chloroflexi;c__Caldilineae;o__Caldilineales;f__Caldilineaceae;g__uncultured;s__uncultured_bacterium
OTU1020	1	0	0	2	0	0	2	1	1	7	1	3	0	1	1	0	0	2	k__Bacteria;p__Proteobacteria;c__Betaproteobacteria;o__SC-I-84
OTU652	1	1	1	1	1	1	1	1	1	0	3	1	1	2	0	0	0	0	k__Bacteria;p__Bacteroidetes;c__Sphingobacteriia;o__Sphingobacteriales;f__Chitinophagaceae;g__Flavisolibacter;Ambiguous_taxa
OTU1285	1	0	3	1	0	1	0	1	2	1	0	1	0	2	1	1	1	1	k__Bacteria;p__Bacteroidetes;c__Bacteroidetes_Incertae_Sedis;o__Order_II;f__Rhodothermaceae;g__uncultured
OTU845	1	2	1	0	3	1	2	1	2	1	1	0	0	0	0	2	1	0	k__Bacteria;p__Proteobacteria;c__Alphaproteobacteria;o__Rhodospirillales;f__I-10;g__uncultured_bacterium;s__uncultured_bacterium
OTU1049	3	1	2	0	2	0	1	0	0	3	8	0	0	0	0	0	0	1	k__Bacteria;p__Chloroflexi;c__Chloroflexia;o__Herpetosiphonales;f__Herpetosiphonaceae;g__Herpetosiphon;Ambiguous_taxa
OTU848	0	0	2	3	0	4	0	5	1	1	2	2	0	0	2	0	0	0	k__Bacteria;p__Verrucomicrobia;c__OPB35_soil_group;o__uncultured_Verrucomicrobia_subdivision_3_bacterium;f__uncultured_Verrucomicrobia_subdivision_3_bacterium;g__uncultured_Verrucomicrobia_subdivision_3_bacterium;s__uncultured_Verrucomicrobia_subdivision_3_bacterium
OTU787	0	1	0	5	0	0	15	0	0	0	1	0	0	0	0	0	0	0	k__Bacteria;p__Proteobacteria;c__Deltaproteobacteria;o__Myxococcales;f__Polyangiaceae
OTU1028	1	0	1	0	4	2	0	0	0	0	4	0	1	0	1	4	1	1	k__Bacteria;p__Proteobacteria;c__Alphaproteobacteria;o__Rhodobacterales;f__Rhodobacteraceae;g__uncultured
OTU686	1	1	2	0	1	3	0	1	2	2	0	4	0	0	0	0	0	0	k__Bacteria;p__Parcubacteria;c__uncultured_bacterium;o__uncultured_bacterium;f__uncultured_bacterium;g__uncultured_bacterium;s__uncultured_bacterium
OTU685	1	1	2	0	1	1	2	1	1	0	1	1	1	0	4	0	0	0	k__Bacteria;p__Acidobacteria;c__Subgroup_5
OTU347	1	3	0	4	1	0	0	0	1	0	2	2	0	1	1	0	0	0	k__Bacteria;p__Cyanobacteria;c__Chloroplast
OTU897	2	0	2	4	1	0	1	8	2	0	1	0	0	0	0	0	0	1	k__Bacteria;p__Proteobacteria;c__Alphaproteobacteria;o__Rhodospirillales;f__Acetobacteraceae
OTU391	3	3	3	2	0	2	1	0	1	0	0	1	0	0	2	0	2	0	k__Bacteria;p__Chloroflexi;c__JG30-KF-CM66
OTU1398	1	2	2	1	0	1	0	0	0	1	0	1	0	0	0	1	6	1	k__Bacteria;p__Proteobacteria;c__Alphaproteobacteria;o__Rhodospirillales;f__DA111
OTU1118	2	4	1	0	0	1	1	0	2	1	2	3	2	0	0	0	0	0	k__Bacteria;p__Saccharibacteria
OTU103	6	0	6	0	0	1	0	1	1	0	0	2	0	0	0	0	0	0	k__Bacteria;p__Chloroflexi
OTU1041	0	0	3	1	0	0	1	2	1	1	3	0	3	0	3	1	0	0	k__Bacteria;p__Proteobacteria;c__Alphaproteobacteria;o__Rhizobiales;f__Rhodobiaceae;g__Parvibaculum;s__uncultured_Parvibaculum_sp.
OTU1044	1	0	1	4	1	2	1	1	1	1	5	1	0	0	0	0	1	0	k__Bacteria;p__Actinobacteria;c__Actinobacteria;o__Streptosporangiales;f__Thermomonosporaceae;g__Actinoallomurus;Ambiguous_taxa
OTU1021	1	1	2	0	0	1	2	1	0	5	1	3	0	0	0	0	1	0	k__Bacteria;p__Proteobacteria;c__Deltaproteobacteria;o__Myxococcales;f__Haliangiaceae;g__Haliangium;Ambiguous_taxa
OTU582	0	3	1	6	5	0	0	0	1	1	0	0	0	0	0	0	0	1	k__Bacteria;p__Proteobacteria;c__Deltaproteobacteria;o__Myxococcales;f__Sandaracinaceae;g__uncultured
OTU964	0	0	4	0	1	5	0	1	2	1	1	0	0	0	0	0	0	0	k__Bacteria;p__Proteobacteria
OTU1416	0	0	0	0	0	0	2	0	1	0	1	0	0	0	0	0	16	0	k__Bacteria;p__Proteobacteria;c__Betaproteobacteria;o__Burkholderiales;f__Oxalobacteraceae
OTU658	1	1	1	3	4	0	1	0	0	0	0	1	2	0	2	0	1	2	k__Bacteria;p__Actinobacteria;c__Thermoleophilia;o__Gaiellales;f__uncultured
OTU1311	0	0	0	0	0	0	0	0	0	0	2	1	8	2	6	2	0	0	k__Bacteria;p__Gemmatimonadetes;c__Gemmatimonadetes;o__Gemmatimonadales;f__Gemmatimonadaceae;g__uncultured;s__uncultured_Gemmatimonadales_bacterium
OTU1349	0	0	1	0	1	0	0	0	1	0	8	0	0	0	3	1	3	1	k__Bacteria;p__Actinobacteria;c__Thermoleophilia;o__Solirubrobacterales;f__Elev-16S-1332
OTU477	1	1	1	14	0	2	0	0	0	0	0	0	0	0	0	0	0	0	k__Bacteria;p__Gemmatimonadetes;c__Longimicrobia;o__Longimicrobiales;f__Longimicrobiaceae
OTU907	6	1	1	1	3	0	3	0	3	0	0	0	2	0	1	0	0	0	k__Bacteria;p__Chloroflexi;c__Ktedonobacteria;o__C0119;Ambiguous_taxa;Ambiguous_taxa;Ambiguous_taxa
OTU627	1	1	2	6	4	4	0	1	1	0	0	0	0	0	1	0	0	0	k__Bacteria;p__Actinobacteria;c__Actinobacteria;o__Catenulisporales;f__Actinospicaceae;g__Actinospica;Ambiguous_taxa
OTU902	1	2	0	2	1	0	0	2	0	0	2	3	0	0	0	0	2	1	k__Bacteria;p__Cyanobacteria;c__ML635J-21;o__uncultured_cyanobacterium;f__uncultured_cyanobacterium;g__uncultured_cyanobacterium;s__uncultured_cyanobacterium
OTU592	1	0	0	1	8	0	0	0	2	0	0	1	0	0	0	0	0	0	k__Bacteria;p__Bacteroidetes;c__Sphingobacteriia;o__Sphingobacteriales;f__Chitinophagaceae;g__uncultured;s__uncultured_bacterium
OTU1160	5	0	1	0	0	0	0	0	2	1	2	0	2	0	0	0	1	0	k__Bacteria;p__Saccharibacteria
OTU1178	0	0	0	0	0	0	2	0	1	0	0	2	5	0	4	1	2	4	k__Bacteria;p__Acidobacteria;c__Subgroup_6;o__unidentified;f__unidentified;g__unidentified;s__unidentified
OTU1114	0	0	0	0	0	0	1	0	0	1	7	9	0	0	0	0	1	0	k__Bacteria;p__Bacteroidetes;c__Sphingobacteriia;o__Sphingobacteriales;f__Sphingobacteriaceae
OTU833	2	1	1	0	0	1	5	0	0	1	0	3	0	0	0	2	0	0	k__Bacteria;p__Parcubacteria;c__uncultured_bacterium;o__uncultured_bacterium;f__uncultured_bacterium;g__uncultured_bacterium;s__uncultured_bacterium
OTU417	0	5	0	0	0	0	0	4	2	0	2	4	0	0	3	0	0	0	k__Bacteria;p__Proteobacteria;c__Alphaproteobacteria;o__Rhodospirillales;f__Rhodospirillaceae
OTU782	0	0	0	1	1	0	4	2	2	0	2	2	0	0	1	0	0	3	k__Bacteria;p__Bacteroidetes;c__Sphingobacteriia;o__Sphingobacteriales;f__Chitinophagaceae
OTU1365	0	0	0	0	0	0	0	0	0	0	0	0	4	1	1	3	3	2	k__Bacteria;p__Bacteroidetes;c__Flavobacteriia;o__Flavobacteriales;f__Flavobacteriaceae;g__Subsaxibacter;Ambiguous_taxa
OTU312	0	5	0	0	1	0	1	2	0	0	0	6	1	0	0	0	1	2	k__Bacteria;p__Proteobacteria;c__Alphaproteobacteria;o__Rhizobiales;f__D05-2;Ambiguous_taxa;Ambiguous_taxa
OTU765	0	1	1	0	0	4	0	1	0	2	5	0	1	0	0	0	0	0	k__Bacteria;p__Saccharibacteria
OTU853	1	0	1	0	0	2	1	4	0	0	1	1	0	0	7	0	1	0	k__Bacteria;p__Proteobacteria;c__Alphaproteobacteria;o__Sneathiellales;f__Sneathiellaceae;g__uncultured;s__uncultured_bacterium
OTU1242	0	1	0	0	0	0	0	0	0	0	1	0	0	7	1	4	0	2	k__Bacteria;p__Firmicutes;c__Clostridia;o__Clostridiales;f__Caldicoprobacteraceae;g__Caldicoprobacter
OTU1039	2	2	0	0	0	2	0	0	1	2	8	1	0	0	1	0	0	0	k__Bacteria;p__Chloroflexi;c__Ktedonobacteria;o__Ktedonobacterales;f__FCPS473
OTU767	3	0	2	2	0	2	0	0	2	0	1	0	1	0	1	0	1	1	k__Bacteria;p__Proteobacteria;c__Betaproteobacteria;o__Burkholderiales;f__Oxalobacteraceae
OTU1071	0	3	2	0	0	0	1	0	0	1	4	2	2	0	1	2	1	1	k__Bacteria;p__Acidobacteria;c__Subgroup_6
OTU1251	0	0	1	0	0	0	0	0	0	0	0	0	2	3	2	6	0	2	k__Bacteria;p__Bacteroidetes;c__Bacteroidetes_Incertae_Sedis;o__Order_III;f__CK06-06-Mud-MAS4B-21;g__uncultured_bacterium;s__uncultured_bacterium
OTU1105	1	3	1	0	1	0	1	0	2	1	0	2	0	0	1	0	0	2	k__Bacteria;p__Bacteroidetes;c__Sphingobacteriia;o__Sphingobacteriales;f__Chitinophagaceae;g__uncultured
OTU272	14	1	1	0	0	0	0	0	0	0	0	0	0	0	0	0	0	0	k__Bacteria;p__Proteobacteria;c__Gammaproteobacteria;o__Legionellales;f__Coxiellaceae;g__Aquicella
OTU494	1	2	3	1	3	0	0	0	0	1	0	2	0	0	0	0	0	0	k__Bacteria;p__Chloroflexi;c__Ktedonobacteria;o__C0119;Ambiguous_taxa;Ambiguous_taxa;Ambiguous_taxa
OTU568	2	0	0	0	2	0	1	0	2	3	0	1	0	0	0	0	1	0	k__Bacteria;p__Gemmatimonadetes;c__Gemmatimonadetes;o__Gemmatimonadales;f__Gemmatimonadaceae;g__uncultured
OTU1380	0	0	0	0	0	0	0	0	0	0	0	0	0	0	1	1	14	0	k__Bacteria;p__Firmicutes;c__Bacilli;o__Bacillales;f__Family_XII;g__Exiguobacterium
OTU991	3	2	2	0	0	0	0	1	0	5	0	1	1	0	0	0	0	0	k__Bacteria;p__Bacteroidetes;c__Sphingobacteriia;o__Sphingobacteriales;f__uncultured;g__uncultured_bacterium;s__uncultured_bacterium
OTU1159	0	0	0	0	0	0	0	0	0	0	0	0	3	1	0	10	1	4	k__Bacteria;p__Proteobacteria;c__Deltaproteobacteria;o__Desulfuromonadales
OTU672	2	2	1	2	3	2	1	2	1	0	0	0	0	0	0	0	0	0	k__Bacteria;p__Saccharibacteria;c__uncultured_Candidatus_Saccharibacteria_bacterium;o__uncultured_Candidatus_Saccharibacteria_bacterium;f__uncultured_Candidatus_Saccharibacteria_bacterium;g__uncultured_Candidatus_Saccharibacteria_bacterium;s__uncultured_Candidatus_Saccharibacteria_bacterium
OTU876	0	0	0	0	1	4	1	6	2	0	0	2	0	0	0	1	0	0	k__Bacteria;p__Firmicutes;c__Bacilli;o__Bacillales;f__Paenibacillaceae;g__Paenibacillus
OTU230	4	1	2	1	0	0	0	1	0	1	1	1	0	0	0	0	0	0	k__Bacteria;p__TM6_(Dependentiae)
OTU710	1	0	0	1	1	1	2	0	4	1	1	1	0	0	1	0	0	0	k__Bacteria;p__Chlamydiae;c__Chlamydiae;o__Chlamydiales;f__Parachlamydiaceae;g__Neochlamydia
OTU1281	0	0	0	0	0	0	0	0	0	0	0	0	4	3	0	2	1	0	k__Bacteria;p__Proteobacteria;c__Gammaproteobacteria;o__Oceanospirillales;f__Oceanospirillaceae;g__Pseudohongiella;Ambiguous_taxa
OTU1352	0	0	0	1	0	1	0	0	0	0	0	0	0	0	0	0	9	0	k__Bacteria;p__Saccharibacteria
OTU360	2	6	1	1	1	0	0	2	1	1	0	0	0	0	0	0	0	1	k__Bacteria;p__Acidobacteria;c__Blastocatellia;o__Blastocatellales;f__Blastocatellaceae_(Subgroup_4);g__11-24
OTU153	5	0	1	1	1	1	1	1	0	0	0	1	0	0	0	0	0	0	k__Bacteria;p__Saccharibacteria;c__uncultured_bacterium;o__uncultured_bacterium;f__uncultured_bacterium;g__uncultured_bacterium;s__uncultured_bacterium
OTU840	2	1	2	0	1	0	3	1	1	3	2	1	0	0	0	0	1	0	k__Bacteria;p__Actinobacteria;c__Thermoleophilia;o__Gaiellales;f__uncultured
OTU1112	0	0	0	1	0	0	6	0	3	1	0	4	1	0	0	0	1	1	k__Bacteria;p__Proteobacteria;c__Gammaproteobacteria;o__Xanthomonadales;f__Xanthomonadaceae;g__uncultured;s__uncultured_Xanthomonadaceae_bacterium
OTU1011	0	3	0	1	4	1	1	0	1	2	1	1	0	0	0	0	1	1	k__Bacteria;p__Actinobacteria;c__Acidimicrobiia;o__Acidimicrobiales;f__uncultured
OTU715	1	1	1	1	0	7	0	0	0	0	0	0	0	0	6	0	0	0	k__Bacteria;p__Elusimicrobia;c__Elusimicrobia;o__Lineage_IIb;f__uncultured_bacterium;g__uncultured_bacterium;s__uncultured_bacterium
OTU1013	0	1	0	0	2	2	1	5	0	4	1	1	0	0	0	0	1	0	k__Bacteria;p__Proteobacteria;c__Betaproteobacteria;o__Burkholderiales;f__Comamonadaceae;g__Variovorax
OTU490	0	1	5	0	1	1	0	0	1	0	1	1	1	1	0	1	1	0	k__Bacteria;p__Proteobacteria;c__Deltaproteobacteria;o__Myxococcales;f__Haliangiaceae;g__Haliangium
OTU1415	0	0	0	0	0	0	0	0	1	0	0	1	0	0	0	1	10	0	k__Bacteria;p__Proteobacteria;c__Deltaproteobacteria;o__Myxococcales;f__Polyangiaceae
OTU1413	0	2	0	0	0	0	2	0	0	0	2	0	0	0	1	2	3	4	k__Bacteria;p__Acidobacteria;c__Subgroup_6
OTU578	2	0	0	1	13	0	0	0	0	0	0	0	0	0	0	0	0	0	k__Bacteria;p__Candidatus_Berkelbacteria;c__uncultured_soil_bacterium;o__uncultured_soil_bacterium;f__uncultured_soil_bacterium;g__uncultured_soil_bacterium;s__uncultured_soil_bacterium
OTU591	0	0	0	0	3	1	1	2	1	0	0	1	0	0	1	1	1	1	k__Bacteria;p__Bacteroidetes;c__Sphingobacteriia;o__Sphingobacteriales;f__Chitinophagaceae;g__Taibaiella
OTU566	1	1	5	5	1	0	0	4	0	0	0	0	0	0	0	0	0	0	k__Bacteria;p__Actinobacteria;c__Thermoleophilia
OTU669	3	0	4	0	1	1	0	0	0	1	0	3	0	0	0	0	0	0	k__Bacteria;p__Chloroflexi;c__Thermomicrobia;o__JG30-KF-CM45
OTU377	0	3	4	1	1	1	0	1	0	1	3	0	0	0	2	0	0	0	k__Bacteria;p__Proteobacteria;c__Deltaproteobacteria;o__Myxococcales;f__uncultured;g__uncultured_delta_proteobacterium;s__uncultured_delta_proteobacterium
OTU671	0	0	1	1	10	2	0	0	0	1	0	0	0	0	0	0	0	0	k__Bacteria;p__Proteobacteria;c__Alphaproteobacteria;o__Rickettsiales
OTU609	0	2	1	0	4	5	0	0	0	0	0	0	0	0	0	0	0	0	k__Bacteria;p__Gemmatimonadetes;c__Longimicrobia;o__Longimicrobiales;f__Longimicrobiaceae;g__uncultured_bacterium;s__uncultured_bacterium
OTU1407	0	0	0	0	0	0	0	0	0	0	0	0	0	0	0	1	7	4	k__Bacteria;p__Gemmatimonadetes;c__S0134_terrestrial_group;o__uncultured_bacterium;f__uncultured_bacterium;g__uncultured_bacterium;s__uncultured_bacterium
OTU1367	0	0	0	0	0	0	0	0	0	0	0	0	0	0	0	3	4	1	k__Bacteria;p__Verrucomicrobia;c__Spartobacteria;o__Chthoniobacterales;f__FukuN18_freshwater_group;g__uncultured_organism;s__uncultured_organism
OTU832	1	3	1	0	1	1	3	1	1	1	0	1	0	0	1	0	1	0	k__Archaea;p__Thaumarchaeota;c__Soil_Crenarchaeotic_Group(SCG);o__uncultured_archaeon;f__uncultured_archaeon;g__uncultured_archaeon;s__uncultured_archaeon
OTU882	0	0	0	0	0	0	2	7	0	3	0	0	0	2	0	1	0	0	k__Bacteria;p__Bacteroidetes;c__Sphingobacteriia;o__Sphingobacteriales;f__Chitinophagaceae;g__Chitinophaga
OTU229	5	0	2	0	0	0	0	1	0	0	0	0	1	0	6	0	0	1	k__Bacteria;p__Chloroflexi;c__Anaerolineae;o__Anaerolineales;f__Anaerolineaceae;g__uncultured
OTU1094	0	4	5	0	0	0	0	0	0	0	2	2	0	0	0	0	0	0	k__Bacteria;p__Proteobacteria;c__Betaproteobacteria;o__Nitrosomonadales;f__Nitrosomonadaceae;g__uncultured;s__uncultured_Burkholderiaceae_bacterium
OTU92	3	1	0	0	2	4	1	0	0	0	0	0	0	0	0	0	0	1	k__Bacteria;p__Gemmatimonadetes;c__S0134_terrestrial_group;Ambiguous_taxa;Ambiguous_taxa;Ambiguous_taxa;Ambiguous_taxa
OTU535	3	0	4	2	0	2	0	0	1	1	0	0	0	0	2	0	0	0	k__Bacteria;p__Bacteroidetes;c__Sphingobacteriia;o__Sphingobacteriales;f__Chitinophagaceae;g__uncultured
OTU1225	0	1	1	2	1	0	3	0	1	2	0	0	3	0	1	1	0	0	k__Bacteria;p__Proteobacteria;c__Deltaproteobacteria;o__Myxococcales
OTU524	0	0	3	0	1	0	1	0	0	2	1	1	0	0	2	0	0	1	k__Bacteria;p__Acidobacteria;c__Solibacteres;o__Solibacterales;f__Solibacteraceae_(Subgroup_3);g__Candidatus_Solibacter;Ambiguous_taxa
OTU570	0	0	0	6	4	0	0	0	1	0	0	1	0	0	0	0	0	0	k__Bacteria;p__Bacteroidetes;c__Flavobacteriia;o__Flavobacteriales;f__Flavobacteriaceae;g__Flavobacterium
OTU117	2	4	1	0	1	0	0	0	1	0	0	1	0	0	0	1	0	0	k__Bacteria;p__Saccharibacteria
OTU908	2	0	1	3	0	1	0	1	4	0	1	1	0	0	0	1	1	0	k__Bacteria;p__Actinobacteria;c__Actinobacteria;o__Micrococcales;f__Microbacteriaceae;g__Humibacter;Ambiguous_taxa
OTU1205	2	0	0	0	0	0	0	1	0	0	3	0	5	0	0	5	0	0	k__Bacteria;p__Proteobacteria;c__Alphaproteobacteria;o__Rhodospirillales;f__MND8;g__uncultured_bacterium;s__uncultured_bacterium
OTU797	0	2	5	0	0	1	3	0	0	4	0	0	0	0	0	0	0	0	k__Bacteria;p__Proteobacteria;c__Alphaproteobacteria;o__Rickettsiales;f__SM2D12
OTU585	1	1	1	1	4	0	2	0	1	0	1	0	0	0	0	0	1	0	k__Bacteria;p__Saccharibacteria;c__uncultured_bacterium;o__uncultured_bacterium;f__uncultured_bacterium;g__uncultured_bacterium;s__uncultured_bacterium
OTU1372	1	2	4	0	0	0	0	0	1	2	0	0	0	0	0	0	3	0	k__Bacteria;p__Proteobacteria;c__Deltaproteobacteria;o__Bdellovibrionales;f__Bdellovibrionaceae;g__OM27_clade;s__uncultured_bacterium
OTU1396	1	0	1	3	0	0	0	4	0	0	0	1	1	0	0	0	4	0	k__Bacteria;p__Elusimicrobia;c__Elusimicrobia;o__Lineage_IIa
OTU945	0	0	0	0	0	0	0	0	3	0	0	0	4	0	4	3	3	1	k__Bacteria;p__Actinobacteria;c__Nitriliruptoria;o__Euzebyales;f__Euzebyaceae;g__Euzebya
OTU914	0	1	3	1	0	0	1	0	4	0	0	1	0	0	0	0	0	0	k__Bacteria;p__Proteobacteria;c__Gammaproteobacteria;o__Legionellales;f__Coxiellaceae;g__Aquicella
OTU469	0	0	3	1	0	0	0	1	2	0	4	1	0	0	0	1	0	1	k__Bacteria;p__Proteobacteria;c__Betaproteobacteria;o__Burkholderiales;f__Burkholderiaceae;g__Burkholderia-Paraburkholderia;s__uncultured_Burkholderia_sp.
OTU1051	0	0	0	0	2	0	0	1	0	0	3	0	1	0	1	3	2	1	k__Bacteria;p__Proteobacteria;c__Gammaproteobacteria;o__Legionellales;f__Coxiellaceae;g__Aquicella
OTU215	4	1	1	0	0	2	0	0	0	1	0	0	0	0	0	0	0	1	k__Bacteria;p__Saccharibacteria;c__uncultured_bacterium;o__uncultured_bacterium;f__uncultured_bacterium;g__uncultured_bacterium;s__uncultured_bacterium
OTU390	0	4	0	1	1	1	0	1	0	0	0	3	0	0	1	0	1	0	k__Bacteria;p__Gemmatimonadetes;c__BD2-11_terrestrial_group
OTU681	1	1	0	0	1	9	1	0	0	1	0	1	0	0	0	0	0	0	k__Bacteria;p__Saccharibacteria
OTU573	0	0	1	2	3	2	0	0	1	0	1	2	0	0	1	0	0	0	k__Bacteria;p__Proteobacteria;c__Alphaproteobacteria;o__Rhodospirillales;f__DA111
OTU387	0	2	1	1	0	5	2	0	0	2	0	1	0	0	0	0	0	0	k__Bacteria;p__Chloroflexi;c__Ktedonobacteria;o__Ktedonobacterales;f__Ktedonobacteraceae;g__uncultured
OTU884	0	0	4	0	0	1	0	2	0	2	0	1	0	0	0	0	0	0	k__Bacteria;p__Firmicutes;c__Bacilli;o__Bacillales;f__Paenibacillaceae;g__uncultured
OTU1070	0	0	0	1	3	0	2	1	2	1	4	0	0	0	0	0	0	0	k__Bacteria;p__Saccharibacteria
OTU1174	0	0	0	0	0	0	0	0	0	0	0	0	10	0	0	0	0	1	k__Bacteria;p__Proteobacteria;c__Betaproteobacteria;o__Nitrosomonadales;f__Gallionellaceae;g__Candidatus_Nitrotoga
OTU1130	0	1	0	0	0	1	0	0	1	0	2	2	1	0	1	1	0	0	k__Bacteria;p__Chloroflexi;c__JG30-KF-CM66
OTU384	0	4	0	0	0	0	1	1	3	1	0	2	0	0	1	1	0	1	k__Bacteria;p__Bacteroidetes;c__Sphingobacteriia;o__Sphingobacteriales;f__uncultured;g__uncultured_bacterium;s__uncultured_bacterium
OTU105	5	3	0	0	0	0	0	0	0	0	0	0	0	0	0	0	0	0	k__Bacteria;p__Saccharibacteria;c__uncultured_bacterium;o__uncultured_bacterium;f__uncultured_bacterium;g__uncultured_bacterium;s__uncultured_bacterium
OTU221	3	2	4	0	0	1	0	0	0	0	1	0	0	0	1	0	0	0	k__Bacteria;p__Gemmatimonadetes;c__Gemmatimonadetes;o__Gemmatimonadales;f__Gemmatimonadaceae
OTU694	5	0	2	0	0	3	0	0	2	1	1	0	1	0	0	0	0	0	k__Bacteria;p__Chloroflexi;c__Ktedonobacteria;o__JG30-KF-AS9;f__uncultured_bacterium;g__uncultured_bacterium;s__uncultured_bacterium
OTU1192	0	0	0	0	0	0	0	0	0	0	0	0	11	0	0	0	0	0	k__Bacteria;p__Acidobacteria;c__Subgroup_6
OTU709	0	1	0	0	0	2	0	0	1	8	0	0	1	0	0	0	0	0	k__Bacteria;p__Bacteroidetes;c__Sphingobacteriia;o__Sphingobacteriales;f__NS11-12_marine_group;g__uncultured_bacterium;s__uncultured_bacterium
OTU958	1	0	2	1	0	0	3	0	6	0	1	1	0	0	0	0	0	0	k__Bacteria;p__Elusimicrobia;c__Elusimicrobia;o__Lineage_IIa;f__uncultured_bacterium;g__uncultured_bacterium;s__uncultured_bacterium
OTU1188	0	0	0	0	0	0	0	0	0	0	0	0	2	1	1	9	0	1	k__Bacteria;p__Proteobacteria;c__Alphaproteobacteria;o__Alphaproteobacteria_Incertae_Sedis;f__Unknown_Family;g__uncultured;s__uncultured_organism
OTU838	0	3	0	0	0	1	3	1	0	0	0	1	0	0	1	1	0	0	k__Bacteria;p__Chlorobi;c__Chlorobia;o__Chlorobiales;f__OPB56
OTU1408	2	2	3	1	0	0	1	0	0	0	1	0	0	0	0	0	3	0	k__Bacteria;p__Acidobacteria;c__Blastocatellia;o__Blastocatellales;f__Blastocatellaceae_(Subgroup_4);g__DS-100
OTU1125	0	0	0	0	0	0	3	0	0	0	3	5	0	0	0	0	0	0	k__Bacteria;p__Bacteroidetes;c__Cytophagia;o__Cytophagales;f__Cytophagaceae
OTU1072	0	0	0	0	4	0	0	0	3	3	2	1	0	0	0	0	1	0	k__Bacteria;p__Proteobacteria;c__Gammaproteobacteria;o__HTA4;f__uncultured_soil_bacterium;g__uncultured_soil_bacterium;s__uncultured_soil_bacterium
OTU210	3	1	2	0	1	0	0	1	2	1	0	2	1	0	0	0	0	0	k__Bacteria;p__Actinobacteria;c__Actinobacteria;o__Pseudonocardiales;f__Pseudonocardiaceae;g__Amycolatopsis;Ambiguous_taxa
OTU124	4	1	1	2	0	0	0	0	0	0	1	2	0	0	1	0	0	0	k__Bacteria;p__Proteobacteria;c__Alphaproteobacteria;o__Rhizobiales;f__JG34-KF-361;g__uncultured_bacterium;s__uncultured_bacterium
OTU727	1	1	0	1	1	2	0	0	0	0	0	0	0	0	6	2	1	0	k__Bacteria;p__Proteobacteria;c__Alphaproteobacteria;o__Rickettsiales;f__Rickettsiales_Incertae_Sedis;g__Candidatus_Captivus;s__uncultured_bacterium
OTU615	1	1	0	0	3	0	0	0	1	0	0	1	0	0	0	0	0	0	k__Bacteria;p__Proteobacteria;c__Alphaproteobacteria;o__Rhizobiales;f__JG34-KF-361;g__uncultured_bacterium;s__uncultured_bacterium
OTU261	2	1	2	0	1	1	1	0	1	0	1	1	2	0	0	0	0	0	k__Bacteria;p__Actinobacteria;c__Thermoleophilia;o__Solirubrobacterales;f__Patulibacteraceae;g__Patulibacter;s__uncultured_bacterium
OTU1403	2	0	4	0	0	0	0	0	1	0	1	0	0	0	0	0	1	0	k__Bacteria;p__Proteobacteria;c__Gammaproteobacteria
OTU1249	0	0	0	0	0	0	0	0	0	0	0	0	0	7	0	4	1	0	k__Bacteria;p__Proteobacteria;c__Betaproteobacteria;o__Burkholderiales;f__Alcaligenaceae;g__Pusillimonas
OTU655	0	0	0	1	2	1	1	0	0	1	1	0	0	0	0	0	2	2	k__Bacteria;p__Armatimonadetes;c__Armatimonadia;o__Armatimonadales
OTU1010	0	0	1	2	0	0	1	1	0	4	1	0	0	0	3	0	2	0	k__Bacteria;p__Saccharibacteria
OTU1181	0	0	0	0	0	0	0	0	0	0	0	0	6	0	2	5	0	0	k__Bacteria;p__Bacteroidetes;c__Flavobacteriia;o__Flavobacteriales;f__Flavobacteriaceae;g__Flavobacterium
OTU427	0	0	5	0	0	0	4	1	0	0	2	0	1	0	0	0	0	0	k__Bacteria;p__Chloroflexi;c__JG30-KF-CM66;o__uncultured_Caldilinea_sp.;f__uncultured_Caldilinea_sp.;g__uncultured_Caldilinea_sp.;s__uncultured_Caldilinea_sp.
OTU1420	1	0	1	1	0	0	2	0	0	0	0	3	0	0	1	0	2	1	k__Bacteria;p__Proteobacteria;c__Gammaproteobacteria;o__Legionellales;f__Coxiellaceae;g__Aquicella
OTU748	4	1	0	0	0	5	0	0	0	2	0	0	0	0	0	0	0	0	k__Bacteria;p__Firmicutes;c__Bacilli;o__Bacillales;f__Bacillaceae;g__Lentibacillus;s__uncultured_bacterium
OTU421	0	2	8	0	0	0	0	1	0	1	0	0	0	0	0	0	1	0	k__Bacteria
OTU1290	0	0	0	0	0	0	3	0	0	2	1	0	1	3	1	1	2	0	k__Bacteria;p__Acidobacteria;c__Holophagae;o__Subgroup_7
OTU917	2	1	1	0	0	0	0	1	1	1	2	0	0	0	0	0	0	0	k__Bacteria;p__Saccharibacteria
OTU953	1	0	0	0	0	1	0	0	7	0	0	2	0	0	0	0	0	0	k__Bacteria;p__Bacteroidetes;c__Sphingobacteriia;o__Sphingobacteriales;f__env.OPS_17
OTU637	0	0	0	0	12	0	0	0	0	0	0	0	0	0	0	0	0	0	k__Bacteria;p__Proteobacteria;c__Gammaproteobacteria;o__Xanthomonadales;f__uncultured
OTU1358	0	0	0	0	0	0	0	0	0	0	0	0	0	0	0	0	4	10	k__Bacteria;p__Proteobacteria;c__Betaproteobacteria;o__Burkholderiales;f__Burkholderiaceae;g__Lautropia;Ambiguous_taxa
OTU250	3	2	1	1	1	0	2	0	0	0	0	1	0	1	0	0	0	0	k__Bacteria;p__Acidobacteria;c__Subgroup_15
OTU869	0	1	1	0	0	0	2	3	0	1	3	3	0	0	0	0	0	0	k__Bacteria;p__Acidobacteria;c__Holophagae;o__Subgroup_10;f__ABS-19
OTU1110	0	0	3	0	1	0	0	0	0	0	1	4	0	0	2	0	0	0	k__Bacteria;p__Proteobacteria;c__Deltaproteobacteria;o__Myxococcales;f__Nannocystaceae
OTU1392	0	0	0	0	0	0	0	0	0	0	0	0	1	0	0	1	4	1	k__Bacteria;p__Proteobacteria;c__Betaproteobacteria;o__Nitrosomonadales;f__Nitrosomonadaceae;g__Nitrosomonas;s__Nitrosomonas_nitrosa
OTU113	4	0	2	1	0	0	0	0	0	1	1	2	0	0	0	0	1	0	k__Bacteria
OTU431	0	0	5	1	0	0	1	0	1	2	0	3	0	0	0	0	0	0	k__Bacteria;p__Actinobacteria;c__Actinobacteria;o__Corynebacteriales;f__Mycobacteriaceae;g__Mycobacterium;Ambiguous_taxa
OTU1275	1	0	0	0	1	0	0	1	2	1	0	0	3	1	0	0	0	0	k__Bacteria;p__Firmicutes;c__Bacilli;o__Bacillales;f__Paenibacillaceae;g__Paenibacillus
OTU1098	0	0	2	0	0	1	0	0	0	0	2	5	0	0	0	0	0	0	k__Bacteria;p__Bacteroidetes;c__Cytophagia;o__Cytophagales;f__Cytophagaceae;g__uncultured;s__uncultured_soil_bacterium
OTU631	1	0	1	1	0	1	0	0	0	0	3	0	0	0	0	0	0	0	k__Bacteria;p__Chloroflexi;c__TK10
OTU1345	0	0	0	0	0	0	0	0	0	0	1	1	1	0	0	0	6	0	k__Bacteria;p__Chloroflexi;c__Chloroflexia;o__Chloroflexales;f__Chloroflexaceae;g__Chloronema;s__uncultured_bacterium
OTU1346	0	0	0	2	2	1	0	1	0	0	0	0	0	0	1	0	4	0	k__Bacteria;p__Proteobacteria;c__Alphaproteobacteria;o__Rhodobacterales;f__Rhodobacteraceae;g__Rubellimicrobium
OTU1390	0	0	0	0	0	0	0	0	0	0	0	0	0	0	0	0	11	0	k__Bacteria;p__Actinobacteria;c__Actinobacteria;o__Streptosporangiales;f__Nocardiopsaceae
OTU816	0	1	0	0	0	0	8	0	0	3	0	0	0	0	1	0	0	0	k__Bacteria;p__Candidatus_Berkelbacteria;c__uncultured_soil_bacterium;o__uncultured_soil_bacterium;f__uncultured_soil_bacterium;g__uncultured_soil_bacterium;s__uncultured_soil_bacterium
OTU253	4	0	0	1	0	0	0	0	0	1	4	0	0	0	0	0	0	0	k__Bacteria;p__Chloroflexi;c__NLS2-31;o__uncultured_bacterium;f__uncultured_bacterium;g__uncultured_bacterium;s__uncultured_bacterium
OTU714	1	1	0	4	0	1	0	0	1	0	1	0	0	0	0	0	1	0	k__Bacteria;p__Acidobacteria;c__Holophagae;o__Subgroup_10;f__Sva0725
OTU1211	1	0	0	0	1	0	0	0	0	1	0	0	6	0	0	0	1	2	k__Bacteria;p__Proteobacteria;c__Alphaproteobacteria;o__Rhodospirillales;f__I-10
OTU1355	2	0	0	0	0	1	0	1	0	0	2	0	0	0	0	1	3	1	k__Bacteria;p__Saccharibacteria
OTU758	1	0	0	0	1	6	0	1	0	0	1	0	0	0	0	0	0	0	k__Bacteria;p__Parcubacteria;c__uncultured_bacterium;o__uncultured_bacterium;f__uncultured_bacterium;g__uncultured_bacterium;s__uncultured_bacterium
OTU1001	3	0	1	0	0	0	1	1	0	2	1	0	0	0	0	0	0	0	k__Bacteria;p__Firmicutes;c__Bacilli;o__Bacillales;f__Paenibacillaceae;g__Paenibacillus
OTU830	0	2	1	0	0	0	2	0	1	0	2	1	0	0	0	0	0	0	k__Bacteria;p__Actinobacteria;c__Actinobacteria;o__Propionibacteriales;f__Nocardioidaceae;g__Nocardioides
OTU1231	5	0	0	0	0	0	0	0	0	0	0	0	2	0	0	0	0	0	k__Bacteria;p__Saccharibacteria
OTU1074	0	0	0	1	0	0	1	1	0	1	4	0	0	0	0	0	2	1	k__Bacteria;p__Chloroflexi;c__TK10
OTU131	2	1	0	0	3	0	1	2	0	0	0	0	0	0	1	0	1	0	k__Bacteria;p__Acidobacteria;c__Solibacteres;o__Solibacterales;f__Solibacteraceae_(Subgroup_3);g__Bryobacter
OTU718	0	2	0	0	1	2	1	1	0	1	0	1	0	0	1	0	0	0	k__Bacteria;p__Gemmatimonadetes;c__BD2-11_terrestrial_group
OTU804	2	1	0	0	0	0	5	0	0	3	0	1	0	0	0	0	0	0	k__Bacteria;p__Cyanobacteria;c__Chloroplast
OTU1061	0	2	1	0	0	1	0	0	0	1	3	1	0	0	0	1	0	1	k__Bacteria;p__Gemmatimonadetes;c__S0134_terrestrial_group;Ambiguous_taxa;Ambiguous_taxa;Ambiguous_taxa;Ambiguous_taxa
OTU800	0	1	1	0	0	0	7	1	0	0	0	1	0	0	0	0	1	0	k__Bacteria;p__Bacteroidetes;c__Sphingobacteriia;o__Sphingobacteriales;f__Chitinophagaceae;g__Cnuella;Ambiguous_taxa
OTU1410	0	0	1	0	0	0	0	1	1	0	0	0	0	0	0	0	6	1	k__Bacteria;p__Chloroflexi;c__Anaerolineae;o__Anaerolineales;f__Anaerolineaceae;g__uncultured
OTU481	0	0	1	0	0	2	0	1	1	0	2	0	1	0	0	0	0	0	k__Bacteria;p__Bacteroidetes;c__Cytophagia;o__Cytophagales;f__Cytophagaceae;g__Sporocytophaga;s__uncultured_bacterium
OTU689	2	0	0	1	0	4	1	0	0	0	2	0	0	0	1	0	0	0	k__Bacteria;p__Actinobacteria;c__Actinobacteria;o__Frankiales;f__Geodermatophilaceae
OTU646	2	0	0	0	2	0	1	0	0	0	0	1	0	0	0	0	0	1	k__Bacteria;p__Acidobacteria;c__Subgroup_6
OTU1297	1	0	1	0	0	0	0	0	0	0	0	0	1	2	1	0	1	1	k__Bacteria;p__Proteobacteria;c__Alphaproteobacteria;o__Rhodobacterales;f__Rhodobacteraceae
OTU920	0	0	0	0	0	0	0	0	5	0	0	0	3	1	0	0	0	0	k__Bacteria;p__Proteobacteria;c__Deltaproteobacteria;o__NB1-j
OTU526	1	2	2	0	0	0	1	4	0	2	0	0	0	0	0	0	0	0	k__Bacteria;p__Proteobacteria;c__Gammaproteobacteria;o__Legionellales;f__Coxiellaceae;g__Aquicella
OTU1191	0	0	0	1	0	0	0	2	0	1	0	0	4	0	0	0	1	3	k__Bacteria;p__Gemmatimonadetes;c__Gemmatimonadetes;o__Gemmatimonadales;f__Gemmatimonadaceae;g__uncultured;s__uncultured_bacterium
OTU1022	1	1	1	0	0	1	0	3	0	0	3	1	0	0	0	0	0	0	k__Bacteria;p__Firmicutes;c__Bacilli;o__Bacillales;f__Bacillaceae;g__Bacillus
OTU173	7	0	0	1	1	1	0	0	0	0	0	0	0	0	0	0	0	0	k__Bacteria;p__Proteobacteria
OTU366	0	4	0	1	0	0	0	0	0	0	2	0	1	0	4	0	0	0	k__Bacteria;p__Proteobacteria;c__Betaproteobacteria;o__Nitrosomonadales;f__Nitrosomonadaceae
OTU817	0	0	0	0	0	0	4	1	0	0	1	0	0	0	3	0	0	0	k__Bacteria;p__Actinobacteria;c__Actinobacteria;o__Frankiales;f__Acidothermaceae;g__Acidothermus
OTU1199	0	0	0	0	0	0	1	0	1	1	0	1	4	0	0	0	0	2	k__Bacteria;p__Chloroflexi;c__Thermomicrobia;o__JG30-KF-CM45;f__uncultured_bacterium;g__uncultured_bacterium;s__uncultured_bacterium
OTU531	0	1	4	0	0	1	0	0	0	0	1	0	0	0	1	0	0	0	k__Bacteria;p__Actinobacteria;c__Thermoleophilia;o__Gaiellales;f__uncultured;g__uncultured_bacterium;s__uncultured_bacterium
OTU1272	0	0	0	0	0	0	0	1	0	0	0	0	1	5	0	0	0	0	k__Bacteria;p__Bacteroidetes;c__Cytophagia;o__Cytophagales;f__Cytophagaceae;g__Dyadobacter;s__uncultured_bacterium
OTU362	1	6	2	0	0	0	0	0	0	0	0	0	0	0	0	0	0	0	k__Bacteria;p__SR1_(Absconditabacteria);c__uncultured_bacterium;o__uncultured_bacterium;f__uncultured_bacterium;g__uncultured_bacterium;s__uncultured_bacterium
OTU157	1	0	0	4	0	0	1	1	2	1	0	1	0	0	0	0	0	0	k__Bacteria;p__Proteobacteria;c__Gammaproteobacteria;o__Legionellales;f__Coxiellaceae;g__Aquicella;s__uncultured_bacterium
OTU639	0	1	0	0	3	0	0	0	0	1	1	0	0	0	0	0	0	1	k__Bacteria;p__Proteobacteria;c__Alphaproteobacteria;o__Rhodospirillales;f__MNC12;Ambiguous_taxa;Ambiguous_taxa
OTU441	0	1	3	0	0	0	0	0	2	0	0	1	0	0	0	0	0	0	k__Bacteria;p__Proteobacteria;c__Gammaproteobacteria;o__Legionellales;f__Coxiellaceae;g__Aquicella
OTU1287	0	0	0	0	0	0	0	0	0	0	0	0	0	6	1	0	0	0	k__Bacteria;p__Firmicutes;c__Clostridia;o__Clostridiales;f__Lachnospiraceae;g__Lachnoclostridium_5;Ambiguous_taxa
OTU1080	0	0	0	0	0	0	0	0	0	2	0	3	0	0	3	1	0	0	k__Bacteria;p__Proteobacteria;c__Deltaproteobacteria;o__Bdellovibrionales;f__Bacteriovoracaceae;g__Peredibacter
OTU411	2	4	0	0	1	0	0	0	0	0	0	2	0	0	0	0	1	1	k__Bacteria;p__Proteobacteria;c__Deltaproteobacteria;o__Bdellovibrionales;f__Bdellovibrionaceae;g__OM27_clade
OTU1108	0	0	0	0	0	0	0	0	0	2	1	3	0	0	0	0	0	0	k__Bacteria;p__Proteobacteria;c__SPOTSOCT00m83;Ambiguous_taxa;Ambiguous_taxa;Ambiguous_taxa;Ambiguous_taxa
OTU574	0	0	0	0	2	3	0	0	0	0	0	0	0	0	0	0	0	0	k__Bacteria;p__Proteobacteria;c__Gammaproteobacteria
OTU668	0	0	0	0	1	4	0	0	0	0	1	0	0	0	2	0	0	0	k__Bacteria;p__Proteobacteria;c__Betaproteobacteria
OTU201	2	1	0	0	0	1	1	0	0	0	2	0	1	0	0	0	0	0	k__Bacteria;p__Saccharibacteria
OTU1084	0	0	0	0	0	2	0	0	1	0	0	2	0	0	0	0	0	0	k__Bacteria;p__Proteobacteria;c__Alphaproteobacteria;o__Rhodobacterales;f__Rhodobacteraceae
OTU1131	0	1	0	0	0	1	1	0	0	0	3	3	0	0	0	1	0	0	k__Bacteria;p__Actinobacteria;c__Thermoleophilia;o__Solirubrobacterales;f__Solirubrobacteraceae;g__Solirubrobacter
OTU763	0	1	0	0	1	7	0	0	1	1	0	0	0	0	0	0	0	0	k__Bacteria;p__Saccharibacteria;c__uncultured_bacterium;o__uncultured_bacterium;f__uncultured_bacterium;g__uncultured_bacterium;s__uncultured_bacterium
OTU1303	0	0	0	0	0	0	0	0	0	0	0	0	1	2	0	5	0	1	k__Bacteria;p__Actinobacteria;c__Actinobacteria;o__Micrococcales;f__Microbacteriaceae;g__Leucobacter
OTU932	0	1	0	0	0	1	0	0	3	0	0	1	0	0	0	1	0	0	k__Bacteria;p__Proteobacteria;c__Alphaproteobacteria;o__Rhizobiales;f__Rhizobiales_Incertae_Sedis;g__Bauldia;s__uncultured_bacterium
OTU1175	0	0	0	0	0	0	0	0	0	0	0	0	4	2	0	3	0	0	k__Bacteria;p__Proteobacteria;c__Deltaproteobacteria;o__Bdellovibrionales;f__Bacteriovoracaceae;g__Peredibacter
OTU1062	0	1	2	0	0	0	1	0	1	0	3	0	0	0	1	0	0	0	k__Bacteria;p__Proteobacteria;c__Alphaproteobacteria;o__Caulobacterales;f__Caulobacteraceae;g__uncultured
OTU1149	0	1	0	0	0	0	0	0	0	0	0	0	3	0	1	4	1	1	k__Bacteria;p__Bacteroidetes;c__Sphingobacteriia;o__Sphingobacteriales;f__Chitinophagaceae;g__Taibaiella
OTU447	1	0	2	0	0	0	2	1	1	0	1	1	0	0	0	0	0	0	k__Bacteria;p__Candidatus_Berkelbacteria
OTU530	0	0	4	1	2	0	0	1	0	0	0	0	0	0	0	0	0	0	k__Bacteria;p__Proteobacteria;c__Gammaproteobacteria;o__Legionellales;f__Coxiellaceae;g__Aquicella
OTU160	1	0	1	1	0	0	0	0	0	0	0	0	0	0	0	0	1	0	k__Bacteria;p__Firmicutes;c__Bacilli;o__Bacillales;f__Bacillaceae
OTU759	0	0	0	1	1	3	0	0	0	0	0	0	0	0	0	0	0	0	k__Bacteria;p__Saccharibacteria
OTU620	0	0	1	0	2	0	0	0	0	0	0	0	0	0	3	0	0	0	k__Bacteria;p__Elusimicrobia;c__Elusimicrobia;o__Lineage_IIb;f__uncultured_soil_bacterium;g__uncultured_soil_bacterium;s__uncultured_soil_bacterium
OTU444	1	0	3	0	1	0	0	0	0	0	1	0	0	0	0	0	0	1	k__Bacteria;p__Verrucomicrobia;c__Spartobacteria;o__Chthoniobacterales;f__Chthoniobacteraceae;g__Chthoniobacter;s__uncultured_bacterium
OTU1209	0	0	0	0	0	0	0	0	0	0	0	0	1	2	0	4	0	0	k__Bacteria;p__Bacteroidetes;c__Flavobacteriia;o__Flavobacteriales;f__Flavobacteriaceae;g__Aequorivita;s__uncultured_Flavobacteriia_bacterium
OTU372	1	3	1	2	0	0	0	0	0	0	0	0	0	0	1	1	0	0	k__Bacteria;p__Proteobacteria;c__Deltaproteobacteria;o__Oligoflexales;f__0319-6G20;g__uncultured_Bacteriovorax_sp.;s__uncultured_Bacteriovorax_sp.
OTU1009	0	0	0	0	0	0	0	0	0	3	3	0	0	0	1	0	1	1	k__Bacteria;p__Saccharibacteria
OTU332	1	2	0	0	0	1	0	0	2	0	1	0	0	0	0	0	0	0	k__Bacteria;p__Proteobacteria;c__Deltaproteobacteria;o__Oligoflexales;f__Oligoflexaceae
OTU435	0	0	2	1	1	1	0	1	0	1	1	0	0	0	0	0	0	0	k__Bacteria;p__Bacteroidetes;c__Flavobacteriia;o__Flavobacteriales;f__Flavobacteriaceae;g__Flavobacterium;s__uncultured_bacterium
OTU1106	0	0	1	0	0	1	0	1	0	2	0	2	0	0	0	0	0	0	k__Bacteria;p__Bacteroidetes;c__Cytophagia;o__Cytophagales;f__Cytophagaceae;g__Ohtaekwangia;s__uncultured_bacterium
OTU121	1	0	0	0	0	0	0	0	0	0	0	0	1	0	0	1	0	1	k__Bacteria;p__Proteobacteria;c__Gammaproteobacteria;o__Xanthomonadales;f__Xanthomonadaceae;g__Pseudoxanthomonas;Ambiguous_taxa
OTU227	3	0	1	0	0	0	1	0	0	1	0	0	0	0	0	0	0	0	k__Bacteria;p__Proteobacteria;c__Alphaproteobacteria;o__Alphaproteobacteria_Incertae_Sedis;f__Unknown_Family;g__uncultured;s__uncultured_alpha_proteobacterium
OTU1107	0	0	0	0	0	0	0	0	2	1	0	3	0	0	0	1	0	0	k__Bacteria;p__Proteobacteria;c__Gammaproteobacteria;o__KI89A_clade;Ambiguous_taxa;Ambiguous_taxa;Ambiguous_taxa
OTU301	0	5	0	0	0	0	0	0	0	0	0	1	0	0	0	0	0	0	k__Bacteria;p__Acidobacteria;c__Subgroup_6
OTU918	0	0	0	0	0	0	0	0	1	2	1	0	0	0	2	0	0	0	k__Bacteria;p__Elusimicrobia;c__Elusimicrobia;o__Lineage_IIb;f__uncultured_soil_bacterium;g__uncultured_soil_bacterium;s__uncultured_soil_bacterium
OTU561	0	0	0	1	0	0	1	0	1	1	0	0	0	0	1	0	0	3	k__Bacteria;p__Proteobacteria;c__Gammaproteobacteria;o__HTA4
OTU968	0	0	1	0	0	0	0	0	5	0	0	0	1	0	0	0	0	0	k__Bacteria;p__Proteobacteria;c__Alphaproteobacteria;o__Alphaproteobacteria_Incertae_Sedis;f__Unknown_Family;g__uncultured
OTU1388	0	0	0	0	0	0	1	1	0	0	1	0	0	0	0	0	3	1	k__Bacteria;p__Acidobacteria;c__Holophagae;o__Subgroup_10;f__ABS-19
OTU1046	0	0	0	0	0	0	0	0	0	0	3	0	0	0	1	4	0	0	k__Bacteria;p__Acidobacteria;c__Subgroup_6
OTU1099	2	2	0	0	0	0	0	0	0	0	0	3	0	0	0	0	0	0	k__Bacteria;p__WS2;c__uncultured_Firmicutes_bacterium;o__uncultured_Firmicutes_bacterium;f__uncultured_Firmicutes_bacterium;g__uncultured_Firmicutes_bacterium;s__uncultured_Firmicutes_bacterium
OTU935	1	0	0	0	0	0	1	0	3	0	0	0	0	0	1	1	0	0	k__Bacteria;p__Acidobacteria;c__Subgroup_2
OTU692	0	0	0	0	1	4	0	0	0	0	0	0	0	0	0	0	0	0	k__Bacteria;p__Proteobacteria;c__Deltaproteobacteria;o__Myxococcales;f__Sandaracinaceae;g__uncultured;s__uncultured_bacterium
OTU731	0	0	0	0	1	2	0	0	0	0	0	1	0	0	0	0	0	0	k__Bacteria;p__Proteobacteria;c__Alphaproteobacteria;o__Rickettsiales;f__Mitochondria
OTU1200	0	0	0	0	0	0	0	0	0	0	0	0	5	0	2	1	0	0	k__Bacteria;p__Proteobacteria;c__Gammaproteobacteria
OTU473	0	3	2	0	0	0	0	0	0	0	0	0	0	0	0	0	0	0	k__Bacteria;p__Proteobacteria;c__Deltaproteobacteria;o__Myxococcales;f__P3OB-42
OTU1381	0	0	1	0	0	0	1	0	0	0	0	1	0	0	0	0	2	1	k__Bacteria;p__Acidobacteria;c__Subgroup_6
OTU434	0	1	4	0	0	0	0	0	0	0	1	0	0	0	0	0	0	1	k__Bacteria;p__Proteobacteria;c__Deltaproteobacteria;o__Myxococcales;f__Eel-36e1D6
OTU1025	0	0	2	0	0	0	0	0	0	1	2	0	0	0	0	0	0	0	k__Bacteria;p__Bacteroidetes;c__Sphingobacteriia;o__Sphingobacteriales;f__Chitinophagaceae;g__Terrimonas;Ambiguous_taxa
OTU943	0	0	0	0	0	0	0	0	4	0	0	0	0	0	0	0	0	0	k__Bacteria;p__Bacteroidetes;c__Sphingobacteriia;o__Sphingobacteriales;f__uncultured
OTU690	0	0	1	0	0	3	0	0	0	0	0	0	0	0	0	0	2	0	k__Bacteria;p__Acidobacteria;c__Holophagae;o__Subgroup_7
OTU608	0	1	0	0	3	0	1	0	0	0	0	0	0	0	0	0	0	0	k__Bacteria;p__Saccharibacteria
OTU1004	0	0	0	0	0	0	0	0	0	3	0	0	0	0	0	3	1	0	k__Bacteria;p__Proteobacteria;c__Alphaproteobacteria;o__Rickettsiales;f__SM2D12
OTU680	0	0	0	0	0	2	0	0	0	0	0	0	0	0	0	0	0	0	k__Bacteria;p__Chloroflexi;c__Chloroflexia;o__Chloroflexales;f__Chloroflexaceae
OTU786	0	0	0	0	0	0	2	0	0	0	1	0	0	0	0	0	2	0	k__Bacteria;p__Proteobacteria;c__Alphaproteobacteria;o__Rhodospirillales;f__Acetobacteraceae
OTU702	0	1	0	4	0	3	0	0	0	0	0	0	0	0	0	0	0	0	k__Bacteria;p__Proteobacteria;c__Alphaproteobacteria;o__Rhodospirillales;f__Acetobacteraceae
OTU1126	0	0	0	0	0	0	0	0	0	1	1	3	0	0	0	0	0	0	k__Bacteria;p__Bacteroidetes;c__Sphingobacteriia;o__Sphingobacteriales;f__Chitinophagaceae;g__Lacibacter;s__uncultured_bacterium
OTU751	1	0	0	0	1	1	0	0	0	0	0	1	0	0	0	0	0	0	k__Bacteria;p__Proteobacteria;c__Deltaproteobacteria;o__Myxococcales;f__P3OB-42;g__uncultured_bacterium;s__uncultured_bacterium
OTU1227	0	0	0	0	0	0	0	0	0	0	0	0	3	0	2	1	0	1	k__Bacteria;p__Proteobacteria;c__Epsilonproteobacteria;o__Campylobacterales;f__Helicobacteraceae;g__Sulfurimonas
OTU642	0	2	0	0	3	1	0	0	0	0	1	0	0	0	0	0	0	0	k__Bacteria;p__Actinobacteria;c__Thermoleophilia;o__Solirubrobacterales;f__288-2
OTU1121	0	2	0	0	0	0	0	0	0	0	0	2	0	0	0	0	0	0	k__Bacteria;p__Proteobacteria;c__Betaproteobacteria;o__Burkholderiales;f__Alcaligenaceae;g__Achromobacter;s__uncultured_proteobacterium
OTU1015	0	0	0	0	0	0	0	1	0	1	0	0	0	0	1	0	0	0	k__Bacteria;p__Actinobacteria;c__Actinobacteria;o__Pseudonocardiales;f__Pseudonocardiaceae;g__Pseudonocardia
OTU893	0	0	0	0	0	0	0	3	0	0	0	2	0	0	0	0	1	0	k__Bacteria;p__Proteobacteria;c__Betaproteobacteria;o__TRA3-20;Ambiguous_taxa;Ambiguous_taxa;Ambiguous_taxa
OTU901	0	0	0	0	0	1	0	2	0	0	1	0	0	0	0	0	0	0	k__Bacteria;p__Proteobacteria;c__Deltaproteobacteria;o__Bradymonadales;f__uncultured_bacterium;g__uncultured_bacterium;s__uncultured_bacterium
OTU990	0	0	0	0	0	0	0	0	0	3	1	0	0	0	2	0	0	0	k__Bacteria;p__Cyanobacteria;c__Melainabacteria;o__Obscuribacterales;f__uncultured_bacterium;g__uncultured_bacterium;s__uncultured_bacterium
OTU445	0	1	3	0	0	0	0	0	0	0	0	0	0	0	0	1	1	0	k__Bacteria;p__Chloroflexi;c__JG30-KF-CM66
OTU1357	0	0	1	0	0	1	1	0	0	0	0	0	0	0	0	0	3	0	k__Bacteria;p__Deinococcus-Thermus;c__Deinococci;o__Deinococcales;f__Deinococcaceae;g__uncultured
OTU784	0	0	0	0	0	1	3	0	0	0	0	0	0	0	0	0	0	0	k__Bacteria;p__Proteobacteria;c__Alphaproteobacteria;o__Rhodospirillales;f__DA111
OTU584	0	1	0	0	1	1	0	0	0	0	0	0	0	0	0	0	0	0	k__Bacteria;p__Saccharibacteria;c__uncultured_bacterium;o__uncultured_bacterium;f__uncultured_bacterium;g__uncultured_bacterium;s__uncultured_bacterium
OTU747	0	0	0	0	0	3	0	0	0	0	0	0	0	0	0	1	0	0	k__Bacteria;p__Actinobacteria;c__Acidimicrobiia;o__Acidimicrobiales;f__Acidimicrobiaceae;g__uncultured;Ambiguous_taxa
OTU382	0	3	0	0	0	0	0	1	0	1	0	0	0	0	0	0	0	0	k__Bacteria;p__Proteobacteria;c__Gammaproteobacteria;o__Legionellales;f__Legionellaceae;g__Legionella
OTU886	0	0	0	0	0	0	0	3	0	0	0	0	0	0	0	1	0	0	k__Bacteria;p__Proteobacteria;c__Alphaproteobacteria;o__Rhodospirillales;f__Acetobacteraceae;g__Rhodovastum;s__uncultured_bacterium
OTU208	2	0	1	1	0	0	0	0	0	0	0	0	0	0	0	0	0	0	k__Bacteria;p__Peregrinibacteria;c__Candidatus_Peribacteria
OTU277	4	3	0	0	0	0	0	0	0	0	0	0	0	0	0	0	0	0	k__Bacteria;p__Chloroflexi;c__Anaerolineae;o__Anaerolineales;f__Anaerolineaceae;g__uncultured
OTU1402	0	0	0	0	0	0	0	0	0	0	0	0	0	0	0	0	4	1	k__Bacteria;p__Firmicutes;c__Clostridia;o__MBA03
OTU766	1	0	0	0	0	2	0	1	0	0	1	0	0	0	0	0	0	0	k__Bacteria;p__Nitrospirae;c__Nitrospira;o__Nitrospirales;f__Nitrospiraceae;g__Nitrospira
OTU866	0	0	0	0	0	0	0	1	1	0	0	0	0	0	0	0	0	1	k__Bacteria;p__Gemmatimonadetes;c__Gemmatimonadetes;o__Gemmatimonadales;f__Gemmatimonadaceae;g__Gemmatirosa
OTU499	0	0	3	0	0	0	0	1	0	0	0	0	0	0	0	0	0	0	k__Bacteria;p__Proteobacteria;c__Deltaproteobacteria;o__Oligoflexales;f__0319-6G20
OTU1116	0	0	1	0	1	0	0	0	0	0	0	3	0	0	0	0	0	0	k__Bacteria;p__Chloroflexi;c__Ktedonobacteria;o__C0119;f__uncultured_bacterium;g__uncultured_bacterium;s__uncultured_bacterium
OTU1279	0	0	0	0	0	0	0	0	0	0	0	0	0	2	0	1	0	0	k__Bacteria;p__Firmicutes;c__Limnochordia;o__Limnochordales;f__Limnochordaceae;g__uncultured_bacterium;s__uncultured_bacterium
OTU999	0	0	0	0	0	0	0	0	0	2	0	0	0	0	0	0	0	2	k__Bacteria;p__Cyanobacteria;c__Melainabacteria;o__Obscuribacterales;f__uncultured_bacterium;g__uncultured_bacterium;s__uncultured_bacterium
OTU959	0	0	0	0	0	0	0	0	3	0	0	0	0	0	0	0	0	0	k__Bacteria;p__Saccharibacteria
OTU116	2	0	0	0	1	0	0	0	0	0	1	0	1	0	0	0	0	0	k__Bacteria;p__Actinobacteria;c__Thermoleophilia;o__Solirubrobacterales;f__Parviterribacteraceae;g__Parviterribacter;s__uncultured_bacterium
OTU814	0	0	0	0	0	0	3	0	0	0	3	0	0	0	0	0	0	0	k__Bacteria;p__Parcubacteria;c__uncultured_bacterium;o__uncultured_bacterium;f__uncultured_bacterium;g__uncultured_bacterium;s__uncultured_bacterium
OTU1328	0	0	0	0	0	0	0	0	0	0	0	0	0	0	0	4	0	0	k__Bacteria;p__Acidobacteria;c__Subgroup_6
OTU1135	0	0	0	0	0	0	0	0	0	0	0	2	2	0	0	0	0	0	k__Bacteria;p__Chloroflexi;c__Anaerolineae;o__Anaerolineales;f__Anaerolineaceae;g__uncultured
OTU997	0	0	0	0	0	0	1	0	0	0	0	0	0	0	0	0	0	0	k__Bacteria;p__Proteobacteria;c__Alphaproteobacteria;o__Caulobacterales;f__Caulobacteraceae;g__uncultured
OTU831	0	0	0	0	0	0	3	0	0	0	0	0	0	0	0	0	2	0	k__Bacteria;p__Bacteroidetes;c__Sphingobacteriia;o__Sphingobacteriales;f__Chitinophagaceae;g__Flavisolibacter;Ambiguous_taxa
OTU1219	0	0	0	0	0	0	0	0	0	0	0	0	3	0	0	0	0	0	k__Bacteria;p__Bacteroidetes;c__Sphingobacteriia;o__Sphingobacteriales;f__Sphingobacteriaceae;g__Parapedobacter;s__uncultured_bacterium
OTU850	1	0	0	0	0	0	0	2	0	0	0	0	0	0	0	0	0	0	k__Bacteria;p__Proteobacteria;c__Deltaproteobacteria;o__Myxococcales;f__Polyangiaceae;g__Sorangium
OTU1430	2	0	0	0	1	1	0	0	0	0	0	0	0	0	1	0	0	0	k__Bacteria;p__Firmicutes;c__Clostridia;o__Clostridiales;f__Clostridiaceae_1
OTU1391	0	0	1	0	0	0	0	0	0	0	1	0	0	0	0	0	0	0	k__Bacteria;p__Firmicutes;c__Bacilli;o__Bacillales;f__Paenibacillaceae;g__Thermobacillus
OTU132	3	0	0	1	0	0	0	0	0	0	0	0	0	0	0	0	0	0	k__Bacteria;p__Proteobacteria;c__Alphaproteobacteria;o__Rickettsiales
OTU1378	0	0	0	0	0	0	0	0	0	0	0	0	0	0	0	0	1	2	k__Bacteria;p__Chloroflexi;c__Thermomicrobia;o__JG30-KF-CM45;f__uncultured_bacterium;g__uncultured_bacterium;s__uncultured_bacterium
OTU1026	1	0	0	0	0	0	0	0	0	0	3	0	0	0	0	0	0	0	k__Bacteria;p__Bacteroidetes
OTU1036	0	0	0	0	0	0	0	0	0	0	3	0	0	0	0	0	0	0	k__Bacteria;p__Proteobacteria;c__Deltaproteobacteria;o__Desulfuromonadales;f__Geobacteraceae;g__Geobacter
OTU1229	0	0	0	0	0	0	0	0	0	0	0	0	2	1	0	0	0	0	k__Bacteria;p__Bacteroidetes;c__Sphingobacteriia;o__Sphingobacteriales;f__Sphingobacteriaceae;g__uncultured;s__uncultured_bacterium
OTU981	0	0	0	0	0	0	0	0	0	3	0	0	0	0	0	0	0	1	k__Bacteria
OTU760	0	0	0	0	0	3	0	0	0	0	0	1	0	0	0	0	0	0	k__Bacteria;p__Proteobacteria;c__Alphaproteobacteria;o__Alphaproteobacteria_Incertae_Sedis;f__Unknown_Family;g__uncultured
OTU406	0	3	0	0	0	0	0	1	0	0	0	0	0	0	0	0	0	0	k__Bacteria;p__Actinobacteria;c__Actinobacteria
OTU1217	0	0	0	0	0	0	0	0	0	0	0	0	3	0	0	0	0	0	k__Bacteria;p__Chloroflexi;c__Chloroflexia;o__Chloroflexales;f__Roseiflexaceae;g__Roseiflexus;s__uncultured_bacterium
OTU516	1	0	1	0	0	0	0	0	0	0	0	0	0	0	0	0	0	0	k__Bacteria;p__Proteobacteria;c__Alphaproteobacteria;o__Rhizobiales;f__JG34-KF-361
OTU1035	0	0	0	0	0	0	0	0	0	0	4	0	0	0	0	0	0	0	k__Bacteria;p__Verrucomicrobia;c__OPB35_soil_group
OTU939	0	0	0	0	0	0	0	0	0	0	0	1	0	0	0	0	1	0	k__Bacteria;p__Proteobacteria;c__Betaproteobacteria;o__SC-I-84
OTU123	1	0	0	0	0	0	0	0	0	0	1	0	0	0	0	1	0	0	k__Bacteria;p__Acidobacteria;c__Subgroup_6
OTU995	0	0	0	1	0	0	0	0	0	3	1	0	0	0	0	0	0	0	k__Bacteria;p__Proteobacteria;c__Gammaproteobacteria;o__HTA4
OTU719	0	0	0	0	0	4	0	0	0	0	0	0	0	0	0	0	0	0	k__Bacteria;p__Gemmatimonadetes;c__Longimicrobia;o__Longimicrobiales;f__Longimicrobiaceae;g__uncultured_bacterium;s__uncultured_bacterium
OTU948	0	1	0	0	0	0	0	0	2	0	0	0	0	0	0	0	0	0	k__Bacteria;p__Proteobacteria;c__Deltaproteobacteria;o__Bdellovibrionales;f__Bdellovibrionaceae;g__Bdellovibrio
OTU433	0	0	3	0	0	0	0	0	0	0	0	0	0	0	0	0	0	0	k__Bacteria;p__Fibrobacteres;c__Fibrobacteria;o__Fibrobacterales;f__Fibrobacteraceae;g__uncultured;s__uncultured_bacterium
OTU246	2	0	0	0	1	0	0	0	0	0	0	0	0	0	0	0	0	0	k__Bacteria;p__Firmicutes;c__Clostridia;o__Clostridiales;f__Family_XI
OTU837	0	0	0	0	0	0	2	0	0	0	0	1	0	0	0	0	0	0	k__Bacteria;p__Proteobacteria;c__Alphaproteobacteria;o__Rickettsiales;f__SM2D12;g__uncultured_bacterium;s__uncultured_bacterium
OTU946	0	0	0	0	0	0	0	0	3	0	0	0	0	0	0	0	0	0	k__Bacteria;p__Bacteroidetes;c__Sphingobacteriia;o__Sphingobacteriales;f__NS11-12_marine_group;g__uncultured_Bacteroidetes_bacterium;s__uncultured_Bacteroidetes_bacterium
OTU1302	0	0	0	0	0	0	0	0	0	0	0	0	0	1	0	1	0	0	k__Bacteria;p__Firmicutes;c__Clostridia;o__Clostridiales;f__Clostridiales_Incertae_Sedis;g__Dethiosulfatibacter;Ambiguous_taxa
OTU1137	0	0	0	0	0	0	0	0	0	0	0	3	1	0	0	0	0	0	k__Bacteria
OTU874	0	0	0	1	0	0	0	2	0	0	0	0	0	0	0	0	0	0	k__Bacteria;p__WS2
OTU815	0	0	0	0	0	0	3	0	0	0	0	0	0	0	0	0	0	0	k__Bacteria;p__Armatimonadetes;c__uncultured;o__uncultured_bacterium;f__uncultured_bacterium;g__uncultured_bacterium;s__uncultured_bacterium
OTU1177	0	0	0	0	0	0	1	0	0	0	0	0	2	0	0	0	0	0	k__Bacteria;p__Proteobacteria;c__Alphaproteobacteria;o__Rhizobiales;f__Rhodobiaceae;g__uncultured_bacterium;s__uncultured_bacterium
OTU1083	0	0	0	0	0	0	0	0	0	1	0	2	0	0	0	0	0	0	k__Bacteria;p__Verrucomicrobia;c__OPB35_soil_group
OTU1119	0	0	0	0	0	1	0	0	0	0	0	3	0	0	0	0	0	0	k__Bacteria;p__Bacteroidetes;c__Sphingobacteriia;o__Sphingobacteriales;f__Chitinophagaceae
OTU1267	0	0	0	0	0	0	0	0	0	0	0	0	0	2	1	0	0	0	k__Bacteria;p__Bacteroidetes;c__Bacteroidia;o__Bacteroidales;f__Prevotellaceae;g__Prevotella_1;s__uncultured_bacterium
OTU498	0	0	2	0	0	0	0	0	0	0	0	0	0	0	0	0	0	0	k__Bacteria;p__Proteobacteria;c__Deltaproteobacteria;o__Oligoflexales;f__0319-6G20
OTU259	3	1	0	0	0	0	0	0	0	0	0	0	0	0	0	0	0	0	k__Bacteria;p__Proteobacteria;c__Alphaproteobacteria;o__Rhodospirillales;f__Rhodospirillaceae;g__Telmatospirillum
OTU1014	0	0	0	0	0	0	0	0	0	3	0	1	0	0	0	0	0	0	k__Bacteria;p__Gemmatimonadetes;c__Gemmatimonadetes;o__Gemmatimonadales;f__Gemmatimonadaceae;g__Gemmatirosa;s__uncultured_bacterium
OTU321	0	3	0	0	0	0	0	0	0	0	0	0	0	0	0	0	0	0	k__Bacteria;p__Saccharibacteria
OTU241	2	0	0	0	0	0	0	0	0	0	0	0	0	0	0	0	0	0	k__Bacteria;p__Proteobacteria;c__Deltaproteobacteria;o__Myxococcales
OTU1063	0	0	0	0	0	0	0	0	0	0	1	0	0	0	0	0	0	0	k__Bacteria;p__Chloroflexi;c__JG30-KF-CM66;o__uncultured_Anaerolineales_bacterium;f__uncultured_Anaerolineales_bacterium;g__uncultured_Anaerolineales_bacterium;s__uncultured_Anaerolineales_bacterium
OTU1254	0	0	0	0	0	0	0	0	0	0	0	0	0	2	0	0	0	0	k__Bacteria;p__Bacteroidetes;c__Sphingobacteriia;o__Sphingobacteriales;f__NS11-12_marine_group;g__uncultured_bacterium;s__uncultured_bacterium
OTU423	0	0	2	0	0	1	0	0	0	0	0	0	0	0	0	0	0	0	k__Bacteria;p__Bacteroidetes;c__Bacteroidetes_Incertae_Sedis;o__Order_II;f__Rhodothermaceae;g__uncultured
OTU1294	0	0	0	0	0	0	0	0	0	0	0	0	0	1	0	0	0	0	k__Bacteria;p__Firmicutes;c__Bacilli;o__Bacillales;f__Bacillaceae;g__uncultured
OTU601	0	0	0	0	3	0	0	0	0	0	0	0	0	0	0	0	0	0	k__Bacteria;p__Firmicutes;c__Clostridia;o__Clostridiales;f__Lachnospiraceae;g__Epulopiscium;s__Lachnospiraceae_bacterium_mt14
OTU778	0	0	0	0	0	1	0	0	0	0	0	0	0	0	0	0	0	0	k__Bacteria;p__Verrucomicrobia;c__Spartobacteria;o__Chthoniobacterales;f__LD29
OTU249	3	0	0	0	0	0	0	0	0	0	0	0	0	0	0	0	0	0	k__Bacteria;p__Bacteroidetes;c__Sphingobacteriia;o__Sphingobacteriales;f__Sphingobacteriaceae;g__Mucilaginibacter
OTU191	2	0	0	0	0	0	0	0	0	0	0	0	0	0	0	0	0	0	k__Bacteria;p__Firmicutes;c__Bacilli;o__Bacillales;f__Paenibacillaceae;g__Paenibacillus
OTU871	0	0	0	0	0	0	0	3	0	0	0	0	0	0	0	0	0	0	k__Bacteria;p__Actinobacteria;c__Actinobacteria;o__PeM15;f__uncultured_bacterium;g__uncultured_bacterium;s__uncultured_bacterium
OTU1213	0	0	0	0	0	0	0	0	0	0	0	0	1	0	0	0	0	0	k__Bacteria;p__Gemmatimonadetes;c__S0134_terrestrial_group;o__uncultured_bacterium;f__uncultured_bacterium;g__uncultured_bacterium;s__uncultured_bacterium
OTU495	0	0	2	0	0	0	0	0	0	0	0	0	0	0	0	0	0	0	k__Bacteria;p__Proteobacteria;c__Deltaproteobacteria;o__Oligoflexales;f__0319-6G20
OTU280	2	0	0	0	0	0	0	0	0	0	0	0	0	0	0	0	0	0	k__Bacteria;p__Proteobacteria;c__Deltaproteobacteria;o__Oligoflexales;f__0319-6G20
OTU775	0	0	0	0	0	2	0	0	0	0	0	0	0	0	0	0	0	0	k__Bacteria;p__Saccharibacteria
OTU1067	0	0	0	0	0	0	0	0	0	0	3	0	0	0	0	0	0	0	k__Bacteria;p__Elusimicrobia;c__Elusimicrobia
OTU200	2	0	0	0	0	0	0	0	0	0	0	0	0	0	0	0	0	0	k__Bacteria;p__Bacteroidetes
OTU1023	0	0	0	0	0	0	0	0	0	0	2	0	0	0	0	0	0	0	k__Bacteria;p__Acidobacteria;c__Subgroup_6
OTU1228	0	0	0	0	0	0	0	0	0	0	0	0	3	0	0	0	0	0	k__Bacteria;p__Proteobacteria;c__Gammaproteobacteria;o__Legionellales;f__Coxiellaceae;g__Aquicella
OTU792	0	0	0	0	0	0	3	0	0	0	0	0	0	0	0	0	0	0	k__Bacteria;p__Chloroflexi;c__Ktedonobacteria;o__C0119
OTU1132	0	0	0	0	0	0	0	0	0	0	0	3	0	0	0	0	0	0	k__Bacteria;p__Proteobacteria;c__Gammaproteobacteria;o__HTA4;f__uncultured_bacterium;g__uncultured_bacterium;s__uncultured_bacterium
OTU111	1	0	0	0	0	0	0	0	0	0	0	0	0	0	0	0	0	0	k__Bacteria;p__Proteobacteria;c__Alphaproteobacteria;o__Rickettsiales;f__Mitochondria
OTU673	0	0	0	0	2	0	0	0	0	0	0	0	0	0	0	0	0	0	k__Bacteria;p__Saccharibacteria
OTU460	0	0	3	0	0	0	0	0	0	0	0	0	0	0	0	0	0	0	k__Bacteria;p__Bacteroidetes;c__Cytophagia;o__Cytophagales;f__Cytophagaceae;g__uncultured;s__uncultured_Cytophagaceae_bacterium
OTU220	3	0	0	0	0	0	0	0	0	0	0	0	0	0	0	0	0	0	k__Bacteria;p__Proteobacteria;c__Gammaproteobacteria
OTU1138	0	0	0	0	0	0	0	0	0	0	0	2	0	0	0	0	0	0	k__Bacteria;p__Saccharibacteria;c__uncultured_bacterium;o__uncultured_bacterium;f__uncultured_bacterium;g__uncultured_bacterium;s__uncultured_bacterium
OTU1243	0	0	0	0	0	0	0	0	0	0	0	0	0	1	0	0	0	0	k__Bacteria;p__Proteobacteria;c__Alphaproteobacteria
OTU887	0	0	0	0	0	0	0	3	0	0	0	0	0	0	0	0	0	0	k__Bacteria;p__Firmicutes;c__Bacilli;o__Bacillales;f__Paenibacillaceae;g__Paenibacillus
OTU1042	0	0	0	0	0	0	0	0	0	0	3	0	0	0	0	0	0	0	k__Bacteria;p__Gemmatimonadetes;c__Gemmatimonadetes;o__Gemmatimonadales;f__Gemmatimonadaceae
OTU1053	0	0	0	0	0	0	0	0	0	0	1	0	0	0	0	0	0	0	k__Bacteria;p__Proteobacteria;c__Gammaproteobacteria;o__HTA4;f__uncultured_bacterium;g__uncultured_bacterium;s__uncultured_bacterium
OTU1100	0	0	0	0	0	0	0	0	0	0	0	1	0	0	0	0	0	0	k__Bacteria;p__Proteobacteria;c__Deltaproteobacteria;o__Myxococcales;f__BIrii41
OTU1428	2	0	0	0	0	0	0	0	0	0	0	0	0	0	0	0	0	0	k__Bacteria;p__Firmicutes;c__Negativicutes;o__Selenomonadales;f__Veillonellaceae;g__Anaerospora;s__uncultured_bacterium
OTU962	0	0	0	0	0	0	0	0	3	0	0	0	0	0	0	0	0	0	k__Bacteria;p__Proteobacteria
OTU927	0	0	0	0	0	0	0	0	3	0	0	0	0	0	0	0	0	0	k__Bacteria;p__Elusimicrobia;c__Elusimicrobia;o__Lineage_IIb;f__uncultured_bacterium;g__uncultured_bacterium;s__uncultured_bacterium

## Sheet: Late Summer
OTU_ID	T1-1	T1-2	T1-3	T1-4	T1-5	T1-6	T2-1	T2-2	T2-3	T2-4	T2-5	T2-6	T3-1	T3-2	T3-3	T3-4	T3-5	T3-6	taxonomy
OTU2	1886	1256	370	686	1525	1564	1201	1389	2637	1144	2326	1292	137	198	482	1087	270	67	k__Bacteria;p__Acidobacteria;c__Subgroup_2;Ambiguous_taxa;Ambiguous_taxa;Ambiguous_taxa;Ambiguous_taxa
OTU1	1859	1654	158	266	1395	1797	359	622	693	1616	281	304	58	117	107	185	122	74	k__Bacteria;p__Acidobacteria;c__Blastocatellia;o__Blastocatellales;f__Blastocatellaceae_(Subgroup_4);g__RB41
OTU3	0	0	0	0	0	0	4	2	3	3	2	2	1253	1290	489	333	363	533	k__Bacteria;p__Bacteroidetes;c__Cytophagia;o__Cytophagales;f__Cytophagaceae;g__Chryseolinea;s__uncultured_Bacteroidetes_bacterium
OTU16	328	357	175	338	275	365	458	571	414	380	321	545	71	105	145	149	118	97	k__Bacteria;p__Actinobacteria;c__Thermoleophilia;o__Gaiellales;f__uncultured;g__uncultured_bacterium;s__uncultured_bacterium
OTU10	220	265	186	371	392	479	206	292	485	231	279	403	14	16	62	87	51	25	k__Bacteria;p__Acidobacteria;c__Acidobacteria;o__Acidobacteriales;f__Acidobacteriaceae_(Subgroup_1)
OTU8	324	130	55	136	125	119	144	250	402	203	406	163	64	88	192	526	49	11	k__Bacteria;p__Acidobacteria;c__Subgroup_13;o__uncultured_bacterium;f__uncultured_bacterium;g__uncultured_bacterium;s__uncultured_bacterium
OTU5	273	178	78	120	220	145	207	348	407	183	603	247	21	29	113	116	72	18	k__Bacteria;p__Acidobacteria;c__Acidobacteria;o__Acidobacteriales;f__Acidobacteriaceae_(Subgroup_1);g__uncultured
OTU6	47	63	18	21	42	56	10	23	22	46	7	22	519	318	514	216	496	523	k__Bacteria;p__Proteobacteria;c__Alphaproteobacteria;o__Caulobacterales;f__Hyphomonadaceae;g__Hirschia;s__uncultured_bacterium
OTU24	157	207	173	474	298	100	113	148	214	110	147	104	132	133	180	431	17	13	k__Bacteria;p__Proteobacteria;c__Gammaproteobacteria;o__Xanthomonadales;f__Xanthomonadaceae;g__Mizugakiibacter;s__uncultured_bacterium
OTU112	117	123	215	170	100	109	196	236	251	204	279	367	32	106	143	154	69	42	k__Bacteria;p__Proteobacteria;c__Alphaproteobacteria;o__Rhizobiales;f__Xanthobacteraceae
OTU12	1	0	8	4	1	0	8	1	4	8	14	1	204	91	239	175	504	1188	k__Bacteria;p__Proteobacteria;c__Gammaproteobacteria;o__Xanthomonadales;f__uncultured
OTU4	1	0	0	0	0	0	3	4	6	2	3	2	276	202	545	222	544	558	k__Bacteria;p__Proteobacteria;c__Alphaproteobacteria;o__Rhodospirillales;f__KCM-B-15;g__uncultured_Rhodospirillaceae_bacterium;s__uncultured_Rhodospirillaceae_bacterium
OTU30	83	115	142	160	117	130	186	220	230	229	157	156	47	124	182	178	120	61	k__Bacteria;p__Proteobacteria;c__Alphaproteobacteria;o__Sphingomonadales;f__Sphingomonadaceae;g__Sphingomonas;s__uncultured_Sphingomonadaceae_bacterium
OTU14	0	0	0	0	0	0	0	0	1	0	0	1	636	620	235	176	185	79	k__Bacteria;p__Bacteroidetes;c__Flavobacteriia;o__Flavobacteriales;f__Flavobacteriaceae;g__Muricauda
OTU105	33	42	110	123	49	37	181	132	66	117	71	90	199	187	182	178	65	156	k__Bacteria;p__Bacteroidetes;c__Cytophagia;o__Cytophagales;f__Cytophagaceae;g__uncultured;s__uncultured_bacterium
OTU87	83	64	185	94	81	108	73	122	75	105	117	137	56	80	117	157	151	129	k__Bacteria;p__Chloroflexi;c__KD4-96
OTU109	156	101	97	114	116	109	161	124	122	147	87	301	30	47	57	82	10	26	k__Bacteria;p__Firmicutes;c__Bacilli;o__Bacillales;f__Bacillaceae;g__Bacillus;s__Bacillus_drentensis
OTU60	23	23	54	35	29	18	165	177	89	103	70	149	149	133	158	191	62	52	k__Bacteria;p__Gemmatimonadetes;c__Gemmatimonadetes;o__Gemmatimonadales;f__Gemmatimonadaceae;g__uncultured;s__uncultured_Gemmatimonadales_bacterium
OTU7	90	97	63	71	91	70	158	116	102	103	36	78	74	101	53	63	28	342	k__Bacteria;p__Proteobacteria;c__Alphaproteobacteria;o__Rhodospirillales;f__Rhodospirillaceae
OTU37	16	22	6	11	11	15	14	9	5	17	6	14	34	42	234	71	262	780	k__Bacteria;p__Bacteroidetes;c__Sphingobacteriia;o__Sphingobacteriales;f__Chitinophagaceae;g__Niastella;s__uncultured_bacterium
OTU48	119	97	102	71	77	69	123	137	127	199	118	120	26	54	60	58	60	59	k__Bacteria;p__Acidobacteria;c__Subgroup_6;o__uncultured_Holophagae_bacterium;f__uncultured_Holophagae_bacterium;g__uncultured_Holophagae_bacterium;s__uncultured_Holophagae_bacterium
OTU74	94	108	109	112	167	208	50	87	44	86	20	65	45	53	117	47	70	250	k__Bacteria;p__Proteobacteria;c__Gammaproteobacteria;o__Xanthomonadales;f__Xanthomonadales_Incertae_Sedis;g__Steroidobacter
OTU52	79	28	50	40	52	99	87	242	163	114	290	296	3	5	18	17	8	5	k__Bacteria;p__Acidobacteria;c__Acidobacteria;o__Acidobacteriales;f__Acidobacteriaceae_(Subgroup_1);g__uncultured;s__uncultured_Acidobacteria_bacterium
OTU29	122	105	117	82	102	115	76	40	47	85	33	26	122	38	73	108	74	231	k__Bacteria;p__Proteobacteria;c__Betaproteobacteria;o__Nitrosomonadales;f__Nitrosomonadaceae;g__uncultured
OTU75	144	106	57	206	203	127	74	121	107	75	158	79	16	21	68	80	10	4	k__Bacteria;p__Acidobacteria;c__Acidobacteria;o__Acidobacteriales;f__Acidobacteriaceae_(Subgroup_1)
OTU25	177	70	165	352	124	47	65	76	112	53	56	52	63	33	51	121	1	3	k__Bacteria;p__Proteobacteria;c__Betaproteobacteria;o__TRA3-20;f__uncultured_Thiobacillus_sp.;g__uncultured_Thiobacillus_sp.;s__uncultured_Thiobacillus_sp.
OTU9	142	66	66	44	262	85	102	39	148	42	265	109	4	14	20	113	18	6	k__Bacteria;p__Bacteroidetes;c__Sphingobacteriia;o__Sphingobacteriales;f__Chitinophagaceae;g__uncultured;s__uncultured_Bacteroidetes_bacterium
OTU103	68	125	121	99	92	93	259	100	95	123	49	69	21	87	50	57	40	24	k__Bacteria;p__Acidobacteria;c__Subgroup_6;o__uncultured_prokaryote;f__uncultured_prokaryote;g__uncultured_prokaryote;s__uncultured_prokaryote
OTU145	84	141	99	88	138	156	63	49	39	71	43	68	67	55	72	56	136	122	k__Bacteria;p__Proteobacteria;c__Alphaproteobacteria;o__Sphingomonadales
OTU231	7	3	280	182	15	15	83	17	16	17	14	280	63	150	69	47	104	167	k__Bacteria;p__Saccharibacteria;c__uncultured_Candidatus_Saccharibacteria_bacterium;o__uncultured_Candidatus_Saccharibacteria_bacterium;f__uncultured_Candidatus_Saccharibacteria_bacterium;g__uncultured_Candidatus_Saccharibacteria_bacterium;s__uncultured_Candidatus_Saccharibacteria_bacterium
OTU32	3	8	52	41	8	5	2	0	1	8	1	1	229	158	179	92	253	259	k__Bacteria;p__Bacteroidetes;c__Sphingobacteriia;o__Sphingobacteriales;f__Chitinophagaceae
OTU36	5	7	14	4	3	4	5	5	4	11	0	1	319	131	257	103	217	127	k__Bacteria;p__Bacteroidetes;c__Cytophagia;o__Cytophagales;f__Cytophagaceae;g__uncultured
OTU40	64	40	212	120	59	34	143	78	93	108	278	127	12	14	14	24	24	18	k__Bacteria;p__Nitrospirae;c__Nitrospira;o__Nitrospirales;f__Nitrospiraceae;g__Nitrospira
OTU22	73	35	89	104	37	37	105	105	100	157	104	72	50	88	65	102	49	23	k__Bacteria;p__Proteobacteria;c__Betaproteobacteria;o__TRA3-20
OTU342	78	54	54	72	69	82	142	146	67	90	88	170	32	40	59	104	40	42	k__Bacteria;p__Actinobacteria;c__Thermoleophilia;o__Gaiellales;f__uncultured
OTU716	48	51	32	17	36	36	12	11	12	16	7	5	37	61	229	101	140	402	k__Bacteria;p__Bacteroidetes;c__Sphingobacteriia;o__Sphingobacteriales;f__Chitinophagaceae;g__Terrimonas
OTU149	34	51	40	41	30	26	1104	41	47	36	13	53	0	6	2	2	4	2	k__Bacteria;p__Bacteroidetes;c__Flavobacteriia;o__Flavobacteriales;f__Flavobacteriaceae;g__Flavobacterium
OTU92	54	67	63	105	59	73	108	130	82	63	61	127	30	33	65	153	47	47	k__Bacteria;p__Actinobacteria;c__Actinobacteria;o__Frankiales
OTU49	113	122	27	43	53	57	84	85	70	142	105	83	19	195	38	24	27	24	k__Bacteria;p__Proteobacteria;c__Alphaproteobacteria;o__Rhizobiales;f__Rhizobiales_Incertae_Sedis;g__Rhizomicrobium;s__uncultured_proteobacterium
OTU96	41	50	231	132	44	61	78	53	39	79	17	94	58	39	46	56	93	129	k__Bacteria;p__Proteobacteria;c__Gammaproteobacteria;o__Xanthomonadales;f__uncultured
OTU83	99	125	64	74	107	112	75	118	84	90	68	93	24	48	44	73	23	15	k__Bacteria;p__Proteobacteria;c__Alphaproteobacteria;o__Rhizobiales;f__Bradyrhizobiaceae;g__Bradyrhizobium;Ambiguous_taxa
OTU473	42	32	144	96	41	38	86	102	64	192	65	160	27	41	32	60	21	22	k__Bacteria;p__Proteobacteria;c__Betaproteobacteria;o__Nitrosomonadales;f__Nitrosomonadaceae;g__uncultured
[truncated: 680 more rows]
