# Supplementary material for: Differential responses of the rhizosphere microbiome structure and soil metabolites in tea (Camellia sinensis) upon application of cow manure
Source: BMC Microbiol. 2022 Feb 14;22:55. doi: 10.1186/s12866-022-02470-9 (PMC8842532; doi:10.1186/s12866-022-02470-9)
Supplement: Supplementary file 1 — Addditional file 1: Figure S1. Relative abundance (%) of the major bacterial phyla present in the soil microbial community upon different treatments. Major contributing phyla are displayed in different colors. Figure S2. PLS-DA score plots derived from metabolites (a) at spring, (b) early summer and (c) late summer. Each season corresponds to a soil sample and different colors indicate the field treatments. The score of variation explained by each principal component is indicated on the axes. R2X[1] and R2X[2], the degree of explanation in first component axes and the degree of explanation in second principal component axes, respectively. The t[1] and t[2], first and second principal component axes, respectively. Ellipses represent the 95% confidence regions for each sub-class of observations, assuming normal distributions. Figure S3. Map of significant soil metabolite-metabolite correlations (A, Spring; B, Early summer; C, Late summer). Table S1. The metabolic and microbial profiling of the applied cow manure. Table S2. OTUs of samples obtained in at the different seasons. Table S3. The relative abundance of the dominant phyla in soil bacterial communities. Table S4. The Permutational multivariate analysis of variance (PERMANOVA) among different treatments and sampling time on bacterial presence in the rhizosphere soils. Table S5. The abundance of Genus grouped as the phyla of Proteobacteria and Actinobacteria. Table S6. The soil metabolite compounds in the rhizosphere soils with three different treatments in different sampling time. Table S7. Variance Inflation Factor (VIF) value of organic acids and fatty acids in the rhizosphere soils in different sampling time. [file 12866_2022_2470_MOESM1_ESM.zip › Table S5 Genus abundance.xlsx]

## Sheet: Proteobacteria
Genus abundance of Proteobacteria
Genus	Phylum	T1			T2			T3
		Spring	Early Summer	Late Summer	Spring	Early Summer	Late Summer	Spring	Early Summer	Late Summer
Sphingomonas	Proteobacteria	35c	313a	216b	70b	274a	273a	12b	206a	197a
Mizugakiibacter	Proteobacteria	644a	96c	250b	738a	77c	178b	52b	34c	195a
Devosia	Proteobacteria	51b	97a	8c	44b	71a	5c	182a	204a	12c
Haliangium	Proteobacteria	169a	133b	96c	173b	135c	197a	16c	67b	83a
Rhodanobacter	Proteobacteria	160b	180a	25c	177a	51c	59b	53b	54b	100a
Steroidobacter	Proteobacteria	34c	51b	148a	44b	30c	68a	8c	20b	107a
Woodsholea	Proteobacteria	3c	8b	23a	5c	10b	27a	1c	2b	253c
Acidibacter	Proteobacteria	139a	130a	112b	142a	110b	85c	8c	24b	64a
Pseudolabrys	Proteobacteria	110a	89b	93b	111a	86c	94b	12c	49a	46a
Pseudohongiella	Proteobacteria	26a	1b	0c	7a	1b	0c	198a	44b	47b
Burkholderia-Paraburkholderia	Proteobacteria	65b	31c	79a	109a	44b	24c	22a	15b	23a
Bradyrhizobium	Proteobacteria	67c	62b	97a	71b	59c	88a	16c	22b	38a
Reyranella	Proteobacteria	53b	40c	101a	34c	45b	96a	5c	37b	57a
Dongia	Proteobacteria	40b	48a	45a	29b	26b	39a	5c	28b	164a
Rhizobium	Proteobacteria	9c	16b	76a	11c	24b	73a	3c	26b	31a
Arenimonas	Proteobacteria	51a	10c	18b	61a	13c	30b	23b	8c	84a
Phenylobacterium	Proteobacteria	45b	38c	59a	49a	43b	37c	11c	32a	30a
Pseudoxanthomonas	Proteobacteria	29a	24b	11c	6c	21b	105a	9c	25a	12b
Phaselicystis	Proteobacteria	21b	28a	10c	23a	23a	4b	2b	15a	0c
Hydrogenophaga	Proteobacteria	27b	12c	48a	8c	10b	15a	25a	4c	12b
Mesorhizobium	Proteobacteria	11c	15b	20a	16b	21a	15b	5c	13b	64a
Oceanibaculum	Proteobacteria	0a	0a	0a	0a	0a	0a	18c	61a	23b
Dokdonella	Proteobacteria	7a	6a	5a	11a	3b	11a	1c	49b	100a
Nannocystis	Proteobacteria	8c	11b	15a	14a	12a	4b	10b	112a	17b
Sphingopyxis	Proteobacteria	16b	19a	2c	4b	8a	3b	5c	13b	34a
Sorangium	Proteobacteria	42a	12b	14c	45a	8c	12b	4b	4b	12a
Hyphomicrobium	Proteobacteria	10a	4b	0c	14a	1a	2a	1c	65a	23b
Rhodovastum	Proteobacteria	3b	7a	4b	4a	5a	3b	10a	9a	6b
Nevskia	Proteobacteria	7b	15a	15a	8b	10a	11a	0b	1a	2a
Aquicella	Proteobacteria	67a	30b	31b	69a	21c	48b	7c	11b	22a
Pseudomonas	Proteobacteria	118a	31c	79b	77b	62c	80a	921a	286b	58c
H16	Proteobacteria	229a	40c	169b	185a	46c	129b	66a	49b	68a
Rhizomicrobium	Proteobacteria	281a	129c	152b	327a	53c	256b	32b	27c	136a
Note: Letters indicate significant differences among treatments at P < 0.05.

## Sheet: Actinobacteria
Genus abundance of Actinobacteria
		T1			T2			T3
	Phylum	Spring	Early Summer	Late Summer	Spring	Early Summer	Late Summer	Spring	Early Summer	Late Summer
Acidothermus	Actinobacteria	128b	198a	205a	170b	212a	233a	9c	45a	34b
Nocardioides	Actinobacteria	19c	91a	33b	5c	132a	62b	2c	44a	15b
Mycobacterium	Actinobacteria	52b	127a	67b	46b	112a	63c	4c	24a	11b
Pseudarthrobacter	Actinobacteria	27b	46a	25b	19c	67a	42b	41a	34b	14c
Streptomyces	Actinobacteria	23b	43a	45a	42b	33c	93a	5c	9b	25a
Crossiella	Actinobacteria	34b	51a	39b	29c	64a	54b	1b	9a	11a
Iamia	Actinobacteria	5c	20b	57a	8c	25b	55a	4c	29b	40a
Jatrophihabitans	Actinobacteria	3c	23a	16b	12b	26a	13b	1b	9a	10a
Gaiella	Actinobacteria	111a	39b	45b	123a	45c	87b	38a	20c	28b
Note: Letters indicate significant differences among treatments at P<0.05.
