# Supplementary material for: Differential responses of the rhizosphere microbiome structure and soil metabolites in tea (Camellia sinensis) upon application of cow manure
Source: BMC Microbiol. 2022 Feb 14;22:55. doi: 10.1186/s12866-022-02470-9 (PMC8842532; doi:10.1186/s12866-022-02470-9)
Supplement: Supplementary file 1 — Addditional file 1: Figure S1. Relative abundance (%) of the major bacterial phyla present in the soil microbial community upon different treatments. Major contributing phyla are displayed in different colors. Figure S2. PLS-DA score plots derived from metabolites (a) at spring, (b) early summer and (c) late summer. Each season corresponds to a soil sample and different colors indicate the field treatments. The score of variation explained by each principal component is indicated on the axes. R2X[1] and R2X[2], the degree of explanation in first component axes and the degree of explanation in second principal component axes, respectively. The t[1] and t[2], first and second principal component axes, respectively. Ellipses represent the 95% confidence regions for each sub-class of observations, assuming normal distributions. Figure S3. Map of significant soil metabolite-metabolite correlations (A, Spring; B, Early summer; C, Late summer). Table S1. The metabolic and microbial profiling of the applied cow manure. Table S2. OTUs of samples obtained in at the different seasons. Table S3. The relative abundance of the dominant phyla in soil bacterial communities. Table S4. The Permutational multivariate analysis of variance (PERMANOVA) among different treatments and sampling time on bacterial presence in the rhizosphere soils. Table S5. The abundance of Genus grouped as the phyla of Proteobacteria and Actinobacteria. Table S6. The soil metabolite compounds in the rhizosphere soils with three different treatments in different sampling time. Table S7. Variance Inflation Factor (VIF) value of organic acids and fatty acids in the rhizosphere soils in different sampling time. [file 12866_2022_2470_MOESM1_ESM.zip › Table S6 Soil metabolite compounds.xlsx]

## Sheet: SP_total
Annotation	RI	mz	rt	rtmins	QC1-1	QC1-2	QC1-3	QC2-1	QC2-2	QC2-3	T1-1	T1-2	T1-3	T1-4	T1-5	T1-6	T2-1	T2-2	T2-3	T2-4	T2-5	T2-6	T3-1	T3-2	T3-3	T3-4	T3-5	T3-6
Lactic acid	1051.6	117.1	372.366	6.20595	1129126	1118976	1114895	1118726	1097375	1109489	1064686	563920	702523	628754	858212	634732	858731	741604	808029	665776	587741	642082	1730503	1697005	1178886	1363772	2097095	1019927
Glycolic acid	1065.8	66.0652	386.085	6.42529	41738.1	41841.5	41478.5	42076	43705.1	39066.6	37925.8	19279.3	20756.6	18111.8	17716.8	19626.1	17762.7	18420.1	18846.1	24185.1	19462	19748.2	145906	48466.2	36607.3	41065.6	84632	38458.2
Alanine	1113.8	116.1	430.224	7.15808	395857	397329	393515	413572	404393	425380	438764	498225	481277	427706	416321	454087	367743	476312	473057	333914	360982	409442	259599	21764	45603.2	497780	371612	558961
Oxalic acid	1132.7	45.0363	447.311	7.45219	119002	118898	121148	122445	120138	118146	47815.3	48584.3	52266.2	42228.2	40391.8	45312.4	49304	45645.1	45278.3	45234.5	42540.2	48020.7	352004	132704	89552.4	84587	380726	82874.5
HEPTANOIC ACID	1163.2	144.109	481.786	7.91587	161808	177283	190674	279822	289378	295676	16775.3	15449.5	15883	15891.4	15795.5	16200.2	380570	16537.3	17271.7	184821	163590	189084	172578	29046	145597	252140	103001	187201
Monomethyl phosphate	1172.4	240.988	490.115	8.06747	7792.62	5796.74	4408	2755.72	2661.98	2131.11	8126.9	7430.19	10911.1	6775.57	5161.36	7526.07	1534.93	2514.08	6637.59	2738.28	1461.87	868.331	15016.2	653.738	1801.42	453.037	1408.53	576.662
Malonic acid	1195.8	66.0639	509.068	8.41762	7025.56	5102.06	4543.52	9739.94	14905.2	12570.7	11199.1	10136	5436.2	2610.05	7599.35	4677.29	6215.2	12912.5	7380.4	12029.3	11411.2	10293.5	20102.3	8730.42	6988.59	10882.2	7139.71	7485.36
Valine	1208.5	144.112	521.265	8.59147	94107.8	60001.7	80546	97145.9	92232.6	113421	12866.2	20769.3	27945.3	15288.1	19709.1	16917.5	9071.14	8721.27	19122.2	11670.6	8757	18963.7	140006	5232.36	3433.51	33551.7	206118	36055.8
4-hydroxyButyric acid	1225.6	117.061	532.501	8.84826	13660.1	13047.5	11207.5	13160	13334.2	13644.9	13888.4	9010.55	8473.95	8826.06	9138.8	7073.68	6967.5	6875.04	9836.59	8540.16	7941.31	9174.43	22570	17698.7	16951.7	16011.3	27731.5	19887
Urea	1228.6	189.1	538.274	8.89368	10955.5	8520.86	10080.5	13943.6	15143	15608.6	79661.7	13132.5	33098.6	17809	34050.1	15478.7	2307.27	12632.2	12821.6	2491.41	3446.58	6312.5	4307.5	5605	978.843	33633.3	34468.3	90669.3
Benzoic acid	1236.8	179.069	541.804	9.0087	28049.3	26514.1	28068.5	26986.8	26660.3	27629.1	30323	6814.12	5841.86	7269.29	5713.8	6270.05	7351.35	5881.93	7355.26	7814.05	5805.98	6218.43	80323.7	34237.2	28665.1	36149.4	117013	32687
1,3-Di-tert-butylbenzene	1244.2	175.19	553.352	9.10491	66632.9	66820.6	66572.3	67306.1	67276.6	66945.8	66673.3	64915.6	63866.6	63127.5	58804.3	64667.4	64885	65911.9	65003.5	65292	65168.1	67050	43455.5	68246.2	70579	69137	66276.2	70052.8
Ethanolamine	1259.7	174.103	559.776	9.32423	77103.9	74724	74720.2	75723	80062.2	80736.3	12569.6	13810.7	32842.8	14281	17419.7	16419.5	31598.5	10819.1	22545	29894.3	16681.3	26817.5	162420	910.988	18629.9	84781.9	173881	79514.8
Leucine	1265.4	158.126	569.079	9.40443	53006.7	30984	44435.7	56546.7	54080.9	69536.3	13517.1	12527.9	19247.2	9971.83	12686.7	9851.18	3413.41	3561.51	8819.48	3082.84	3245.95	8126.58	93364.4	688.011	612.281	11213.4	124959	17154.6
Phosphoric acid	1269.9	299.1	568.756	9.47392	402092	309437	259098	144311	146478	114610	437766	277005	309203	275240	254167	255730	114975	146134	181968	128671	98795.4	83849.4	442428	53498.9	53310.2	41902.4	83219.6	41443
Glycerol	1270.2	205.1	568.439	9.46865	2405045	2400453	2402260	2431732	2393615	2458007	6730936	694404	764727	547189	1709435	576248	673450	714188	864926	784254	584962	987180	9538025	4133548	2143561	2743631	4526504	2006511
Isoleucine	1287.2	158.147	583.207	9.71467	42488.5	28332.4	39028.4	47182.7	46226.2	54237.3	11174.5	9537.87	13926.2	7467.31	10605.6	7698.97	3179.28	3590.04	8092.34	3964.89	3125.85	7758.2	122988	802.82	852.866	13639.6	123000	17455.6
Proline	1289.8	142.11	586.412	9.75213	11869.9	6096.4	10807.8	14719.5	15452.7	21687.9	15942.1	11443.1	19027	8730.81	11593.9	7927.74	1371.87	2446.61	11414.3	1767.05	2290.44	4114.8	7519.04	1053.42	1028.45	3578.22	50230.2	6654.54
Glycine	1299.7	174.104	594.114	9.89653	43998.4	44673.5	45971.8	44807	44859	46280.8	21052.5	21833.5	39716.3	23722.9	29694.6	31544.3	31583.7	19713.1	28921.4	32614.6	18719.5	23601.2	110889	1580.92	4387.85	38454	93813.3	34627.2
Succinic acid	1302.9	247.095	604.383	9.95005	29150.8	25076.3	24531.1	19862.2	20350.2	19300.2	8769.4	4696.86	9701.33	2642.42	3635.5	2288.26	1305.59	4072.85	4002.51	5828.81	2781.12	2084.03	244764	3923.23	3689.26	2169.01	42452.6	4647.09
Glyceric acid	1326.9	189.1	616.256	10.2656	27587.2	28126.1	27789.9	26618	26834.2	26141.6	14896.8	4278.59	3943.08	2836.6	2928.59	2953.32	2354.77	3354.9	3022.36	4389.75	3479.07	2773.66	163457	31412.7	25070.3	26518	71768.8	19033.7
Uracil	1332.1	241.085	628.448	10.3459	29418.8	21296.5	21331.7	15640.1	16519.9	15950	17668.8	12850.3	14334.6	10496.5	10238.9	8619.43	4245.78	7685.7	7114.91	4567.83	4595.4	4883.3	62807.8	777.343	711.821	4037.28	53476.7	9489.15
Fumaric acid	1335.7	245.078	623.964	10.3886	20019.5	15381.8	13774.4	7690.15	8075.17	6559.49	14582.1	9171.65	9836.4	7024.12	6322.42	5904.68	3475.25	4721.3	5255.15	4715.68	3149.8	3230.46	38869.6	3283.78	4749.27	3555.72	6380.58	3160.4
Nonanoic acid	1346.9	117.053	636.152	10.5437	27654.9	28768.7	28801.4	28358.2	29728.4	29278.2	27783.8	7792.92	11470.2	6663.26	10825.8	6059.95	12313.2	11319.5	10016.5	8670.85	10759.2	7859.36	89042.5	48532.9	23726.5	34116.3	139342	37967.5
Threonine	1383.8	117.042	664.714	11.0304	5875.26	4823.07	5693.47	6742.38	6520.47	7533.87	5898.63	4822.8	7567.53	5223.2	5175.74	4915.48	5078.63	3377.84	5541.19	6259.12	5677.21	5706.73	21722.7	5404.13	4290.16	5753.37	20113.4	4980.74
Glutaric acid	1392.8	55.0531	673.698	11.1642	7902.06	8509.39	8613.29	7733.85	7988.72	7368.89	7065.03	5651.01	5943.61	4708.52	4370.32	3827.83	8133.86	7726.88	5323.16	4776.66	4346.34	6743.73	27434.5	6736.74	5375.63	2679.71	16486.9	7578.75
beta-Alanine	1419.8	248.107	699.696	11.5065	9914.34	9855	9618.51	9778.94	9559.51	9788.25	733.111	24438.5	951.64	491.276	482.778	921.742	558.197	534.546	474.293	1388.96	603.258	712.225	33396.8	618.598	375.438	23270.6	23170.4	4460.3
Putrescine	1452.6	174.107	715.99	11.9237	40685.3	39323.6	41133.3	41737.2	42714.2	41690.3	40915.3	39362.6	41725	37822.5	35031.2	36791.2	32846.4	38184.6	38452.1	32754.5	33173.3	34695.2	41548.4	1476.42	2274.14	31449	49073.5	36697.8
Malic acid	1484.4	245.043	741.736	12.3297	2628.31	2457.76	1955.7	1630.09	1292.55	1673.24	2235.59	1104.84	1225.91	915.274	1159.32	1331.22	733.414	992.352	896.222	1251.8	1147.76	1033	17292.3	1282.09	659.935	1036.14	2089.84	671.864
Threitol	1509.6	217.093	763.482	12.6396	12356.8	13697	13999.9	12853.6	13310.5	13706.1	13821.5	10894.2	11459	10930	10095.2	9456.45	11328	9639.92	10359.9	14404.9	10896.7	11717.7	18612.8	16121.6	23897.8	25088.9	24219.1	17253.5
pyroglutamate	1516.3	156.1	763.883	12.7282	296796	235522	213318	120762	130246	105797	327911	230750	393489	259044	231043	178553	61888.9	109240	108379	81635.4	58498.1	56160.6	847271	46589.5	25614.2	27799.2	76763.6	29396.6
4-Aminobutyric acid	1523.2	174.091	772.223	12.8005	46517.7	43576.1	44478.7	39438.5	39095.5	38783.9	7812.02	6969.58	10917.6	3702.76	4407.18	3943.68	2259.73	1845.18	3563.1	4560.68	1866.71	3556.54	547236	911.231	955.006	16988	132501	18470.8
2,4,6-Tri-tert.-butylbenzene thiol	1535.8	263.198	784.716	12.9506	39399	38847.7	39257.3	40882.6	40358.7	41932.2	28420.9	20537	40070.8	21477.5	27442	22529	45523.6	43848	38524.8	24421.2	20500	22823.5	50168.8	42016.3	47315.9	50278.2	99017.9	46740.8
Threonic acid	1547	292.136	785.416	13.0844	19198	19863.5	19811.1	18001.4	18182	18125.9	9926.36	1883.33	1522.92	1487.78	1627.88	1055.41	1270.96	1164.19	1237.65	2050.78	1826.41	1381.87	149827	17239.6	16936.8	15317.1	50344	9054.13
Erythronic acid	1563.7	292.133	806.92	13.2875	11837	12210.9	11948.4	11473.8	11654.7	11387.9	12262.6	3287.36	6169.29	2382.24	1794.37	1466.85	1606.94	1453.04	1101.37	4544.97	2568.5	2471.23	62982	8541.49	19997.2	10025	26363.1	6845.76
Glutamic acid	1614	246.1	837.695	13.8626	1962.36	601.438	934.222	854.278	934.294	867.587	922.142	675.331	1815.54	638.029	573.611	401.907	653.702	375.462	687.886	408.678	454.517	482.343	203873	536.165	1026.01	443.626	46848.7	678.829
Phenylalanine	1622.1	100.1	841.22	13.9456	3788.93	4373.61	4984.36	4944.91	4665.52	4605.36	3283.1	1689.43	2409.46	874.868	4976.92	1296.65	2209.54	2609.98	832.182	2462.04	1851.51	2017.56	17391.1	3870.33	3555.81	2807.86	20464.9	3893.61
3-Deoxypentonic acid	1650.9	231.079	864.332	14.2985	3057.13	2725.2	3392.64	2896.96	2799.49	2784.51	1279.41	2995.04	1253.86	612.648	1289.63	679.682	1416.11	1017.21	1007.49	1679.63	1109.02	1298.49	7995.44	3813.7	3606.76	4167.17	8069.04	3509.3
Xylose	1655.9	103.077	871.392	14.3627	36145.6	20790.2	33183.4	6500.89	26213.2	7861.27	28469.3	7976.48	24488.5	19010.2	2909.22	18855.3	22576.8	19052.6	18956	24410.9	22011.6	22209.3	38936	31333	8337.72	9670.77	7966.9	38166.2
Arabinose	1670.8	217.1	877.168	14.5337	80324.9	78625.2	78044	67984.2	69989.7	71109	81840.6	82458.5	73390.2	53160.9	51628	59955.1	46527	53541.5	62381.7	84586.3	55300.7	58051.8	101646	54721.5	72494.3	83254	113780	68131.4
Ribose	1685.8	217.1	881.661	14.6942	48154.2	49398.4	48166.9	47424.4	47691.9	49571	20094.3	15986.1	17529.4	12679	11189.9	13389.5	12997.6	14460.9	13486.2	17262.4	13670.8	15312.3	152652	66721.8	48221.9	46185.5	327395	40769.7
Arabitol	1729.2	217.1	914.39	15.1703	53645.8	53485.4	54474	50846.1	52610.7	52796.2	49366.6	41216.3	59253.4	23959.1	30893.7	33378.7	18159.6	8395.11	25992	29293.3	20230.1	28087.8	152528	81378.7	58790.1	80986.7	100017	48285.1
Ribitol	1729.3	217.1	914.39	15.1703	53645.8	53485.4	54474	50846.1	52610.7	52796.2	49366.6	41216.3	59253.4	23959.1	30893.7	33378.7	18159.6	8395.11	25992	29293.3	20230.1	28087.8	152528	81378.7	58790.1	80986.7	100017	48285.1
Xylitol	1734.7	117.081	918.352	15.2243	24612.7	25143.1	25941.9	23098.4	24950.3	26366.9	18498.6	13836.6	20393.5	7705.93	8632.97	6965.7	12733.4	10878.7	7685.7	14361.9	14332.5	13851.2	59761.8	30740.6	35749.7	21124.3	107303	26651
Glycerol-3-phosphate	1767.1	299.071	934.934	15.5768	31701.8	1429.46	31523.4	13258.6	15742.1	14555.5	44103.2	27616.8	26564.9	914.463	16288.2	16544.7	4828.93	5298.43	7029.09	10352.9	5543.91	3521.34	3596.51	8309.6	6430.01	4000.39	2537.85	3708.27
Ribonic acid	1776.6	292.132	946.161	15.6784	10277.8	9935.4	10014.3	9890.33	10063.6	10013.5	3428.53	1356.14	1967.67	1154.33	892.732	747.41	1391.46	1256.41	890.691	2220.67	1092.03	1630.22	79104.4	12211.1	8429.14	8954.83	25657.5	6506.18
2-Keto-D-gluconic acid	1791	292.151	956.872	15.8389	27834.7	28579.7	27577.7	27795.5	28432.1	29460.5	11810.5	3734.99	2348.71	2835.98	2867.45	2178.84	2638.82	1795.22	1679.27	4836.54	4878.63	3765.69	241260	21089.1	23884.7	26611.8	65651.6	17027.3
Tetradecanoic acid	1830.7	117.07	982.104	16.2667	107635	110483	113921	108514	113367	114085	52643.1	29012.6	30044.8	25070.4	25660.2	22596	18302.2	27023.7	22807.4	33840	23901.3	22873.5	610674	68488.3	81825.1	65493.4	606028	92681.4
Methylinositol	1845	217.103	983.997	16.3899	29816.4	30756.9	31208	27797.1	27559.5	29007.1	17168.7	15453.6	10623.1	13670.4	11561.1	11639.2	17288.8	14948.9	11609.7	18310.2	8955.9	15931.8	27694.3	24683	22931.9	104975	82781.3	65711.7
Quinic acid	1872.3	345.168	1000.55	16.6732	7974.28	8304.07	8453.52	7754.4	7883.77	8165.8	3934.25	4147.31	15414.1	2318.31	1688.34	1796.13	2374.49	1358.01	958.346	2326.18	1363.57	1521.94	37100.2	4947.66	12397	4964.82	41069.7	3840.24
Fructose	1896.1	103.1	1019.67	16.9193	164582	167747	169597	165365	165104	169519	193883	519029	301220	83221.2	93217.4	89256.2	48265.1	46048.8	33134.2	105497	75280.3	130053	82307.6	113123	381430	419452	118844	151622
Mannose	1900.3	205.1	1019.35	16.9557	31562.9	31793.1	30753.5	32798.8	33593.9	34702.6	30461	64288.2	38332.8	12564	13301.8	12816.4	8635.54	8107.18	9390.86	14021.7	3604.51	18839.2	184549	53136.7	65963.9	107016	144511	61243
Galactose	1912.6	319.2	1025.11	17.0851	734976	748363	747752	748463	738223	766599	918119	1412879	887296	411376	553078	566046	383849	324867	542078	855170	465194	790628	541216	225483	1566052	1218011	711398	576512
Glucose	1931.3	319.198	1036.38	17.2723	165766	162388	165408	162286	161699	164465	180414	267104	179522	83020.6	112783	113404	91140.2	61295.6	104517	194997	108750	179634	108028	53750.8	366616	279908	179577	135757
Mannitol	1945.9	319.2	1053.67	17.4119	628171	630832	631703	631043	630789	640885	237517	241385	346856	211123	217918	415916	164722	80414.4	248090	152552	91347.3	209813	3481489	1152719	911937	695167	890665	471096
Gluconic acid	1986.1	333.141	1076.14	17.8072	2811.65	2864.28	2760.81	2764.03	2832.04	2978.22	1541.74	555.43	547.329	793.055	530.826	689.203	813.216	607.697	745.153	631.837	676.005	662.79	18193.8	3690.6	2994.94	4482.97	5865.9	3283.09
Pantothenic acid	1993	291.1	1079.02	17.8783	3330.58	3655.18	3932.89	2568.64	3030.57	3061.29	2155.09	1445.78	2584.75	1366.63	926.468	1208.57	652.789	820.042	967.354	1129.68	852.322	779.344	22793.2	1585.34	3272.87	941.236	7562.68	1612.86
Hexadecanoic acid	2027	117.1	1091.54	18.1869	956500	979462	985478	902575	933551	915444	528373	208458	339781	197022	349212	191300	229048	361621	294373	334850	275462	200088	7010847	322977	491593	342148	2583675	456182
myo-Inositol	2106.1	217.1	1136.17	18.9304	253304	254766	256710	251941	251258	259670	208984	129132	311785	89337.1	77542.6	100710	70720.2	61085.9	126954	116636	62630	104893	590870	403471	932222	369068	344679	241942
Heptadecanoic acid	2124.1	117.061	1146.42	19.0965	51378.9	56068.4	57457.4	46136.1	51749.4	52231.8	19426.9	10321.3	10643.7	9533.7	10879.6	8723.82	8944.02	10236.7	10763.3	18370.4	14138.7	10643.9	547377	27761.4	27968.8	23350.1	160042	34524.5
9-(Z)-Octadecenoic acid	2198	117.084	1191.34	19.7889	155960	155916	160536	123779	139819	101756	34465.1	20885.4	19036.9	11565.1	18250.8	7402.58	15127.8	7749.9	15196	39584.4	22881.6	16699.5	1024298	86101.4	47070.7	56883.4	603899	104008
Octadecanoic acid	2223.3	117.1	1198.4	19.9627	581474	611767	629993	533079	565336	550729	267075	134109	189270	135856	199043	128916	112284	189190	171101	241520	168598	122156	6165010	228894	278712	196040	905413	213069
Myo-inositol 1-phosphate	2445.5	299.1	1316.82	21.8133	8574.65	9065.36	9217.13	8050.82	8574.74	6099.85	15386.9	15462.6	18690.3	25205.4	22113.1	25555.1	5178.92	8920	11601.9	5365.49	4364.34	3189.63	16348.6	3265.04	4900.08	3263.62	7390.94	3010.6
Uridine	2453.5	217.1	1317.78	21.8821	39687.5	79131.6	80653.8	44362.3	50554.7	25177.3	28640.3	44487.8	16731.6	33324.7	28574.4	32672.3	21116.5	20669.4	8231.08	9886.16	10249.9	18571.3	88075.2	59843.8	40720.4	25221.4	98972.2	65254.1
1-Monohexadecanoylglycerol	2575.3	371.3	1369.78	22.8242	3600233	3723998	3670412	3641979	3621729	3660776	5929832	1987679	7202110	1916735	4950940	1890175	6721709	8022822	6482330	2111224	4812555	1812405	311670	1915988	2749955	2124928	1540261	1950406
Adenosine	2643.5	230.121	1404.12	23.3323	32795.3	39166.2	41331.9	41830.1	42315.4	48938.4	13194.7	15206	10318.7	7250.7	6597.43	7060.02	4902.78	5334.34	8889.73	9681.54	5853.2	6138.71	115247	70371.1	31696.2	29200.1	274589	44954.3
Sucrose	2679	361.2	1415.67	23.5891	4119853	4290779	4277012	4025939	4206302	4237590	11863072	6719975	14388343	3298841	2236863	1545131	1601700	2050971	491550	6373430	2022146	3160715	5486645	1230230	8725571	2248130	1842346	1362872
Maltose	2766.3	204.1	1453.86	24.1935	63575.2	44590.8	44205.6	22201.7	23741.2	25299	17213.3	26748.3	36086.1	22645.9	17348.4	20406.6	16408.4	17499.5	14911.3	20223	17268.6	38792.5	159276	107228	128117	116992	103418	116140
Trehalose	2788.3	191.1	1462.2	24.3646	9653337	9858162	9806577	10024361	9844623	9980455	7213147	5983029	9619062	4660522	3959012	6439638	3847440	4015178	12115902	6828579	3638466	5477447	13949448	11174870	19655184	13328749	11101104	11710284
Gentiobiose	2817.4	204.1	1476.32	24.5731	105511	101793	105606	66634.2	67132.7	70724.6	59773.6	67019.7	39784.3	38651.4	45272.2	41826.6	37588.4	47713.9	97092.1	50376.5	32317.1	46041.7	106769	132036	135121	155446	125034	126751
Isomaltose	2893.1	361.2	1506.48	25.1004	68044.3	75804.2	72961.8	53027.9	60363	66399.3	66652.2	59189.6	70266.5	37011.3	34727.2	39738.8	35416.6	29480.9	68211.2	56765.6	38060.7	42608.9	70804.8	56857.1	92011.4	302997	109223	80656.1
Galactinol	2993.3	217.1	1550.44	25.8301	158122	131608	110758	57417.9	63307.3	61688.5	70077.7	61372.5	60848.8	35345.9	33305.7	60642.1	39173.9	44793.8	47136.5	37262.9	25666.5	34985.5	77902.9	82702.9	138419	89785	77126.3	85362.9
Digalactosylglycerol	3178.2	204.1	1647.69	27.4561	208296	211715	194830	121443	134408	140310	171137	134488	107841	80960.9	85257.2	78903.8	75819.4	78661.1	73817.6	95741.3	68141.5	73866.9	380177	157803	199626	191429	304876	200437
Cholestanol	3276.3	215.2	1715.08	28.4937	23586.2	18014.5	14810.3	8995.7	12850.2	12908.3	30864.2	8466.29	1965.16	14551.3	6764.43	9874.2	2809.81	5126.91	5900.22	8069.75	5604.52	2502.01	39077.1	14711.2	20098	21115	23632.5	22869
beta-Sitosterol	3357.2	129.1	1771.57	29.4459	121486	81043.7	75085	48522.9	44959.7	47888.3	55885.8	55125.3	54246.5	45643.9	42828.8	43215.3	37958.2	44186.9	38668.6	35992.8	36083.9	27598.3	78653.5	44706.9	69573.8	64054.7	51540.7	69305.7

## Sheet: ES_total
Annotation	RI	mz	rt	rtmins	QC1-1	QC1-2	QC1-3	QC2-1	QC2-2	QC2-3	T1-1	T1-2	T1-3	T1-4	T1-5	T1-6	T2-1	T2-2	T2-3	T2-4	T2-5	T2-6	T3-1	T3-2	T3-3	T3-4	T3-5	T3-6
Lactic acid	1052.1	117.1	372.352	6.20587	337479	342718	315736	315782	311934	308905	234764	213435	249613	287529	264358	218263	315474	304839	324466	268652	235337	236980	640644	253812	443226	291572	349602	266389
Glycolic acid	1066.3	66.077	385.53	6.4255	22916.6	21760.5	20769.9	20033.7	20837.7	19838.1	21790.6	7698.43	514.542	10017.2	8493.6	8341.14	7008.51	8359.48	7147.01	6237.66	9148.21	5720.88	80344.2	19122.6	58193.4	24266.8	20947.9	19952.6
Hydroxylamine	1106.7	133.052	424.983	7.08305	2436.34	2597.64	2110.71	2227.91	2284.24	2237.81	8436.2	4604.42	5259.14	10016.2	14691.9	10453.8	14377.6	4760.32	3523.21	7960.91	9109	4311.67	1096.92	1496.18	1171.5	2800.73	1604.4	1116.36
Alanine	1113.7	116.1	429.385	7.15642	266011	253331	236549	225378	218690	222830	341714	352973	318116	323968	331728	344861	285643	295287	91099.6	354469	318352	250973	22826.1	368359	6549.44	335522	246019	20256.8
Oxalic acid	1132.8	45.045	446.807	7.44678	54178.1	52169.1	53849.8	61712.8	59688.2	60340.6	13102.3	16627.8	16190.8	18879.5	16564.9	15277.2	12977.7	14804.5	14136.1	15630.1	12503.9	15556.3	168087	48780.9	165627	22121.9	28898.5	25367
3-Hydroxypropanoic acid	1135.3	177.08	448.897	7.48162	13075.3	13238.4	12564.8	12202.2	11585.5	12036.7	2759.49	3958.12	5168.1	7377.37	6583.96	4123.83	3028.57	5843.45	2246.32	4406.05	1412.78	1609.13	73070	12482.1	38390.1	9186.38	15391.7	8359.44
Heptanoic acid	1163.5	144.143	474.427	7.90712	283076	271246	263502	258071	252038	254155	136389	130307	148201	191426	129757	119902	237191	220667	252898	198308	198865	205945	114591	197800	93907.9	203034	239003	125707
Valine	1208.4	144.1	514.289	8.57148	3535.53	1671.44	1047.82	598.885	1734.98	NA	2795.91	3708.68	1931.87	2408.13	2136.07	3644.21	3271.49	7793.3	1740.83	11366.1	5758.65	4952.43	603.928	2366.18	456.203	4728.76	1370.33	2946.8
Malonic acid	1225.6	45.0156	530.868	8.8478	10886.2	11752	13639.3	15226.9	13975.1	15597.5	7328.14	11706.6	11567.2	11335.8	10815.6	8198.24	7358.91	12021.5	9570.19	10735.7	7761.32	10536.4	27051	20257.3	26713	13885.3	14614.6	15332.9
Benzoic acid	1237.4	179.067	540.597	9.00995	13469.3	14081.2	13282.7	13689.7	14213.9	13435.1	3818.43	8121.79	10468.4	6513.43	5749.47	6078.57	2376.97	9938.91	5591.68	6652.9	5793.85	6345.16	54623.2	19218	40281.2	10747.2	23075.4	15493.8
1,3-Di-tert-butylbenzene	1244.1	175.193	545.774	9.09623	66850.5	65831	62646	64575.8	63924.6	62788.8	63072.3	66580.9	66947.7	64167.3	64107.2	62086.5	57634.3	63800.4	63891.5	61971.2	61124.8	62105	60292.4	60696.9	60745.4	59783.8	61040.1	59695.9
Octanoic acid	1251.6	201.078	552.597	9.20995	3624.08	4024.26	3694.28	5306.77	5674.98	5889.39	1504.99	3584.93	3726.31	1839.01	1819.65	1751.24	1288.3	2617.32	2790.2	3370.33	2856.04	3067.07	20814.8	7510.33	21601.3	5360.86	5508.7	5797.19
Ethanolamine	1259.5	174.103	559.086	9.3181	14284	10992	8593.03	4863.14	3965.94	4848.01	22474.5	13445.6	24606.7	17719.7	19937.2	6040.14	29490	25089.1	10286.3	16641.3	16830	20459.3	1497.41	18271.6	599.2	56515.6	10172.8	1268.15
Glycerol	1269.7	205.1	567.8	9.46333	1.64218e+06	1.66943e+06	1.63115e+06	1.59035e+06	1.62548e+06	1.64154e+06	1.67131e+06	518233	1.34532e+06	879627	748193	577015	601030	909023	915952	590628	219838	331775	5.73938e+06	2.96435e+06	6.76986e+06	555899	441462	2.27936e+06
Glycine	1299.4	174.102	593.48	9.89133	22027.7	21133.8	18652.8	15089.6	14409.8	15446.6	16379.4	25603.6	17288.4	18259.7	17396.1	6493.39	15225.7	21607.5	11936.1	26892.1	15932.2	21725.5	6090.56	13847	604.785	18289.4	15419.6	2811.83
Succinic acid	1303.3	247.041	597.027	9.95045	2987.43	1728.25	1138.27	1021.94	778.592	701.672	1083.93	661.807	1775.91	1480.06	1179.35	853.97	391.634	741.295	486.646	285.371	527.921	446.466	3570.48	466.833	2928.5	245.533	595.756	251.517
Glyceric acid	1326.7	292.142	615.929	10.2655	13482	12944.8	11942.8	12709.7	12015.8	11528.4	16823.8	11306.6	10479.5	3065.87	2488.26	5284.61	2905.05	4236.01	2590.62	4103.99	6223.96	5069.61	49201.9	9820.06	39494.9	12339.9	15144.3	10376.5
Nonanoic acid	1347.6	117.075	632.345	10.5391	6915.71	6941.05	7116.35	7192.73	7226.35	7358.95	4131.61	5047.5	5508.77	4552.93	5914.61	4035.3	2827.38	4283.42	3588.62	4714.71	5868.84	6445.7	23267.6	10402.6	20194.4	8304.66	7703.36	6959.12
Fumaric acid	1349.1	244.922	633.9	10.565	687.366	612.99	549.094	930.918	450.964	774.77	893.656	1097.8	766.995	679.762	307.964	163.814	55.8345	563.692	338.688	245.985	354.579	365.866	2091.82	450.884	1859.44	440.622	1147.06	633.997
Putrescine	1452.5	174.11	714.892	11.9149	7551.66	6440.28	4775.58	3010.6	2591.99	2614.34	17778.1	16377.5	15070.2	13328.8	12987.2	15437.5	15944	13534.6	4748.87	17245.6	16390.1	14161.8	887.312	8988.09	603.395	13440.5	5192.17	632.027
beta-Alanine	1420	248	690.061	11.501	1207.75	924.389	805.454	669.949	1085.3	700.441	734.268	189.641	55.3097	301.682	80.7169	0	154.866	164.288	0	177.246	439.527	53.2565	1657.8	1192.6	160.945	635.975	960.86	0
Homoserine	1415.6	218.053	687.177	11.4529	873.936	884.09	963.889	883.852	944.221	943.369	437.304	357.942	332.718	201.065	1284.89	188.941	460.354	377.007	486.558	490.851	403.031	438.482	3079.19	988.601	5524.7	641.504	579.113	715.145
Erythrose	1454.9	205.1	716.706	11.9451	12594.7	12345.2	12603.3	12744.4	12936.1	12480.8	10328.7	4233.33	24111.5	44635.3	29102.4	1320.75	15261.2	32224.8	17548.7	21089.2	2802.05	5743.53	3171.55	2674.91	3257.95	1176.86	1646.78	3026.83
Threitol	1509.3	217.092	757.788	12.6298	7739.15	8295.46	7731.21	7493.16	8195.9	7876.52	10371.4	19472.3	28138.8	6134.79	2905.74	2792.97	2976.73	1207.28	2966.68	2678.43	9664.49	3502.26	21663.9	3026.07	6067.41	1589.1	6481.22	4198.23
Pyroglutamic acid	1517	156.084	763.559	12.726	9187.29	NA	2794.3	2708.87	2584.17	2751.56	3924.3	2865.41	3934.01	4030.32	4712.52	3163.83	1399.39	940.914	612.828	522.856	896.553	572.837	11313.6	3119.29	13934	1803.42	3780.7	2973.55
4-Aminobutyric acid	1523.4	174.086	767.684	12.7947	8670.4	6651.44	5072.31	3676.36	2968.91	3245.86	5128.4	3482.14	2520.41	2858.83	2273.99	1527.21	3521.15	3470.39	1045.51	1856.49	1668.69	1472.54	1266.26	6754.74	1492.96	6231.89	4774.66	511.683
2,4,6-Tri-tert.-butylbenzenethiol	1535.5	263.197	776.643	12.9441	20536.3	21738.3	19959.1	20449	20633.9	20868.5	14663.9	16684.9	16109.6	16138	15177.1	12199	12035.6	17505	13946.8	13560.2	16309.8	15822.3	61878.2	22367.6	45714.3	17197.3	15783.5	19044.9
Erythronic acid	1546.8	292.16	784.923	13.082	22681.9	21755.6	20323.8	20370.1	20145.5	19213	9612.99	10729.3	20307.5	3001.09	2638.65	4205.9	5252.64	11861.3	4007.04	6200.91	10794.5	6498.47	67519.1	19490	77622	15740.8	27314.9	18246.2
Threonic acid	1563.5	292.092	796.929	13.2822	6088.33	5389.92	4701.37	5823.51	5701.36	4794.79	2860.85	2030.38	5817.43	1129.84	1931.25	1365.86	1939.43	2068.8	1274.2	1693.25	2516.13	2294.9	16628.4	4075.54	25573.4	3553.37	6602.69	3150.03
4-Hydroxybenzoic acid	1617.5	267.083	834.901	13.915	11225	10216.6	9052.52	9046.42	9939.42	9290.26	8207.7	3524.85	5490.67	6060.16	5074.54	3144.42	3377.76	4712.9	3586.25	4623.69	4201.86	2550.99	60650.8	26074.9	19430.9	6110.64	7330.68	3924.02
Dodecanoic acid	1636.7	117.052	848.275	14.1379	13871	13000	12899.9	13060.7	13402.1	14046.8	6054.74	8027.44	9226.52	9822.2	8111.97	4158.2	3960	6337.7	5338.86	7002.08	5533.35	5376.75	69497.1	16790.5	49982.6	12361.7	11382	15451.4
2,4,5-Trihydroxypentanoic acid	1651.2	245.082	857.585	14.2931	3221.21	3424.26	3157.65	3122.46	3063.37	2907.6	517.172	1243.4	487.908	133.224	231.781	1077.34	237.73	264.206	218.596	397.166	717.969	348.246	7036.47	2327.94	5618.46	12448.4	4661.41	3096.95
Xylose	1664.8	103.1	866.727	14.4454	57985.1	54363.3	59823.2	56656.8	55923.5	57072.8	306691	185934	17964.4	45351.8	13431.8	4151.44	226536	5750.39	190166	10341.3	3123.91	1945.26	177688	91340	540929	5930.8	12816.9	67895.4
Arabinose	1670.3	89.0878	870.577	14.5096	12142.1	12568.6	12177.8	12136	12050.1	11712.3	20584.8	12789	21358.1	26766.9	15277.8	5153.93	14924.9	17507.3	12914.9	12350.5	3114	4489.62	14218.1	8455.87	11170.2	1928.59	1464.72	10478.7
Ribose	1685.6	103.1	881.335	14.6889	108792	110720	106401	108229	105788	108359	64171.8	49017.5	75104.7	46859	37781.7	18349.2	15679.6	44749.2	28536.1	31639.2	20093.8	26375	442525	201097	591912	28586.1	42730.6	105605
Xylitol	1716.4	103.056	902.155	15.0359	3664.54	4365.18	3922.62	4237.86	4637.04	4801.84	2485.56	3038.26	3212.92	4678.17	2823.6	1551.7	2157.12	3137.65	3091.85	2712.47	2761.11	3372.09	12900	11161.8	9801.77	6590.85	7429.54	8117.91
Rhamnose	1726.8	160.06	908.622	15.1437	3703.31	4001.59	4256.41	3721.59	3452.68	4048.8	4021.96	6013.84	11748.3	3801.25	4530.45	1141.84	2855.75	3005.72	2777.66	2951.27	1645.12	2506.22	7054.04	3328.38	6887.34	797.206	853.636	2318.26
Ribitol	1728.9	217.115	910.053	15.1676	35918.6	37662.1	36943.2	35463.4	35748.9	37067.2	55865.9	91282.1	41932.5	88611.4	41535.3	6752.76	24251.2	56829.3	29432.9	30401.9	23143.7	30291.8	26199.7	13723.8	40154.6	13159	20587.5	22761.8
Ribonic acid	1776.5	292.107	940.455	15.6743	10207.7	9650.22	9357.68	10197.7	9630.25	9415.11	4416.54	2807.91	5498.19	1377.75	1100.64	1250.73	2146.24	2594.94	1309.44	1445.14	2993.23	1274.77	32972.6	13208.8	36419.6	14841.4	13297.1	8377.27
2-Keto-L-gluconic acid	1790.9	292.159	950.003	15.8334	46429.6	45259.7	40515.9	44268.9	42895.2	43799.1	14438.6	14946.4	35498.4	9094.88	8013.25	5101.65	11621.6	14953.8	12497.8	12119.4	10132.7	11141.9	126615	48864.5	224985	32557.6	30241.4	40382.4
Tetradecanoic acid	1830.5	117.073	974.715	16.2453	63237.6	59511.5	56778.1	50582	54128.8	56523.3	27717.4	27929.5	32573.2	18985.4	15815.2	14885.3	10157.1	17403	12534.9	27253.9	21075.7	22251.2	453009	74410	180958	51984	57460	33861.8
Caffeine	1866	194.096	997.898	16.6316	57842.2	92801.4	81633.5	73336.7	81318.2	63266.1	97364.4	58279.6	250859	1241.65	1322.51	1540.78	1404.69	1291.12	1333.23	1311.23	1409.1	1395.77	1543.35	921.846	1387.07	596.502	1362.36	1390.18
Fructose	1885.8	103.1	1008.75	16.8124	545233	547202	534832	528145	536151	537627	315469	157760	313800	610833	442209	109266	190963	400320	461246	256818	149121	157016	638397	697915	1.73673e+06	477346	974428	1.24999e+06
Mannose	1900.1	205.1	1017.38	16.9563	59983.3	59502.7	58391.3	63228.4	61731.2	62709.3	31525.7	11466.1	30428.9	39417.8	35441	11016.7	10506.8	38357.5	33390.3	13949.4	14401.4	16519.3	182714	94593.6	274330	59590	109214	148414
Galactose	1913	319.2	1025.43	17.0905	2.33137e+06	2.37367e+06	2.26255e+06	2.23058e+06	2.28884e+06	2.26682e+06	1.41111e+06	774561	4.9201e+06	3.5255e+06	2.11032e+06	251261	981133	2.61478e+06	2.25099e+06	1.98724e+06	622293	796712	3.63966e+06	1.93373e+06	8.38022e+06	293803	820681	1.62877e+06
coumaric acid	1930.1	293.105	1035.89	17.2648	12947.4	12118.4	11327.4	9250.96	10090.4	11098.3	8526.98	6179.8	12146	9061.75	5843.07	2511.02	2775.97	5762.3	5063.34	8132.89	3981.91	3856.44	113025	13562	42304.1	7652.65	8426.92	5593.18
Glucose	1931.9	319.2	1036.4	17.2733	487209	493308	473565	477046	486724	486434	298622	161629	1.04318e+06	718978	436867	49999.4	212453	566539	527899	430227	139693	176071	778333	421745	2.03418e+06	64927.5	183533	357527
Mannitol	1945.7	319.2	1045	17.4166	425822	428694	411390	415602	418312	418280	372947	173025	209164	540923	242807	71023.2	68805.2	463919	230077	187676	83701.7	135956	1.01949e+06	421434	1.79455e+06	198378	302087	926520
Sorbitol	1946.1	205.1	1045	17.4167	384000	390949	376692	379408	379566	383040	340379	159919	193205	485083	217772	65157.5	61954.3	421568	211192	171838	76832.2	123024	916581	378626	1.58491e+06	179348	273862	826977
Hexonic acid	1985.7	333.088	1068.57	17.8095	2423.57	2597.28	2289.48	2435.57	2226.11	2573.22	1369.97	586.983	1534.61	269.684	829.343	609.756	839.502	305.366	252.739	541.373	701.049	768.965	5382.98	3596.98	9075.31	5134.86	4744.85	3455.46
9-(Z)-Hexadecenoic acid	2006.4	117.077	1080.01	18.0001	32667.5	31770.5	27315.8	22962.8	23702.6	26459.4	19717.4	12899.9	12276.4	9833.95	8412.45	6181	10935.8	7886.01	4841.32	13525.5	9125.39	8760.36	237609	33078.1	111161	23075.1	24101.7	15454.1
Glucaric acid	2019.8	333.141	1087.68	18.1281	33620.3	32648.7	30105.5	30053.2	30048.2	30746.6	190713	4903.26	116993	3078.84	1875.98	1627.01	294748	4225.97	2111.67	1722.65	992.633	2157.79	15572.7	4269.09	7870.28	6168.31	5950.62	3684.53
Hexadecanoic acid	2025.9	117.1	1090.89	18.1816	919221	897501	825897	660472	714794	750716	595943	872997	776269	353707	268042	297844	167647	238287	159522	422780	349918	411654	5.7277e+06	918460	2.05923e+06	596170	801014	427033
myo-Inositol	2106.1	217.1	1135.82	18.9304	248121	251625	242741	241503	241877	250704	119614	98488.4	269188	142725	151471	48729.4	88532.3	118305	94458.5	77894.5	120452	42520.8	923807	282221	1.02216e+06	216618	129702	395898
Heptadecanoic acid	2124.1	117.07	1145.45	19.0908	40318.9	38731.3	33904.3	25243.1	30109	32582.8	24095.9	25612.6	20700.3	13624.8	11012.3	10358.9	6550.44	9231.01	6250.16	19540.2	14322.9	13229.7	324534	61023.4	98436.7	31688	32890	19692.7
Octadecanol	2135.5	327.318	1151.72	19.1953	15672.8	14319.3	15490.9	15442	15188.7	15173.4	12229.2	11826.5	11272.6	12083.4	9997.04	9641.75	9924.98	11338.2	8811.55	9997.52	11003.2	12471.7	43852.8	20810.3	28044.5	15217.4	17215.3	14168.7
9,12-(Z,Z)-Octadecadienoic acid	2194.3	81.1	1184.5	19.7416	34455.5	31613.5	28816.7	20564.7	23222.6	22889.2	17590.6	14988.2	18558	13605.3	11200.5	7117.75	4631.24	6904.68	5424.45	11544.3	6930.33	5339.92	183013	24736	117434	21996.9	23176.3	12285
9-(Z)-Octadecenoic acid	2197.1	117.084	1186.25	19.7709	72158.4	43497.9	60572.7	41604.8	45254.9	46980.6	40893.5	35538.2	46183.9	14002.3	19175.8	6352.13	8298.81	4273.47	9537.63	24565.5	15321.9	14307.3	412832	47840.8	222194	40986	44325.8	24085.6
Octadecanoic acid	2222.3	117.1	1197.44	19.9573	618375	586326	549669	355083	413236	436372	477816	603471	415677	238428	159655	158754	85738.8	110789	67955.4	249658	198776	238610	5.02331e+06	715363	1.15054e+06	390088	459731	232609
Eicosanoic acid	2418.5	117.066	1295.95	21.5992	13849.2	13575.3	13231.2	9674.87	11428.6	11256.8	12676.5	14783.7	14981.3	11093	8290.79	6722.7	5439.09	6257.25	4014.4	8337.98	6430.34	5966.67	101951	19480.8	35361.7	13357.7	12774.2	9321.5
1-Monohexadecanoylglycerol	2575.2	371.3	1369.45	22.8241	1.15457e+06	1.14802e+06	1.11213e+06	1.11687e+06	1.11531e+06	1.14022e+06	912128	902162	984735	1.77373e+06	1.69642e+06	972495	897714	1.85896e+06	1.34588e+06	1.32619e+06	1.00564e+06	831228	862432	699513	544110	1.4699e+06	874084	1.36625e+06
Adenosine	2598.9	217.122	1380.14	23.0024	20575.1	22001	22660.8	21066.6	23103.3	23322.9	7785.39	5594.07	7689.34	13639.6	12044	5272	5452.83	10597.9	9573.31	9100.02	6508.31	4278.07	111721	39046.3	116991	14152.8	10056.3	23553.1
Sucrose	2678.9	361.2	1415.34	23.5889	388613	419103	393783	401089	408489	404051	86256	113162	727644	881068	543837	62661.1	168798	575578	322076	403622	89359.5	104977	779375	709858	1.11362e+06	227797	186785	654924
1-Monooctadecanoylglycerol	2768.2	399.4	1454.13	24.2355	750942	764943	720385	734442	727651	739820	620660	701777	886255	1.03143e+06	967043	614884	565405	1.08486e+06	785589	776096	728786	570439	549145	470146	368218	935240	674772	824469
Maltose	2787.9	361.2	1462.2	24.37	1.06022e+07	1.05688e+07	1.04834e+07	1.04017e+07	1.06835e+07	1.04206e+07	5.68108e+06	2.68535e+06	3.98728e+06	1.02204e+07	8.76149e+06	3.79961e+06	3.36347e+06	9.37449e+06	6.20758e+06	7.95328e+06	3.71789e+06	2.90634e+06	2.21528e+07	1.34321e+07	1.91879e+07	9.21867e+06	7.23253e+06	1.48556e+07
Trehalose	2788.2	191.1	1462.19	24.3698	5.52925e+06	5.55321e+06	5.26976e+06	5.39251e+06	5.24915e+06	5.43663e+06	2.84836e+06	1.38206e+06	1.98087e+06	5.1816e+06	4.36922e+06	1.92411e+06	1.67876e+06	4.55322e+06	3.20532e+06	3.99673e+06	1.86778e+06	1.42033e+06	1.16021e+07	6.88887e+06	1.03025e+07	4.56933e+06	3.63621e+06	7.72869e+06
Gentiobiose	2865.1	204.111	1494.67	24.9112	26669.7	29175.5	29901.1	34610.5	36450.1	36281	34208.4	28153.3	51510.4	34208	31771.5	25512.6	29954.7	38614.2	35685.4	36070.2	20051.5	17889.7	7105.98	39874.8	62020.8	40972.8	30625.7	66804
Isomaltose	2892.7	204.1	1506.09	25.1016	43764.5	54706.1	53892.2	50929	60272.5	61610.5	32752	13971.7	27428.1	24499	23465.6	14415.3	18448.1	36401	23011.9	77353.4	14299	12622.2	578911	54291.4	171347	362044	39203	98388
Galactinol	2994.6	204.1	1549.79	25.8298	140839	147855	146956	146854	140998	151698	21451.4	18919.4	34060.8	51927.5	47278.7	18454.8	21151.7	31090.9	23132.2	26513.4	15937.6	16009.4	760715	151879	542855	147368	64335.4	254273
Campesterol	3261.9	343.327	1703.18	28.3864	8669.67	8895.76	8799.25	8351.78	8347.6	8172.34	1853.62	2675.64	2672.77	3030.59	1892.89	706.312	1084.51	2367.57	1760.11	1748.59	1272.29	1348.59	55233	21800.5	35971.6	6030.9	5785.81	6115.6
Stigmasterol	3294.6	83.1	1724.69	28.7448	30248.4	33720.8	32468	30793.6	31730.2	31669.6	10034.4	12428.5	12516.1	12156.2	10210	6205.07	6431.04	10705.5	8454.03	9363.28	8142.23	8904.19	161957	79219.9	134671	28383.3	29938.6	28618.7
beta-Sitosterol	3358.3	129.1	1767.66	29.461	72927.3	71990.8	69887.3	68970.7	69873.1	74941.1	16327.2	22333.6	20821.3	25571.3	18040.8	9124.75	11576.7	18772.1	15046.4	16138.3	13880.8	14886.7	460010	194868	296537	50612.1	50102.8	49953.2
beta-Amyrin	3380.2	218.2	1782.16	29.7027	207364	209120	193092	190188	200622	211189	101084	150125	149618	215854	75787.5	41999.6	49163.1	227494	109238	92886.5	75049.7	148762	530614	267886	464307	148519	589143	184635

## Sheet: LS_total
Annotation	mz	rt	rtmins	T1-1	T1-2	T1-3	T1-4	T1-5	T1-6	T2-1	T2-2	T2-3	T2-4	T2-5	T2-6	T3-1	T3-2	T3-3	T3-4	T3-5	T3-6
Lactic acid	117.021	370.427	6.17378	3.3183	5.02352	5.59929	6.08529	3.65307	3.92305	3.93135	3.98631	3.23096	3.93848	3.26277	3.39327	1.82169	1.0874	1.9054	1.92658	1.25851	1.35235
Glycolic acid	65.9804	383.976	6.3996	0.218314	0.221828	0.239217	0.405006	0.214436	0.195482	0.221113	0.242081	0.199616	0.259453	0.25614	0.241272	0.148436	0.0214793	0.162337	0.150621	0.281979	0.251383
Hydroxylamine	132.976	421.136	7.01893	0.396789	0.431608	0.198512	0.949421	0.373266	0.28015	0.0432166	0.434337	0.443237	0.509008	0.426637	0.301311	0.0637172	0.0544557	0.0738489	0.0750378	0.00552298	0.0411241
Oxalic acid	45.0075	445.589	7.42648	1.36836	1.04908	1.40679	2.2425	1.15355	1.26293	1.29753	1.52025	1.29017	1.26239	1.13822	0.981794	0.784756	0.575962	0.588093	0.517394	0.476518	0.505291
HEPTANOIC ACID	188.03	473.437	7.89062	0.11418	0.119718	0.138376	0.188457	0.0823731	0.113535	0.0576277	0.143739	0.121717	0.15149	0.116141	0.12312	0.03942	0.0177236	0.0506884	0.0482762	0.00846577	0.0448131
Valine	144.051	513.554	8.55923	0.408199	0.408586	0.0857146	0.318518	0.383872	0.30524	0.0402409	0.246257	0.445914	0.449046	0.35944	0.357355	0.0866578	0.197514	0.552426	0.526866	0.021995	1.54879
Benzoic acid	51.1	539.202	8.98671	0.0953245	0.0752606	0.0436536	0.320706	0.21801	0.125913	0.140863	0.152091	0.0744757	0.557308	0.222059	0.0643528	0.0437977	0.0207356	0.162945	0.214865	0.0727785	0.115626
1,3-Di-tert-butylbenzene	175.095	544.317	9.07195	1.30353	1.50448	1.44988	2.46786	1.32317	1.31922	0.993191	1.63281	1.49114	1.66076	1.30248	1.23857	0.697961	0.348942	0.542615	0.537712	0.268818	0.353162
Ethanolamine	174.052	557.237	9.28728	0.765783	0.852527	0.978673	1.08011	0.66719	0.599679	0.0402295	0.983522	0.967978	1.00378	0.97719	1.02729	0.197673	0.428083	1.05669	0.844581	0.0133606	0.929442
Leucine	158.056	562.585	9.37641	0.0899681	0.0833722	0.0367887	0.104998	0.120636	0.0562998	0.0238472	0.0756536	0.178572	0.237779	0.203355	0.237384	0.0197954	0.0261483	0.241081	0.134221	0.00696733	1.30925
Glycerol	205.1	566.039	9.43399	19.4839	21.3949	24.4334	29.984	18.0252	18.8905	16.737	23.9959	21.925	24.975	22.0656	19.5638	23.5186	13.2482	18.3018	15.8629	24.2693	21.2008
Isoleucine	158.05	582.168	9.7028	0.143059	0.148679	0.0281525	0.141735	0.162847	0.138429	0.0419335	0.105869	0.227579	0.233204	0.211821	0.190261	0.0306128	0.0349467	0.363907	0.2467	0.0113867	1.22929
Glyceric acid	292.035	614.406	10.2401	0.0565417	0.0368514	0.0621177	0.068959	0.0296814	0.0339333	0.0420778	0.029684	0.0516036	0.0358238	0.0456491	0.044825	0.101727	0.0220284	0.108397	0.0928336	0.274962	0.268399
Nonanoic acid	214.99	632.476	10.5413	0.0564971	0.0551673	0.0722142	0.0724173	0.0318311	0.0293309	0.0685923	0.0602899	0.0781646	0.0790087	0.0590392	0.0464181	0.0373977	0.0267952	0.0461861	0.0428728	0.0511615	0.0617949
Thymine	45	669.199	11.1533	0.721553	0.838673	0.496521	1.05139	0.478906	0.324016	0.310216	0.437301	0.51065	0.568579	0.257235	0.295356	0.327937	0.203357	0.149426	0.250102	0.120257	0.210108
2,4-Dihydroxybutanoic acid	103.014	679.127	11.3188	0.0975979	0.0646424	0.0714744	0.334317	0.0452108	0.0507585	0.0516117	0.0775012	0.0953647	0.07547	0.0638096	0.0564437	0.133028	0.0643291	0.163203	0.131662	0.216116	0.249352
Putrescine	174.051	713.753	11.8959	0.476551	0.604447	0.314099	0.802842	0.476103	0.441808	0.0675131	0.528095	0.526461	0.594618	0.471692	0.451666	0.0307552	0.0519231	0.148661	0.129329	0.0102425	0.123719
4-Aminobutyric acid	173.974	766.764	12.7794	0.0676179	0.0552006	0.0396015	0.0876271	0.147039	0.0436909	0.033771	0.0380358	0.057046	0.0696799	0.049679	0.0504478	0.0277445	0.0658552	0.0559318	0.0330858	0.0117131	0.095306
2,4,6-Tri-tert.-butylbenzenethiol	263.12	775.109	12.9185	0.700249	0.74617	0.756763	1.20741	0.695098	0.618135	0.624368	0.967232	0.747579	0.919199	0.721486	0.903685	0.50385	0.276721	0.384447	0.431219	0.244346	0.23825
Erythronic acid	292	783.447	13.0574	0.047113	0.0439885	0.167362	0.16685	0.0484568	0.0906109	0.12093	0.028699	0.0836345	0.0272837	0.0894186	0.0297984	0.208055	0.21604	0.218392	0.22937	0.395877	0.268601
Threonic acid	292.008	795.327	13.2555	0.0370148	0.0150669	0.0562805	0.0247007	0.00559108	0.0173391	0.0263698	0.01098	0.0146379	0.00034069	0.0300844	0.00024331	0.0279428	0.0144622	0.0463654	0.0355394	0.07152	0.0639907
4-hydroxy-Benzoic acid	223.042	834.159	13.9026	0.136184	0.144103	0.183974	0.170207	0.105586	0.141865	0.108081	0.109016	0.128177	0.150654	0.159123	0.184832	0.0689355	0.0382958	0.0826448	0.0817375	0.0923175	0.105087
Dodecanoic acid	117	847.784	14.1297	0.114118	0.306961	0.285482	0.286684	0.196927	0.0442841	0.171468	0.176083	0.288445	0.41638	0.246897	0.218689	0.257477	0.154595	0.312663	0.302305	0.336867	0.356361
2,4,5-Trihydroxypentanoic acid	217	859.49	14.3248	0.227753	0.221525	0.157382	0.205896	0.225267	0.154257	0.12866	0.145475	0.134178	0.239182	0.168232	0.120554	0.238937	0.183662	0.132803	0.158843	0.0766316	0.09072
Xylose	103.02	869.136	14.4856	6.60664	6.64402	2.58254	8.02299	7.85651	5.92734	5.76557	6.59522	6.53331	9.14082	7.38986	6.08067	1.37822	0.813596	0.970866	1.4798	0.639308	0.583623
Ribose	103.027	879.604	14.6601	0.812043	0.888582	0.4989	0.883674	0.760336	0.78904	0.727869	0.681204	0.711724	0.976207	0.861334	0.654524	0.984832	0.479015	0.853611	0.816693	0.837887	0.917142
arabitol	217.065	908.299	15.1383	0.858075	0.721982	0.997185	1.5503	0.575718	1.03075	0.979313	1.07808	0.467896	0.811112	1.06684	1.24083	0.380334	0.197871	0.321305	0.444763	0.0834843	0.108963
Xylitol	217.065	908.299	15.1383	0.858075	0.721982	0.997185	1.5503	0.575718	1.03075	0.979313	1.07808	0.467896	0.811112	1.06684	1.24083	0.380334	0.197871	0.321305	0.444763	0.0834843	0.108963
Ribonic acid	292.053	948.164	15.8027	0.328452	0.362297	0.274954	0.528646	0.341819	0.441171	0.345962	0.222338	0.223878	0.181779	0.413708	0.246684	0.236798	0.166966	0.267146	0.44564	0.634725	0.513796
Tetradecanoic acid	285.092	974.123	16.2354	0.20415	0.213849	0.287305	0.299859	0.149481	0.253166	0.209969	0.202636	0.212679	0.24575	0.285134	0.344996	0.227853	0.0944293	0.29698	0.322203	0.433517	0.515634
Quinic acid	345.074	997.98	16.633	0.741926	0.716765	1.08801	0.774827	0.247613	0.190863	0.366097	0.189215	0.151559	0.0860883	0.0894799	0.13188	0.0627125	0.0421305	0.0484637	0.0549948	0.0686273	0.0717023
Fructose	217.1	1006.88	16.7813	6.8949	8.37478	4.83512	6.63076	5.36403	5.72301	3.32681	3.476	3.52454	4.31027	4.34121	3.60096	13.2673	7.19375	10.1568	13.1741	10.5101	8.97385
Mannose	205.1	1023.49	17.0582	67.3014	67.6743	32.1048	46.4867	80.3808	54.0283	69.5882	47.1631	39.7649	62.2446	41.3857	45.158	14.2801	10.1743	7.32326	19.0111	6.81141	4.61225
Galactose	319.1	1023.5	17.0583	79.8746	80.5827	38.3784	55.1701	90.587	63.5699	86.6706	56.1671	46.8675	73.3459	49.069	53.6788	16.7248	11.9165	8.99045	23.5789	8.48041	5.56829
Pentadecanoic acid	117.011	1034.41	17.2402	3.18986	3.48262	1.89169	2.74866	3.81427	2.83355	3.51956	2.47178	2.15718	3.42305	2.31995	2.52522	0.874051	0.623118	0.511168	1.14873	0.586962	0.54204
Glucose	319.1	1034.5	17.2416	17.5671	17.9715	8.75599	13.2413	20.4478	14.2673	19.0787	13.238	10.9074	16.9702	11.7153	12.5535	3.82051	2.76948	2.00908	5.33214	1.77429	1.23992
Mannitol	319.1	1042.77	17.3794	5.90468	6.7661	3.9891	2.13287	4.18989	5.663	11.3379	5.83682	8.00451	4.94774	2.47932	9.06923	8.10891	5.37949	6.05675	10.8164	6.87468	4.15879
Sorbitol	205.093	1042.76	17.3793	4.50467	5.28606	3.23053	1.84078	3.29875	4.62034	9.1212	4.52246	6.5478	3.75117	1.92132	7.28123	6.53379	4.38084	4.91359	8.86419	5.54743	3.39623
Hexadecanoic acid	313.2	1089.93	18.1655	4.52845	4.4096	5.64111	6.17278	3.62291	5.25614	4.35023	3.64007	3.95289	4.17998	5.20809	6.00796	3.88521	1.81492	4.70294	5.05637	6.63522	8.53896
myo-Inositol	217.09	1133.89	18.8982	4.82346	4.09027	2.56721	3.14184	3.77244	3.04007	2.72898	3.02087	3.07893	3.13011	2.81607	3.21508	4.10664	2.66113	3.18324	3.14813	4.89874	3.936
Heptadecanoic acid	117.008	1144.49	19.0748	0.30224	0.27416	0.337746	0.404501	0.251251	0.342751	0.258235	0.31179	0.280337	0.230652	0.322456	0.343781	0.220035	0.133903	0.234607	0.272972	0.323544	0.415455
Octadecanol	327.26	1150.51	19.1751	0.352757	0.126251	0.47332	0.695683	0.328149	0.408083	0.410537	0.523613	0.424191	0.486686	0.546758	0.0502637	0.340787	0.163033	0.299391	0.275472	0.155237	0.207379
9-(Z)-Octadecenoic acid	117.005	1183.7	19.7283	0.609116	0.429011	0.413851	0.420257	0.271499	0.349362	0.335524	0.328928	0.315859	0.269901	0.481116	0.460469	0.23722	0.131207	0.26485	0.310761	0.522823	0.721707
Octadecanoic acid	117	1196.47	19.9411	3.59478	3.28535	4.33355	4.92559	2.92213	3.72446	3.18387	2.59536	2.43874	2.62618	3.09769	3.62438	2.08256	1.02175	2.57193	2.48081	3.25895	4.82813
Eicosanoic acid	117	1294.67	21.5778	0.23205	0.249278	0.261532	0.506812	0.205244	0.258411	0.213581	0.21939	0.157611	0.157177	0.192984	0.234387	0.144392	0.0668554	0.117146	0.122491	0.152669	0.22209
Docosanol	383.254	1345.69	22.4282	0.166822	0.179398	0.186972	0.230164	0.156959	0.18714	0.141217	0.213343	0.158589	0.218057	0.202905	0.195527	0.125489	0.0824377	0.132685	0.122649	0.0809172	0.0916435
1-Monohexadecanoylglycerol	371.3	1368.16	22.8026	73.6117	81.1995	106.3	143.677	68.5554	90.1866	78.6358	104.48	89.985	104.321	120.348	94.8109	50.7426	24.2137	51.3023	42.5859	17.6134	23.7658
Adenosine	230.032	1379.39	22.9898	0.134626	0.270399	0.217788	0.267724	0.168982	0.140353	0.207494	0.205326	0.167662	0.157824	0.153531	0.140571	0.124923	0.0806358	0.0765621	0.0903268	0.140795	0.0620533
Sucrose	361.107	1413.74	23.5623	20.406	22.8729	11.6648	12.1058	13.6055	12.5991	10.0615	9.21896	8.48352	7.57711	7.42392	13.2942	6.15513	8.50309	5.3924	10.1543	6.7043	7.29195
1-Monooctadecanoylglycerol	399.3	1452.56	24.2094	47.8996	50.0687	64.0228	85.9821	41.8586	55.7659	48.91	62.8252	52.6878	59.4493	66.827	57.3263	29.2888	14.4415	30.4755	25.961	10.6884	14.3944
Maltose	361.146	1460.59	24.3431	301.804	291.199	328.326	267.785	303.459	313.004	302.2	311.154	334.72	294.559	313.296	318.065	398.854	439.423	413.287	396.696	434.449	433.022
Trehalose	361.146	1460.59	24.3431	301.804	291.199	328.326	267.785	303.459	313.004	302.2	311.154	334.72	294.559	313.296	318.065	398.854	439.423	413.287	396.696	434.449	433.022
gentibiose	204.065	1493	24.8833	2.30586	2.15675	1.46388	2.30591	1.76703	1.7499	1.27713	1.76948	1.85237	1.89374	1.61307	1.72435	0.935792	0.695488	0.524798	0.617827	0.477694	0.43279
Catechine	368.074	1495.56	24.926	0.658627	0.629844	0.495446	0.79171	0.410948	0.392361	0.251731	0.415322	0.342873	0.295075	0.219396	0.225395	0.124328	0.0979343	0.0741334	0.101891	0.0420137	0.046461
Isomaltose	361.125	1516.42	25.2737	2.29974	3.08137	1.78404	3.57227	2.23645	2.30709	2.08409	2.13671	1.42537	1.07449	1.06785	1.3276	1.10989	1.33403	0.492945	0.989711	0.805545	1.16627
Galactinol	204.067	1548.19	25.8032	1.03067	1.14329	0.670436	1.19879	0.527515	0.971859	1.06811	1.13561	1.00956	1.02626	0.866934	0.826241	1.62832	1.08248	1.14096	1.18212	1.76314	1.88061
alpha-Tocopherol	237.07	1622.01	27.0334	0.113218	0.124606	0.130652	0.149384	0.0917853	0.110375	0.0746763	0.0882435	0.0842072	0.0846684	0.0740423	0.0721854	0.156582	0.0904177	0.127416	0.128529	0.235266	0.21242
Cholesterol	129.033	1633.56	27.226	0.831616	0.949687	0.636464	1.47612	0.500041	0.643703	0.375477	0.897146	0.498591	0.428533	0.511473	0.387668	0.588225	0.40399	0.395689	0.505973	0.625731	0.536239
Digalactosylglycerol	204.071	1645.1	27.4183	2.61458	3.49002	1.87067	3.42583	1.86982	1.93083	1.39831	1.86174	1.24791	1.272	1.4038	1.60775	1.19905	0.756586	0.925097	1.17613	1.6845	0.866686
Stigmasterol	55.0478	1720.53	28.6755	0.212694	0.360231	0.284817	0.31442	0.232831	0.247728	0.271653	0.251342	0.053348	0.173187	0.232853	0.125827	0.335498	0.190198	0.284965	0.372683	0.357957	0.296742
beta-Sitosterol	129.014	1763.86	29.3976	0.936777	0.907052	0.701265	0.708063	0.62174	0.994414	0.491048	0.529691	0.664261	0.743922	0.575872	0.556735	0.601589	0.490504	0.567552	0.663859	0.767578	0.635859
beta-Amyrin	218.15	1778.14	29.6356	2.56433	2.33675	1.56158	1.22132	1.59624	2.65069	1.45058	1.80607	1.35837	1.36328	1.72163	3.20415	1.35781	0.85864	1.22098	1.21606	1.1786	1.07457
